# Supplementary material for: Multi-Omic Data Integration Allows Baseline Immune Signatures to Predict Hepatitis B Vaccine Response in a Small Cohort
Source: Front Immunol. 2020 Nov 30;11:578801. doi: 10.3389/fimmu.2020.578801 (PMC7734088; doi:10.3389/fimmu.2020.578801)
Supplement: Supplementary file 3 [file Table_2.xlsx]

## Sheet: Sheet 1
DNAm_Sig_Site_OT
	Name	CHR	MAPINFO	UCSC_RefGene_Name	Gene Function	UCSC_RefGene_Group	DB_V5_V3	DB_V6_V3	DB_V7_V3	DB_V4_V3	Change_OT_V3_V4_pval	Change_OT_V3_V7_pval	Change_OT_V3_V5_pval	DNAmV3_titreV10_DB	Change_OT_V3_V6_pval
cg02719489	cg02719489	7	17374426	AHR	Aryl hydrocarbon receptor	Body	-0.0384654	-0.027779	-0.0570477	-0.0239245	0.0819813	0.00144758	0.0327345	0.0138805	0.0956068
cg03393996	cg03393996	4	1580377				0.0358222	0.0510806	0.0122084	0.0267943	0.0880997	0.469361	0.0763684	0.124513	0.000855596
cg05926715	cg05926715	12	27124438				-0.0314377	-0.0375556	-0.0500632	-0.019632	0.147586	0.00194212	0.113817	-0.00257027	0.024514
cg07278844	cg07278844	6	109035874				-0.0335056	-0.0436316	-0.0574948	-0.0143596	0.463307	0.00269775	0.0797969	-0.0191914	0.00256288
cg08452699	cg08452699	14	101463678				-0.0497884	0.00815734	-0.0401249	-0.055727	0.00299487	0.137558	0.0492197	0.00377196	0.680989
cg08684580	cg08684580	7	98029266	BAIAP2L1	Insulin receptor tyrosine kinase. Plays a role in the reorganization of the actin cytoskeleton in response to bacterial infection.	Body	-0.0333079	-0.0503419	-0.0500387	-0.00546361	0.683692	0.0328405	0.059718	-0.0451342	0.00104325
cg08940994	cg08940994	11	122734623	CRTAM	The CRTAM gene is upregulated in CD4 (see MIM 186940)-positive and CD8 (see CD8A; MIM 186910)-positive T cells and encodes a type I transmembrane protein with V and C1-like Ig domains (Yeh et al., 2008 [PubMed 18329370]).[supplied by OMIM, Feb 2009]	Body;Body	0.00160476	0.0513836	0.0116934	0.0194236	0.202246	0.322317	0.914405	0.0313229	0.000545504
cg09032957	cg09032957	18	13539059	LDLRAD4	Functions as a negative regulator of TGF-beta signaling and thereby probably plays a role in cell proliferation, differentiation, apoptosis, motility, extracellular matrix production and immunosuppression.	Body;Body	-0.00924016	-0.011722	-0.0502101	-0.0241979	0.0389713	0.00098784	0.599993	0.00806471	0.404122
cg10448052	cg10448052	12	53715787	AAAS	Plays a role in the normal development of the peripheral and central nervous system	TSS1500	-0.0136671	-0.0221246	-0.04452	-0.0536028	0.00422825	0.014127	0.451441	0.0383145	0.17501
cg18568634	cg18568634	7	96641456	DLX6AS	Embryonic ventral forebrain development	Body	-0.0192071	-0.0179555	-0.0571346	0.00036499	0.984336	0.00346106	0.296789	-0.0130919	0.319158
cg20302533	cg20302533	7	39170763	POU6F2	The POU family members are transcriptional regulators, many of which are known to control cell type-specific differentiation pathways.	Body;Body	-0.0484285	-0.0504179	-0.0367141	-0.042857	0.00943541	0.0230894	0.00506079	0.0455418	0.00459575
cg20626339	cg20626339	21	40356609				-0.0373213	-0.0650536	-0.0396689	-0.033106	0.0498122	0.124009	0.0625297	-0.0533533	0.000273494
cg22772380	cg22772380	7	6747037	ZNF12	Transcriptional repressor which suppresses activation protein 1 (AP-1)- and serum response element (SRE)-mediated transcriptional activity.	TSS1500;TSS1500	0.0643273	0.0634828	0.0453556	0.0402672	0.0419355	0.00208532	0.011924	-0.0422584	0.000153012
cg22796481	cg22796481	8	82353365	PMP2	The protein encoded by this gene localizes to myelin sheaths of the peripheral nervous system.	3'UTR	-0.0290889	-0.0532841	-0.0162539	-0.0320091	0.108779	0.430776	0.0658602	-0.0240088	9.15002e-05
cg23923357	cg23923357	5	65453272	SREK1	The encoded protein interacts with other SR proteins to modulate splice site selection.	3'UTR;5'UTR;Body;5'UTR	-0.0714808	-0.0285235	-0.0262103	-0.0640236	0.000290374	0.134234	0.000228211	0.0320351	0.00070899
cg24796272	cg24796272	8	99954679				0.00911835	0.0581257	0.0226823	0.030296	0.055353	0.131487	0.596704	0.0119	0.00269776
cg25725699	cg25725699	22	39366801	APOBEC3A_B	The protein plays a role in immunity, by restricting transmission of foreign DNA such as viruses.	Body	-0.052771	-0.0554239	-0.0299946	-0.0395736	0.0608439	0.106323	0.0671732	-0.120017	0.00200791
cg27413643	cg27413643	19	33165484	ANKRD27;RGS9BP		5'UTR;TSS1500	-0.0240362	-0.0388599	-0.0595529	-0.0107295	0.52834	0.00265229	0.200892	-0.0443899	0.0365189
