# Supplementary material for: Multi-Omic Data Integration Allows Baseline Immune Signatures to Predict Hepatitis B Vaccine Response in a Small Cohort
Source: Front Immunol. 2020 Nov 30;11:578801. doi: 10.3389/fimmu.2020.578801 (PMC7734088; doi:10.3389/fimmu.2020.578801)
Supplement: Supplementary file 4 [file Table_3.xlsx]

## Sheet: Table_S3_mRNA_day14_vs_day0_DE_
gene	baseMean	log2FoldChange	lfcSE	stat	pvalue	padj	ABSLFC	FC	hgnc_symbol	entrezgene_id
ENSG00000102837	55.2094	-1.11252	0.182591	-6.09293	1.10859e-09	1.52443e-05	1.11252	-2.16223	OLFM4	10562
ENSG00000148346	153.418	-0.831948	0.153521	-5.41913	5.98911e-08	0.000411781	0.831948	-1.78009	LCN2	3934
ENSG00000124469	50.4941	-0.839932	0.161999	-5.18479	2.16264e-07	0.000991283	0.839932	-1.78997	CEACAM8	1088
ENSG00000012223	336.908	-0.841504	0.168985	-4.97975	6.36656e-07	0.00174506	0.841504	-1.79192	LTF	4057
ENSG00000101425	94.6265	-0.761632	0.154021	-4.945	7.61426e-07	0.00174506	0.761632	-1.69541	BPI	671
ENSG00000172232	31.3466	-0.972241	0.193716	-5.01891	5.19654e-07	0.00174506	0.972241	-1.96189	AZU1	566
ENSG00000164047	87.8591	-0.762849	0.15551	-4.90547	9.32032e-07	0.00183091	0.762849	-1.69684	CAMP	820
ENSG00000166523	515.824	-0.630194	0.135807	-4.64038	3.47773e-06	0.00597779	0.630194	-1.54777	CLEC4E	26253
ENSG00000086548	25.676	-0.898587	0.199272	-4.50934	6.50291e-06	0.00993572	0.898587	-1.86424	CEACAM6	4680
ENSG00000169902	58.4359	-0.876512	0.195544	-4.48243	7.37979e-06	0.010148	0.876512	-1.83593	TPST1	8460
ENSG00000109906	160.76	-0.647409	0.147832	-4.37935	1.19032e-05	0.0136401	0.647409	-1.56635	ZBTB16	7704
ENSG00000197561	24.26	-0.808834	0.191938	-4.21403	2.50856e-05	0.0246395	0.808834	-1.7518	ELANE	1991
ENSG00000164821	33.5433	-0.782904	0.186694	-4.19351	2.74668e-05	0.0251798	0.782904	-1.72059	DEFA4	1669
ENSG00000146122	52.3324	-1.05314	0.262032	-4.01911	5.84172e-05	0.0446275	1.05314	-2.07503	DAAM2	23500
