# Supplementary material for: Multi-Omic Data Integration Allows Baseline Immune Signatures to Predict Hepatitis B Vaccine Response in a Small Cohort
Source: Front Immunol. 2020 Nov 30;11:578801. doi: 10.3389/fimmu.2020.578801 (PMC7734088; doi:10.3389/fimmu.2020.578801)
Supplement: Supplementary file 5 [file Table_4.xlsx]

## Sheet: Table_S4_mRNA_day180_responder_
gene	baseMean	log2FoldChange	lfcSE	stat	pvalue	padj	ABSLFC	FC	hgnc_symbol	entrezgene_id
ENSG00000018280	2265.11	-0.787403	0.144371	-5.45403	4.92417e-08	0.00031178	0.787403	-1.72596	SLC11A1	6556
ENSG00000196329	176.74	1.10181	0.203873	5.40441	6.5022e-08	0.00031178	1.10181	2.14624	GIMAP5	55340
ENSG00000113088	183.33	2.10351	0.437835	4.80434	1.55266e-06	0.00212714	2.10351	4.29753	GZMK	3003
ENSG00000172216	1703.38	-0.617161	0.128028	-4.82052	1.43186e-06	0.00212714	0.617161	-1.53385	CEBPB	1051
ENSG00000172673	178.097	1.25713	0.260169	4.83198	1.35181e-06	0.00212714	1.25713	2.3902	THEMIS	387357
ENSG00000176871	256.741	-0.779353	0.160466	-4.85682	1.19289e-06	0.00212714	0.779353	-1.71636	WSB2	55884
ENSG00000273136	58.3831	1.91642	0.396968	4.82764	1.38161e-06	0.00212714	1.91642	3.77485	NBPF26	101060684
ENSG00000100300	771.53	-0.678677	0.144408	-4.69971	2.60529e-06	0.0031231	0.678677	-1.60067	TSPO	706
ENSG00000069667	339.63	1.01178	0.22428	4.51122	6.44571e-06	0.00668948	1.01178	2.01639	RORA	6095
ENSG00000224397	737.996	-0.684032	0.152195	-4.49444	6.97547e-06	0.00668948	0.684032	-1.60662	SMIM25	100506115
ENSG00000101916	993.975	-0.641586	0.150434	-4.2649	1.99994e-05	0.0174358	0.641586	-1.56004	TLR8	51311
ENSG00000175455	132.495	0.893719	0.213434	4.18734	2.8224e-05	0.0225557	0.893719	1.85796	CCDC14	64770
ENSG00000161955	56.9708	-0.968391	0.23425	-4.13401	3.56481e-05	0.0262973	0.968391	-1.95666	TNFSF13	8741
ENSG00000131797	212.832	0.94593	0.235979	4.00854	6.10958e-05	0.0366193	0.94593	1.92643	CLUHP3	NA
ENSG00000172116	195.223	1.64984	0.409285	4.03103	5.55338e-05	0.0366193	1.64984	3.13798	CD8B	926
ENSG00000277791	523.123	-0.471746	0.117349	-4.02003	5.81906e-05	0.0366193	0.471746	-1.38679	PSMB3	5691
ENSG00000135052	81.2863	-1.26021	0.316869	-3.97708	6.97653e-05	0.0371694	1.26021	-2.39531	GOLM1	51280
ENSG00000163508	211.433	1.15287	0.289405	3.98361	6.78767e-05	0.0371694	1.15287	2.22356	EOMES	8320
ENSG00000130429	224.832	-0.479821	0.122593	-3.91394	9.08034e-05	0.0412032	0.479821	-1.39457	ARPC1B	10095
ENSG00000141574	1208.1	-1.01608	0.259496	-3.9156	9.01797e-05	0.0412032	1.01608	-2.02242	SECTM1	6398
ENSG00000147162	3066.98	0.585196	0.149678	3.9097	9.2409e-05	0.0412032	0.585196	1.50024	OGT	8473
ENSG00000175265	240.94	0.884525	0.226555	3.90424	9.45224e-05	0.0412032	0.884525	1.84616	GOLGA8A	23015
ENSG00000062716	2393.23	-0.368685	0.0951242	-3.87583	0.000106264	0.0443074	0.368685	-1.29118	VMP1	81671
ENSG00000144118	942.665	-0.640239	0.165901	-3.85917	0.000113772	0.0454614	0.640239	-1.55859	RALB	5899
ENSG00000100523	229.687	0.621525	0.163665	3.79755	0.000146132	0.0462094	0.621525	1.5385	DDHD1	80821
ENSG00000107521	822.095	-0.620789	0.165149	-3.75897	0.000170616	0.0462094	0.620789	-1.53772	HPS1	3257
ENSG00000107745	283.699	-0.437554	0.115913	-3.77485	0.000160106	0.0462094	0.437554	-1.35431	MICU1	10367
ENSG00000116729	280.636	-1.17057	0.30956	-3.78139	0.000155952	0.0462094	1.17057	-2.251	WLS	79971
ENSG00000141480	3932.5	-0.458765	0.121994	-3.76057	0.000169526	0.0462094	0.458765	-1.37437	ARRB2	409
ENSG00000151692	163.509	0.660103	0.176016	3.75024	0.000176662	0.0462094	0.660103	1.58019	RNF144A	9781
ENSG00000152465	131.008	0.720512	0.190796	3.77634	0.000159151	0.0462094	0.720512	1.64777	NMT2	9397
ENSG00000153563	831.283	1.52449	0.405793	3.75682	0.000172089	0.0462094	1.52449	2.87685	CD8A	925
ENSG00000167984	737.875	0.591432	0.155866	3.7945	0.000147943	0.0462094	0.591432	1.50674	NLRC3	197358
ENSG00000187164	145.633	-0.9748	0.260089	-3.74795	0.000178284	0.0462094	0.9748	-1.96537	SHTN1	57698
ENSG00000198223	567.898	-0.62032	0.165098	-3.75729	0.000171765	0.0462094	0.62032	-1.53722	CSF2RA	1438
ENSG00000234663	46.1489	1.41299	0.367589	3.84392	0.000121082	0.0462094	1.41299	2.66288	LINC01934	NA
ENSG00000245164	1157.4	0.79152	0.209404	3.77986	0.000156916	0.0462094	0.79152	1.7309	LINC00861	NA
ENSG00000049245	475.311	-0.455143	0.121955	-3.73206	0.000189923	0.046942	0.455143	-1.37092	VAMP3	9341
ENSG00000138119	138.916	-0.869568	0.233081	-3.73076	0.000190901	0.046942	0.869568	-1.82712	MYOF	26509
ENSG00000163728	301.274	0.822529	0.221591	3.71193	0.000205687	0.0493134	0.822529	1.7685	TTC14	151613
