# Supplementary material for: Multi-Omic Data Integration Allows Baseline Immune Signatures to Predict Hepatitis B Vaccine Response in a Small Cohort
Source: Front Immunol. 2020 Nov 30;11:578801. doi: 10.3389/fimmu.2020.578801 (PMC7734088; doi:10.3389/fimmu.2020.578801)
Supplement: Supplementary file 6 [file Table_5.xlsx]

## Sheet: Table_S5_proteins_day180_respon
ensembl_gene_id	hgnc_symbol	uniprotswissprot	estimate	p.value	fdr
ENSG00000163554	SPTA1	P02549	14.883	1.72894e-07	0.000160272
ENSG00000158195	WASF2	Q9Y6W5	-10.9912	1.60207e-06	0.000585171
ENSG00000121060	TRIM25	Q14258	-10.3128	1.89376e-06	0.000585171
ENSG00000074695	LMAN1	P49257	-11.2771	3.89038e-06	0.000901596
ENSG00000168172	HOOK3	Q86VS8	-9.71211	1.5839e-05	0.00263525
ENSG00000135018	UBQLN1	Q9UMX0	-9.47672	1.70566e-05	0.00263525
ENSG00000173473	SMARCC1	Q92922	-8.7853	3.12086e-05	0.00375014
ENSG00000139613	SMARCC2	Q8TAQ2	-8.7853	3.12086e-05	0.00375014
ENSG00000167881	SRP68	Q9UHB9	-9.08394	3.38863e-05	0.00375014
ENSG00000127084	FGD3	Q5JSP0	-9.48803	3.64091e-05	0.00375014
ENSG00000261371	PECAM1	P16284	-9.08527	4.54038e-05	0.00408598
ENSG00000128524	ATP6V1F	Q16864	-9.38554	5.14987e-05	0.00408598
ENSG00000173692	PSMD1	Q99460	-9.18011	5.28929e-05	0.00408598
ENSG00000186529	CYP4F3	Q08477	-9.13376	6.7019e-05	0.0046791
ENSG00000186115	CYP4F2	P78329	-9.13376	6.7019e-05	0.0046791
ENSG00000186204	CYP4F12	Q9HCS2	-9.13376	6.7019e-05	0.0046791
ENSG00000171903	CYP4F11	Q9HBI6	-9.13376	6.7019e-05	0.0046791
ENSG00000099995	SF3A1	Q15459	-9.07185	7.06661e-05	0.0046791
ENSG00000117676	RPS6KA1	Q15418	-9.08523	7.77976e-05	0.00480789
ENSG00000281877	RPS6KA1	Q15418	-9.08523	7.77976e-05	0.00480789
ENSG00000225073	DDX39B	Q13838	-9.04484	9.29008e-05	0.00480905
ENSG00000198563	DDX39B	Q13838	-9.04484	9.29008e-05	0.00480905
ENSG00000235439	DDX39B	Q13838	-9.04484	9.29008e-05	0.00480905
ENSG00000230624	DDX39B	Q13838	-9.04484	9.29008e-05	0.00480905
ENSG00000225859	DDX39B	Q13838	-9.04484	9.29008e-05	0.00480905
ENSG00000215425	DDX39B	Q13838	-9.04484	9.29008e-05	0.00480905
ENSG00000229496	DDX39B	Q13838	-9.04484	9.29008e-05	0.00480905
ENSG00000237889	DDX39B	NA	-9.04484	9.29008e-05	0.00480905
ENSG00000123136	DDX39A	O00148	-9.04484	9.29008e-05	0.00480905
ENSG00000171700	RGS19	P49795	-9.18234	9.635e-05	0.00480905
ENSG00000130429	ARPC1B	O15143	-9.33219	0.00010031	0.00480905
ENSG00000100813	ACIN1	NA	-9.44074	0.000100565	0.00480905
ENSG00000064601	CTSA	P10619	-9.3201	0.000108911	0.00480905
ENSG00000189060	H1-0	P07305	-9.37283	0.000108943	0.00480905
ENSG00000049323	LTBP1	NA	-16.7268	0.000118918	0.00501078
ENSG00000092531	SNAP23	O00161	-9.26842	0.000135192	0.00524365
ENSG00000100714	MTHFD1	NA	-8.25316	0.000136539	0.00524365
ENSG00000148218	ALAD	P13716	-8.03717	0.000144174	0.00524365
ENSG00000159720	ATP6V0D1	P61421	-8.29208	0.00015163	0.00524365
ENSG00000164754	RAD21	O60216	-8.29215	0.000157733	0.00524365
ENSG00000244588	RAD21L1	Q9H4I0	-8.29215	0.000157733	0.00524365
ENSG00000102837	OLFM4	Q6UX06	-12.176	0.000162054	0.00524365
ENSG00000097033	SH3GLB1	Q9Y371	8.51299	0.000164041	0.00524365
ENSG00000116918	TSNAX	Q99598	-10.1734	0.000176149	0.00544301
ENSG00000213551	DNAJC9	Q8WXX5	7.84281	0.000190326	0.00569137
ENSG00000100304	TTLL12	Q14166	-10.0542	0.000220753	0.00639493
ENSG00000093010	COMT	P21964	7.80925	0.000241549	0.00665085
ENSG00000079462	PAFAH1B3	Q15102	-8.09598	0.000243936	0.00665085
ENSG00000120686	UFM1	P61960	-8.52676	0.000265369	0.0070285
ENSG00000198356	GET3	O43681	-7.41479	0.000284156	0.00731703
ENSG00000185862	EVI2B	P34910	-11.2488	0.000314857	0.00744487
ENSG00000057757	PITHD1	Q9GZP4	7.88408	0.000319789	0.00744487
ENSG00000116586	LAMTOR2	Q9Y2Q5	-8.66175	0.000326042	0.00744487
ENSG00000196502	SULT1A1	P50225	-8.58756	0.000329193	0.00744487
ENSG00000197165	SULT1A2	P50226	-8.58756	0.000329193	0.00744487
ENSG00000213648	SULT1A4	P0DMN0	-8.58756	0.000329193	0.00744487
ENSG00000261052	SULT1A3	P0DMM9	-8.58756	0.000329193	0.00744487
ENSG00000115808	STRN	O43815	-9.47509	0.0003357	0.00744487
ENSG00000173020	GRK2	P25098	-8.64284	0.000337308	0.00744487
ENSG00000100077	GRK3	P35626	-8.64284	0.000337308	0.00744487
ENSG00000105669	COPE	O14579	-8.42452	0.000435436	0.0093872
ENSG00000198771	RCSD1	NA	-8.25892	0.000469319	0.00967281
ENSG00000197746	PSAP	P07602	-7.82659	0.000469554	0.00967281
ENSG00000197102	DYNC1H1	Q14204	7.43173	0.000505966	0.0100186
ENSG00000262246	CORO7	P57737	-7.48928	0.000521759	0.0100186
ENSG00000282725	CORO7	P57737	-7.48928	0.000521759	0.0100186
ENSG00000103426	CORO7-PAM16	NA	-7.48928	0.000521759	0.0100186
ENSG00000278760	CORO7-PAM16	NA	-7.48928	0.000521759	0.0100186
ENSG00000242616	GNG10	P50151	-8.23422	0.000521831	0.0100186
ENSG00000244115	DNAJC25-GNG10	NA	-8.23422	0.000521831	0.0100186
ENSG00000009844	VTA1	Q9NP79	-11.0657	0.000532586	0.0100186
ENSG00000197956	S100A6	P06703	-13.6952	0.00054038	0.0100186
ENSG00000184743	ATL3	NA	-7.65747	0.000568648	0.0101955
ENSG00000149357	LAMTOR1	Q6IAA8	-7.35613	0.000576036	0.0101955
ENSG00000102978	POLR2C	P19387	-7.0711	0.000590753	0.0101955
ENSG00000130775	THEMIS2	Q5TEJ8	-7.5563	0.000593912	0.0101955
ENSG00000184840	TMED9	Q9BVK6	-7.02802	0.000622962	0.0104777
ENSG00000101811	CSTF2	P33240	-7.03424	0.000632959	0.0104777
ENSG00000177613	CSTF2T	Q9H0L4	-7.03424	0.000632959	0.0104777
ENSG00000108829	LRRC59	Q96AG4	-7.17146	0.000645899	0.0105044
ENSG00000148362	PAXX	Q9BUH6	-10.3244	0.000767932	0.0120231
ENSG00000180879	SSR4	P51571	-6.53709	0.000778061	0.0120231
ENSG00000170458	CD14	P08571	-7.97666	0.000778194	0.0120231
ENSG00000124588	NQO2	NA	-7.25125	0.000809105	0.0122957
ENSG00000173992	CCS	O14618	6.94929	0.000840562	0.0125573
ENSG00000163661	PTX3	P26022	-10.6184	0.000861633	0.0125573
ENSG00000130175	PRKCSH	P14314	-7.13676	0.000866956	0.0125573
ENSG00000116701	NCF2	P19878	-2.09969	0.000883538	0.0126006
ENSG00000134684	YARS1	P54577	-6.65618	0.000909366	0.0126776
ENSG00000143401	ANP32E	Q9BTT0	-7.65633	0.000916288	0.0126776
ENSG00000109270	LAMTOR3	Q9UHA4	-7.30871	0.000947485	0.0129165
ENSG00000149925	ALDOA	P04075	-2.23092	0.00102844	0.0138169
ENSG00000014641	MDH1	NA	10.7407	0.00104796	0.013878
ENSG00000136286	MYO1G	B0I1T2	-6.91505	0.00108552	0.0141729
ENSG00000112081	SRSF3	P84103	-7.02131	0.00112583	0.0142463
ENSG00000179144	GIMAP7	Q8NHV1	-7.1095	0.00113751	0.0142463
ENSG00000072110	ACTN1	P12814	-2.1043	0.00114174	0.0142463
ENSG00000077522	ACTN2	P35609	-2.1043	0.00114174	0.0142463
ENSG00000248746	ACTN3	Q08043	-2.1043	0.00114174	0.0142463
ENSG00000123349	PFDN5	Q99471	-6.66185	0.00115262	0.0142463
ENSG00000137133	HINT2	Q9BX68	-7.48542	0.00121405	0.0148082
ENSG00000106399	RPA3	P35244	-11.0686	0.00129056	0.0153838
ENSG00000013364	MVP	Q14764	-7.98996	0.0013276	0.0153838
ENSG00000175489	LRRC25	Q8N386	-6.99258	0.00133156	0.0153838
ENSG00000137100	DCTN3	O75935	6.23729	0.00135242	0.0153838
ENSG00000105514	RAB3D	O95716	-7.36617	0.00135746	0.0153838
ENSG00000105649	RAB3A	P20336	-7.36617	0.00135746	0.0153838
ENSG00000128309	MPST	P25325	-6.68016	0.00137298	0.0153838
ENSG00000187240	DYNC2H1	Q8NCM8	-8.49283	0.00137741	0.0153838
ENSG00000085265	FCN1	O00602	-7.03883	0.00140489	0.015504
ENSG00000078902	TOLLIP	NA	-7.75354	0.00143776	0.01568
ENSG00000112096	SOD2	P04179	-2.50802	0.00147511	0.0159003
ENSG00000285441	NA	NA	-2.50802	0.00147511	0.0159003
ENSG00000235588	AIF1	P55008	-7.40444	0.0016043	0.0170941
ENSG00000206428	AIF1	P55008	-7.40444	0.0016043	0.0170941
ENSG00000234836	AIF1	P55008	-7.40444	0.0016043	0.0170941
ENSG00000237727	AIF1	P55008	-7.40444	0.0016043	0.0170941
ENSG00000204472	AIF1	P55008	-7.40444	0.0016043	0.0170941
ENSG00000235985	AIF1	P55008	-7.40444	0.0016043	0.0170941
ENSG00000153317	ASAP1	NA	-6.49718	0.00163427	0.0172155
ENSG00000151693	ASAP2	O43150	-6.49718	0.00163427	0.0172155
ENSG00000143621	ILF2	NA	-9.23339	0.00169369	0.017641
ENSG00000163219	ARHGAP25	P42331	-7.73845	0.00175783	0.0181056
ENSG00000103381	CPPED1	Q9BRF8	-7.45185	0.00178534	0.0181869
ENSG00000175792	RUVBL1	Q9Y265	-6.52855	0.00180506	0.018188
ENSG00000101367	MAPRE1	Q15691	-6.2146	0.00194126	0.0193499
ENSG00000231502	LSM2	Q9Y333	-6.67176	0.00201327	0.0198543
ENSG00000224979	LSM2	Q9Y333	-6.67176	0.00201327	0.0198543
ENSG00000204392	LSM2	Q9Y333	-6.67176	0.00201327	0.0198543
ENSG00000236826	LSM2	Q9Y333	-6.67176	0.00201327	0.0198543
ENSG00000225998	LSM2	Q9Y333	-6.67176	0.00201327	0.0198543
ENSG00000172850	LSM2	Q9Y333	-6.67176	0.00201327	0.0198543
ENSG00000126945	HNRNPH2	P55795	-6.21278	0.00204976	0.0200014
ENSG00000143106	PSMA5	P28066	-2.32242	0.00209559	0.0202356
ENSG00000113387	SUB1	P53999	-10.905	0.00211774	0.0202386
ENSG00000155849	ELMO1	Q92556	-6.44533	0.00213964	0.0202393
ENSG00000265808	SEC22B	O75396	-9.14849	0.00218854	0.0204927
ENSG00000162384	CZIB	Q9NWV4	-6.0488	0.0024312	0.0225372
ENSG00000114738	MAPKAPK3	Q16644	-8.22663	0.00254178	0.0232333
ENSG00000157500	APPL1	Q9UKG1	6.47582	0.00255642	0.0232333
ENSG00000168092	PAFAH1B2	P68402	-4.5019	0.00260487	0.0234438
ENSG00000114573	ATP6V1A	P38606	-9.66725	0.00266142	0.0235979
ENSG00000122565	CBX3	Q13185	-8.43669	0.00267291	0.0235979
ENSG00000110711	AIP	O00170	-6.19382	0.00276423	0.0241144
ENSG00000132589	FLOT2	Q14254	-6.29531	0.00278343	0.0241144
ENSG00000138385	SSB	P05455	-10.7808	0.00284662	0.0243604
ENSG00000266094	RASSF5	Q8WWW0	-6.03083	0.0028767	0.0243604
ENSG00000092841	MYL6	P60660	-1.59348	0.00289067	0.0243604
ENSG00000196465	MYL6B	P14649	-1.59348	0.00289067	0.0243604
ENSG00000117448	AKR1A1	P14550	6.05083	0.00296411	0.0247543
ENSG00000167323	STIM1	Q13586	-5.77805	0.00306038	0.0253301
ENSG00000103363	ELOB	Q15370	-7.33548	0.00308837	0.0253356
ENSG00000108828	VAT1	Q99536	-7.20533	0.00314192	0.0255487
ENSG00000188677	PARVB	Q9HBI1	-6.02374	0.00321578	0.025922
ENSG00000197702	PARVA	Q9NVD7	-6.02374	0.00321578	0.025922
ENSG00000075142	SRI	P30626	5.15237	0.00331457	0.026488
ENSG00000100823	APEX1	P27695	-7.3812	0.00336899	0.0266658
ENSG00000124942	AHNAK	Q09666	-1.95529	0.003425	0.0266658
ENSG00000126432	PRDX5	P30044	-2.27781	0.00347177	0.0266658
ENSG00000150867	PIP4K2A	P48426	-7.73511	0.00347466	0.0266658
ENSG00000277292	PIP4K2B	P78356	-7.73511	0.00347466	0.0266658
ENSG00000276293	PIP4K2B	P78356	-7.73511	0.00347466	0.0266658
ENSG00000146731	CCT6A	P40227	5.75789	0.00348064	0.0266658
ENSG00000169567	HINT1	P49773	-3.34456	0.00360406	0.0273849
ENSG00000175806	MSRA	Q9UJ68	-6.38381	0.00370015	0.0278865
ENSG00000285250	MSRA	Q9UJ68	-6.38381	0.00370015	0.0278865
ENSG00000186469	GNG2	P59768	-7.08622	0.00383032	0.0282534
ENSG00000185885	IFITM1	P13164	6.31141	0.00383875	0.0282534
ENSG00000145703	IQGAP2	NA	-5.19068	0.00384027	0.0282534
ENSG00000111674	ENO2	P09104	-7.3824	0.00394553	0.0285491
ENSG00000108515	ENO3	P13929	-7.3824	0.00394553	0.0285491
ENSG00000232280	FLOT1	O75955	-5.16394	0.0039706	0.0285491
ENSG00000206480	FLOT1	O75955	-5.16394	0.0039706	0.0285491
ENSG00000224740	FLOT1	NA	-5.16394	0.0039706	0.0285491
ENSG00000137312	FLOT1	O75955	-5.16394	0.0039706	0.0285491
ENSG00000223654	FLOT1	NA	-5.16394	0.0039706	0.0285491
ENSG00000230143	FLOT1	O75955	-5.16394	0.0039706	0.0285491
ENSG00000206379	FLOT1	O75955	-5.16394	0.0039706	0.0285491
ENSG00000008438	PGLYRP1	O75594	-6.14119	0.00402516	0.0285491
ENSG00000135048	CEMIP2	Q9UHN6	6.33491	0.00402897	0.0285491
ENSG00000255587	RAB44	Q7Z6P3	-4.9607	0.00403942	0.0285491
ENSG00000115414	FN1	P02751	6.86918	0.00406524	0.0285491
ENSG00000082781	ITGB5	P18084	-7.04298	0.00417535	0.0291019
ENSG00000128534	LSM8	O95777	-5.26523	0.00422503	0.0292284
ENSG00000148834	GSTO1	P78417	-6.81787	0.00426688	0.0292558
ENSG00000213793	ZNF888	P0CJ79	6.96104	0.00429211	0.0292558
ENSG00000123416	TUBA1B	P68363	-1.84098	0.00444077	0.0300481
ENSG00000114779	ABHD14B	Q96IU4	-5.19998	0.00460058	0.0308614
ENSG00000075624	ACTB	P60709	5.48811	0.00462754	0.0308614
ENSG00000129351	ILF3	Q12906	-5.34236	0.00481651	0.0318922
ENSG00000178209	PLEC	Q15149	-5.45014	0.00486611	0.0319921
ENSG00000261150	EPPK1	P58107	-5.45014	0.00486611	0.0319921
ENSG00000101220	C20orf27	Q9GZN8	-5.70292	0.00492271	0.0321363
ENSG00000160221	GATD3A	P0DPI2	-5.39801	0.00527082	0.0336028
ENSG00000162613	FUBP1	Q96AE4	-6.23797	0.0052912	0.0336028
ENSG00000136783	NIPSNAP3A	Q9UFN0	4.93697	0.00533393	0.0336028
ENSG00000275003	DDT	P30046	-6.09229	0.00536011	0.0336028
ENSG00000099977	DDT	P30046	-6.09229	0.00536011	0.0336028
ENSG00000275758	DDTL	A6NHG4	-6.09229	0.00536011	0.0336028
ENSG00000099974	DDTL	A6NHG4	-6.09229	0.00536011	0.0336028
ENSG00000123146	ADGRE5	P48960	-8.13509	0.00538218	0.0336028
ENSG00000185624	P4HB	P07237	-1.95554	0.00539692	0.0336028
ENSG00000142669	SH3BGRL3	Q9H299	-2.966	0.0054011	0.0336028
ENSG00000122694	GLIPR2	NA	-10.9954	0.00568727	0.0350849
ENSG00000228278	ORM2	P19652	5.43637	0.00572367	0.0350849
ENSG00000004455	AK2	NA	-4.1469	0.00578202	0.0350849
ENSG00000111540	RAB5B	P61020	-4.98479	0.00579071	0.0350849
ENSG00000140319	SRP14	P37108	-9.44824	0.0059827	0.0360128
ENSG00000227739	TUBB	P07437	-2.20756	0.00613062	0.0366651
ENSG00000183311	TUBB	P07437	-2.20756	0.00613062	0.0366651
ENSG00000229684	TUBB	P07437	-2.20756	0.00613062	0.0366651
ENSG00000196230	TUBB	P07437	-2.20756	0.00613062	0.0366651
ENSG00000224156	TUBB	P07437	-2.20756	0.00613062	0.0366651
ENSG00000232421	TUBB	P07437	-2.20756	0.00613062	0.0366651
ENSG00000235067	TUBB	P07437	-2.20756	0.00613062	0.0366651
ENSG00000232575	TUBB	P07437	-2.20756	0.00613062	0.0366651
ENSG00000127824	TUBA4A	P68366	-2.30569	0.00622129	0.0366913
ENSG00000143851	PTPN7	P35236	5.18352	0.00622909	0.0366913
ENSG00000101336	HCK	P08631	-7.17001	0.00625375	0.0366913
ENSG00000010810	FYN	P06241	-7.17001	0.00625375	0.0366913
ENSG00000254087	LYN	P07948	-7.17001	0.00625375	0.0366913
ENSG00000197122	SRC	P12931	-7.17001	0.00625375	0.0366913
ENSG00000176105	YES1	P07947	-7.17001	0.00625375	0.0366913
ENSG00000168066	SF1	Q15637	-5.37642	0.00666225	0.0388422
ENSG00000112303	VNN2	O95498	-5.92473	0.00684125	0.0395951
ENSG00000141522	ARHGDIA	P52565	-5.89711	0.00687682	0.0395951
ENSG00000182718	ANXA2	P07355	-5.92732	0.00693122	0.039662
ENSG00000088832	FKBP1A	P62942	-5.33599	0.0069754	0.0396699
ENSG00000117748	RPA2	P15927	4.7918	0.00712519	0.0400283
ENSG00000140575	IQGAP1	P46940	-4.63084	0.00714754	0.0400283
ENSG00000167996	FTH1	P02794	-5.27634	0.00718383	0.0400283
ENSG00000064666	CNN2	NA	-6.24727	0.00721114	0.0400283
ENSG00000079805	DNM2	P50570	-4.70271	0.00734975	0.0405549
ENSG00000197959	DNM3	Q9UQ16	-4.70271	0.00734975	0.0405549
ENSG00000106976	DNM1	Q05193	-4.70271	0.00734975	0.0405549
ENSG00000122545	SEPTIN7	NA	-5.48808	0.00748698	0.0410676
ENSG00000154997	SEPTIN14	Q6ZU15	-5.48808	0.00748698	0.0410676
ENSG00000137076	TLN1	Q9Y490	-2.0005	0.00754647	0.0411504
ENSG00000171914	TLN2	Q9Y4G6	-2.0005	0.00754647	0.0411504
ENSG00000197747	S100A10	P60903	-6.46458	0.00762337	0.0413267
ENSG00000120992	LYPLA1	NA	-6.50629	0.00788166	0.0424785
ENSG00000180817	PPA1	Q15181	-4.7242	0.00807247	0.0431514
ENSG00000002834	LASP1	Q14847	8.04286	0.00809961	0.0431514
ENSG00000124767	GLO1	Q04760	-5.42716	0.00819719	0.0434217
ENSG00000109971	HSPA8	P11142	-1.24604	0.0083931	0.0438771
ENSG00000126803	HSPA2	P54652	-1.24604	0.0083931	0.0438771
ENSG00000072506	HSD17B10	Q99714	-8.74559	0.00847001	0.0438771
ENSG00000140374	ETFA	P13804	-8.54177	0.00847038	0.0438771
ENSG00000116584	ARHGEF2	Q92974	-4.37431	0.00847249	0.0438771
ENSG00000143977	SNRPG	P62308	-5.08522	0.00860794	0.0439448
ENSG00000108774	RAB5C	P51148	-4.51059	0.00864318	0.0439448
ENSG00000197043	ANXA6	P08133	-1.73777	0.00866198	0.0439448
ENSG00000115956	PLEK	P08567	-3.27257	0.00871687	0.0439448
ENSG00000196262	PPIA	P62937	-1.35449	0.00872258	0.0439448
ENSG00000263464	PPIAL4C	A0A0B4J2A2	-1.35449	0.00872258	0.0439448
ENSG00000279782	PPIAL4F	P0DN26	-1.35449	0.00872258	0.0439448
ENSG00000275974	PPIAL4F	NA	-1.35449	0.00872258	0.0439448
ENSG00000271567	PPIAL4E	A0A075B759	-1.35449	0.00872258	0.0439448
ENSG00000256374	PPIAL4D	F5H284	-1.35449	0.00872258	0.0439448
ENSG00000263353	PPIAL4A	Q9Y536	-1.35449	0.00872258	0.0439448
ENSG00000075239	ACAT1	P24752	-5.09175	0.00883062	0.0442486
ENSG00000163466	ARPC2	O15144	4.69574	0.00902169	0.0449629
ENSG00000160255	ITGB2	NA	-1.76983	0.00939139	0.0465552
ENSG00000074842	MYDGF	Q969H8	4.50293	0.00999614	0.0492895
ENSG00000103415	HMOX2	P30519	-4.63325	0.010137	0.0497194
ENSG00000277424	HMOX2	P30519	-4.63325	0.010137	0.0497194
ENSG00000105063	PPP6R1	Q9UPN7	-4.71442	0.0102099	0.0498137
