# Supplementary material for: Multi-Omic Data Integration Allows Baseline Immune Signatures to Predict Hepatitis B Vaccine Response in a Small Cohort
Source: Front Immunol. 2020 Nov 30;11:578801. doi: 10.3389/fimmu.2020.578801 (PMC7734088; doi:10.3389/fimmu.2020.578801)
Supplement: Supplementary file 7 [file Table_6.xlsx]

## Sheet: Table_S6_proteins_day180_respon
pathwy.id	description	pvalues	Bonferroni	successes	PathwaySize	N	sample.size
R-HSA-6798695	Neutrophil degranulation	1.7e-124	1.7e-121	263.09	43684.8	603750	650.39
R-HSA-8950505	Gene and protein expression by JAK-STAT signaling after Interleukin-12 stimulation	1.6e-12	1.6e-09	11.46	407.85	603750	650.39
R-HSA-114608	Platelet degranulation	1.7e-10	1.7e-07	26.31	5129.96	603750	650.39
R-HSA-5668599	RHO GTPases Activate NADPH Oxidases	4.4e-08	4.4e-05	5.09	84.63	603750	650.39
R-HSA-3299685	Detoxification of Reactive Oxygen Species	4.8e-08	4.8e-05	7.18	298.46	603750	650.39
R-HSA-166016	Toll Like Receptor 4 (TLR4) Cascade	2.2e-07	0.00022	7.94	374.27	603750	650.39
