# Supplementary material for: Multi-Omic Data Integration Allows Baseline Immune Signatures to Predict Hepatitis B Vaccine Response in a Small Cohort
Source: Front Immunol. 2020 Nov 30;11:578801. doi: 10.3389/fimmu.2020.578801 (PMC7734088; doi:10.3389/fimmu.2020.578801)
Supplement: Supplementary file 8 [file Table_7.xlsx]

## Sheet: Table_S7_CpG_day180_titre_DM_si
	Name	CHR	MAPINFO	UCSC_RefGene_Name	UCSC_RefGene_Group	DB_lnTitre_V10	Titre_V10_AS_pval	Titre_V10_AS_FDR
cg00049729	cg00049729	5	55776345			0.061	0.00227	0.852
cg00105512	cg00105512	16	77245845	SYCE1L	Body	-0.059	0.00287	0.852
cg00112493	cg00112493	4	110224951	COL25A1;COL25A1	TSS1500;TSS1500	0.09	0.0032	0.852
cg00134032	cg00134032	7	55372268			-0.177	0.000166	0.852
cg00188351	cg00188351	15	28604638			-0.068	0.00372	0.852
cg00197452	cg00197452	22	47786618			-0.067	0.00232	0.852
cg00231483	cg00231483	18	70211959	CBLN2	TSS1500	-0.074	0.000503	0.852
cg00269553	cg00269553	8	52321814	PXDNL	Body	0.163	0.00313	0.852
cg00348598	cg00348598	7	34117970	BMPER	Body	0.055	0.00306	0.852
cg00359633	cg00359633	19	58567177			-0.053	0.004	0.852
cg00392196	cg00392196	19	1542897			0.117	0.000643	0.852
cg00406489	cg00406489	8	47109229			0.093	0.00488	0.852
cg00441709	cg00441709	17	2528280	PAFAH1B1	5'UTR	-0.076	0.00205	0.852
cg00479110	cg00479110	5	111963959	LOC102467214	TSS200	0.11	0.000559	0.852
cg00490976	cg00490976	3	194034055			0.055	0.00488	0.852
cg00541718	cg00541718	7	630823	PRKAR1B;PRKAR1B;PRKAR1B;PRKAR1B;PRKAR1B;PRKAR1B	Body;Body;Body;Body;Body;Body	-0.078	0.00429	0.852
cg00613827	cg00613827	1	207845937	CR1L	Body	-0.213	0.00335	0.852
cg00635590	cg00635590	19	2273706			-0.09	0.00332	0.852
cg00661126	cg00661126	16	28917722	RABEP2	Body	-0.051	0.000677	0.852
cg00666903	cg00666903	12	2861589			0.083	0.000847	0.852
cg00683984	cg00683984	7	45615337	ADCY1	Body	0.052	0.00348	0.852
cg00750430	cg00750430	10	118654150	KIAA1598;KIAA1598	Body;Body	-0.12	0.00308	0.852
cg00751415	cg00751415	12	97858620	RMST	TSS200	0.182	0.000747	0.852
cg00760935	cg00760935	4	155411351	DCHS2;DCHS2	1stExon;1stExon	0.054	0.00146	0.852
cg00775864	cg00775864	14	22573344			-0.057	0.000916	0.852
cg00804423	cg00804423	4	46895497	COX7B2	5'UTR	-0.068	0.00388	0.852
cg00805562	cg00805562	20	30074041	NCRNA00028	Body	0.086	0.00417	0.852
cg00811565	cg00811565	5	63985377	FAM159B	TSS1500	0.054	0.000455	0.852
cg00827748	cg00827748	7	44954774			0.068	0.00087	0.852
cg00850481	cg00850481	1	228891306			0.064	0.00265	0.852
cg00919411	cg00919411	6	28584078			0.077	0.00456	0.852
cg00924459	cg00924459	6	133137262	RPS12;SNORD100;SNORA33	Body;TSS1500;TSS1500	0.053	0.00371	0.852
cg00937742	cg00937742	2	133429299	LYPD1;LYPD1	TSS1500;TSS1500	0.07	0.00139	0.852
cg00956907	cg00956907	2	139114052			-0.077	0.000226	0.852
cg01003245	cg01003245	1	151428287	POGZ;POGZ;POGZ	5'UTR;5'UTR;5'UTR	-0.068	0.00103	0.852
cg01037318	cg01037318	10	118648646	SHTN1;SHTN1;SHTN1	Body;Body;Body	-0.051	0.00216	0.852
cg01089070	cg01089070	13	114937172			-0.135	0.00026	0.852
cg01127719	cg01127719	12	32455220	BICD1;BICD1	Body;Body	-0.084	0.00299	0.852
cg01148781	cg01148781	8	99963021	OSR2;OSR2	Body;Body	-0.084	0.00253	0.852
cg01177801	cg01177801	16	68681490	CDH3	Body	0.066	0.0024	0.852
cg01191262	cg01191262	12	79696256	SYT1;SYT1;SYT1;SYT1	Body;Body;Body;Body	-0.194	0.000882	0.852
cg01270100	cg01270100	4	48988626	CWH43;CWH43	TSS200;Body	0.068	0.00106	0.852
cg01302572	cg01302572	19	44325595	LYPD5	TSS1500	0.113	0.000784	0.852
cg01330829	cg01330829	19	55008663			0.097	0.00281	0.852
cg01346077	cg01346077	3	125931526			-0.064	0.00107	0.852
cg01458105	cg01458105	10	134045514	STK32C	Body	0.115	0.00326	0.852
cg01507522	cg01507522	6	39263617			0.067	0.00438	0.852
cg01507906	cg01507906	1	112545259			-0.087	0.00321	0.852
cg01521397	cg01521397	20	60590872	TAF4	Body	-0.052	0.00463	0.852
cg01538842	cg01538842	3	129673817			-0.055	0.0007	0.852
cg01557754	cg01557754	17	7342661	FGF11	TSS200	-0.053	0.00298	0.852
cg01591028	cg01591028	8	38562303			-0.087	0.000996	0.852
cg01611548	cg01611548	16	1420537	UNKL	5'UTR	-0.051	0.00169	0.852
cg01628528	cg01628528	13	24882594	C1QTNF9	TSS1500	0.051	0.0039	0.852
cg01635303	cg01635303	12	34511504			0.196	0.00241	0.852
cg01680988	cg01680988	20	1114609	PSMF1;PSMF1	Body;Body	0.104	0.00298	0.852
cg01722933	cg01722933	4	38184101			0.067	0.00127	0.852
cg01742370	cg01742370	1	228352412	C1orf69	TSS1500	-0.057	0.00134	0.852
cg01747693	cg01747693	4	10680021	CLNK	5'UTR	0.052	0.000929	0.852
cg01761653	cg01761653	3	155860011	KCNAB1;KCNAB1;KCNAB1	TSS1500;Body;Body	-0.076	0.0033	0.852
cg01788910	cg01788910	21	44473568	CBS	3'UTR	-0.073	0.00406	0.852
cg01799818	cg01799818	17	594735	VPS53;VPS53	Body;Body	-0.072	0.000572	0.852
cg01829632	cg01829632	5	122836394			-0.053	0.00362	0.852
cg01849401	cg01849401	6	32178775	NOTCH4	Body	-0.069	0.00343	0.852
cg01960885	cg01960885	18	24765781	CHST9	TSS1500	0.103	1e-05	0.787
cg01997461	cg01997461	13	98825992	FARP1;FARP1	5'UTR;5'UTR	-0.059	0.00311	0.852
cg02017347	cg02017347	16	46603259	ANKRD26P1	TSS1500	0.086	0.00282	0.852
cg02050917	cg02050917	1	2173571	SKI	Body	-0.05	0.00153	0.852
cg02080274	cg02080274	9	134065791	NUP214	Body	0.134	0.0017	0.852
cg02081790	cg02081790	12	30777070			-0.092	0.000417	0.852
cg02099474	cg02099474	7	1027990	CYP2W1	Body	-0.126	0.000508	0.852
cg02184644	cg02184644	7	150677125			0.064	0.0048	0.852
cg02187259	cg02187259	2	16804452	FAM49A	5'UTR	-0.064	0.00142	0.852
cg02219447	cg02219447	15	86171166	AKAP13;AKAP13;AKAP13	Body;Body;Body	0.063	0.00442	0.852
cg02267698	cg02267698	19	7991119	CTXN1	TSS200	-0.091	0.00463	0.852
cg02288976	cg02288976	19	937504	ARID3A	Body	-0.051	0.00208	0.852
cg02323744	cg02323744	16	84404521	ATP2C2;ATP2C2	Body;Body	-0.064	0.00458	0.852
cg02328326	cg02328326	15	68038930	MAP2K5;MAP2K5	Body;Body	-0.065	0.000147	0.852
cg02331649	cg02331649	3	52926322	TMEM110	Body	-0.059	0.00127	0.852
cg02392725	cg02392725	10	119800574	RAB11FIP2	Body	0.064	0.00246	0.852
cg02497737	cg02497737	15	84595079	ADAMTSL3;ADAMTSL3	Body;Body	-0.065	0.00451	0.852
cg02550950	cg02550950	2	197122104	HECW2	Body	0.142	0.000653	0.852
cg02650507	cg02650507	12	39301280			-0.05	0.000117	0.852
cg02675646	cg02675646	19	40996118	SPTBN4	Body	0.076	0.00405	0.852
cg02686663	cg02686663	3	39847071			0.062	0.00386	0.852
cg02687418	cg02687418	11	85393765			0.136	0.00405	0.852
cg02690797	cg02690797	19	17759636	UNC13A	Body	0.054	0.00283	0.852
cg02741226	cg02741226	3	118892305	UPK1B	TSS200	0.056	0.00362	0.852
cg02751808	cg02751808	2	71125521			-0.096	0.00258	0.852
cg02756176	cg02756176	4	187491362			0.062	0.0041	0.852
cg02782895	cg02782895	3	127348828	PODXL2	Body	0.069	7.12e-05	0.852
cg02800100	cg02800100	7	69110945	AUTS2;AUTS2;AUTS2	Body;Body;Body	-0.079	0.0015	0.852
cg02881595	cg02881595	4	57958129	IGFBP7;IGFBP7	Body;Body	-0.064	0.000877	0.852
cg02900253	cg02900253	1	6673709	PHF13	TSS200	-0.067	0.00267	0.852
cg02936049	cg02936049	3	141102599	ZBTB38	5'UTR	-0.068	0.00267	0.852
cg02962508	cg02962508	8	61821442			0.057	0.00151	0.852
cg02970458	cg02970458	20	19241402	LOC100130264;SLC24A3	Body;Body	-0.167	0.00268	0.852
cg02977254	cg02977254	11	122774810	C11orf63;C11orf63	Body;Body	0.065	0.00427	0.852
cg02993606	cg02993606	19	38803369	YIF1B;YIF1B;YIF1B;YIF1B;YIF1B;YIF1B	Body;5'UTR;Body;Body;Body;Body	-0.103	0.00267	0.852
cg02995651	cg02995651	5	12573502	LINC01194	TSS1500	0.054	0.0038	0.852
cg03016675	cg03016675	7	94987300			0.058	0.00175	0.852
cg03017829	cg03017829	6	10881086	GCM2	Body	0.111	0.00224	0.852
cg03065701	cg03065701	10	5577166			-0.054	0.00318	0.852
cg03074421	cg03074421	9	126102037			0.076	0.00209	0.852
cg03085275	cg03085275	2	172182919	METTL8	Body	-0.166	0.00238	0.852
cg03104970	cg03104970	7	50435337	IKZF1;IKZF1;IKZF1;IKZF1;IKZF1;IKZF1;IKZF1;IKZF1;IKZF1;IKZF1;IKZF1;IKZF1;IKZF1;IKZF1;IKZF1;IKZF1;IKZF1	Body;Body;Body;Body;Body;Body;Body;Body;Body;Body;Body;Body;Body;Body;Body;Body;Body	-0.053	0.000224	0.852
cg03164851	cg03164851	3	133132747	BFSP2	Body	0.07	0.0012	0.852
cg03209130	cg03209130	11	107621307			0.07	0.00268	0.852
cg03228974	cg03228974	6	30067855			-0.091	0.00277	0.852
cg03249723	cg03249723	9	98880057	LOC158434	TSS1500	-0.391	0.00163	0.852
cg03251378	cg03251378	19	55485037	NLRP2;NLRP2;NLRP2;NLRP2	Body;Body;Body;Body	0.142	0.00407	0.852
cg03252313	cg03252313	7	148117075	CNTNAP2	3'UTR	-0.06	0.00428	0.852
cg03343190	cg03343190	7	33525946	BBS9;BBS9;BBS9;BBS9	Body;Body;Body;Body	-0.091	0.0035	0.852
cg03349091	cg03349091	5	140481256	PCDHB3	1stExon	0.05	0.0033	0.852
cg03392759	cg03392759	18	801523	YES1	5'UTR	-0.055	0.00157	0.852
cg03405302	cg03405302	7	31833414	PDE1C;PDE1C;PDE1C;PDE1C;PDE1C	Body;Body;Body;Body;Body	0.074	0.005	0.852
cg03417884	cg03417884	18	11751413	GNAL;GNAL;GNAL	TSS200;Body;TSS200	0.071	0.00184	0.852
cg03421270	cg03421270	6	32064153	TNXB	Body	0.062	0.000229	0.852
cg03468132	cg03468132	17	463585	VPS53;VPS53	Body;Body	-0.103	0.00339	0.852
cg03468793	cg03468793	3	139497909			0.07	0.000827	0.852
cg03493211	cg03493211	7	97923799	BAIAP2L1	Body	-0.055	0.00125	0.852
cg03538345	cg03538345	22	30279922	MTMR3;MTMR3;MTMR3	5'UTR;5'UTR;5'UTR	0.055	0.00413	0.852
cg03562736	cg03562736	8	114058716	CSMD3;CSMD3;CSMD3	Body;Body;Body	0.052	0.00194	0.852
cg03574306	cg03574306	16	85470662			-0.052	0.00347	0.852
cg03625162	cg03625162	12	63688138			0.065	0.00248	0.852
cg03638120	cg03638120	6	32729720	HLA-DQB2	Body	0.077	0.000348	0.852
cg03662732	cg03662732	10	132150619			-0.052	0.00361	0.852
cg03720572	cg03720572	17	1489671	SLC43A2	Body	0.066	0.00382	0.852
cg03788567	cg03788567	12	112847769	RPL6;RPL6	TSS1500;TSS1500	0.069	0.000421	0.852
cg03789719	cg03789719	8	124194244	FAM83A;FAM83A;FAM83A	5'UTR;5'UTR;TSS200	-0.079	0.00472	0.852
cg03846111	cg03846111	12	14547229	ATF7IP	5'UTR	-0.053	0.00393	0.852
cg03853807	cg03853807	6	168947817	SMOC2;SMOC2	Body;Body	0.059	0.00222	0.852
cg03856504	cg03856504	7	1478120	MICALL2	Body	0.094	0.00457	0.852
cg03863817	cg03863817	3	96495925			0.054	9.3e-05	0.852
cg03877450	cg03877450	4	117101886			-0.073	0.000139	0.852
cg03926552	cg03926552	12	92987767			-0.075	0.00419	0.852
cg03998835	cg03998835	6	85478207			0.062	0.0018	0.852
cg04042248	cg04042248	2	11214061			0.052	0.00186	0.852
cg04058752	cg04058752	11	76751369	B3GNT6	Body	0.093	0.0034	0.852
cg04092800	cg04092800	5	40681444	PTGER4	Body	-0.053	0.0047	0.852
cg04103706	cg04103706	3	188514728	LPP;LPP;LPP	Body;Body;Body	-0.344	0.000219	0.852
cg04174124	cg04174124	8	143591042	BAI1	Body	-0.052	0.00131	0.852
cg04194947	cg04194947	2	177012191			0.053	0.00167	0.852
cg04198914	cg04198914	17	36106025	HNF1B;HNF1B	TSS1500;TSS1500	0.091	0.000863	0.852
cg04221461	cg04221461	1	243877024	AKT3;AKT3	Body;Body	-0.088	0.00271	0.852
cg04242577	cg04242577	4	25657921	SLC34A2	5'UTR	0.081	0.00315	0.852
cg04250837	cg04250837	1	231765185	TSNAX-DISC1;DISC1;DISC1;DISC1;TSNAX-DISC1;DISC1;DISC1;DISC1;DISC1;TSNAX-DISC1;DISC1;DISC1;TSNAX-DISC1;DISC1;TSNAX-DISC1;DISC1;DISC1;DISC1;DISC1;DISC1;TSNAX-DISC1;TSNAX-DISC1;DISC1;DISC1;DISC1;DISC1;DISC1;TSNAX-DISC1;DISC1;DISC1;DISC1	Body;Body;Body;Body;Body;Body;Body;Body;Body;Body;Body;Body;Body;Body;Body;Body;Body;Body;Body;Body;Body;Body;Body;Body;Body;Body;Body;Body;Body;Body;Body	-0.059	0.00416	0.852
cg04354128	cg04354128	6	170851524	PSMB1	Body	-0.17	0.00194	0.852
cg04413853	cg04413853	17	58499706	C17orf64	TSS200	-0.082	0.00348	0.852
cg04493806	cg04493806	19	19635145	NDUFA13	Body	-0.065	0.00177	0.852
cg04495116	cg04495116	9	120178687	ASTN2	TSS1500	0.074	0.00471	0.852
cg04505193	cg04505193	11	130487115			-0.096	0.00475	0.852
cg04507340	cg04507340	5	149062330			-0.191	0.00306	0.852
cg04562834	cg04562834	20	657694	SCRT2	TSS1500	-0.059	0.0021	0.852
cg04582732	cg04582732	11	63448471	RTN3;RTN3;RTN3;RTN3;RTN3;RTN3;RTN3;RTN3;RTN3	TSS1500;TSS1500;TSS1500;TSS1500;TSS1500;TSS1500;TSS1500;TSS1500;TSS1500	-0.05	0.00431	0.852
cg04609640	cg04609640	1	45254092	BEST4	TSS1500	-0.051	0.00477	0.852
cg04634417	cg04634417	5	140220803	PCDHA6;PCDHA2;PCDHA1;PCDHA8;PCDHA7;PCDHA1;PCDHA6;PCDHA5;PCDHA8;PCDHA3;PCDHA4	Body;Body;Body;TSS200;Body;Body;Body;Body;TSS200;Body;Body	0.092	0.00184	0.852
cg04663080	cg04663080	18	45846815			-0.06	0.00367	0.852
cg04673701	cg04673701	13	52188823	WDFY2	Body	-0.056	0.00458	0.852
cg04678462	cg04678462	8	143560821	BAI1	Body	-0.06	0.00489	0.852
cg04693014	cg04693014	5	180645302			-0.064	0.00471	0.852
cg04705669	cg04705669	2	197451647	HECW2	5'UTR	-0.175	0.00163	0.852
cg04713102	cg04713102	10	118648016	SHTN1;SHTN1;SHTN1	Body;Body;Body	-0.111	0.00228	0.852
cg04729312	cg04729312	9	37693179	FRMPD1	Body	-0.058	0.00464	0.852
cg04739570	cg04739570	3	127348611	PODXL2	Body	0.08	0.0035	0.852
cg04829197	cg04829197	2	111499723	ACOXL	5'UTR	0.07	0.00143	0.852
cg04849161	cg04849161	8	6397024	ANGPT2;ANGPT2;ANGPT2;MCPH1	Body;Body;Body;Body	0.112	0.00426	0.852
cg04851476	cg04851476	2	207138264	ZDBF2	TSS1500	0.069	0.00436	0.852
cg04913246	cg04913246	14	99658630	BCL11B;BCL11B	Body;Body	-0.065	0.00441	0.852
cg04929355	cg04929355	11	112034997	IL18	TSS200	-0.063	0.00087	0.852
cg04974402	cg04974402	17	54199232			-0.095	0.00423	0.852
cg05141574	cg05141574	10	112290177			0.093	0.00231	0.852
cg05159423	cg05159423	12	100769274	SLC17A8;SLC17A8	Body;Body	0.051	0.00199	0.852
cg05169988	cg05169988	15	99204912	IGF1R	Body	-0.057	0.00216	0.852
cg05171197	cg05171197	2	240230850	HDAC4	Body	-0.06	0.00416	0.852
cg05227549	cg05227549	12	1770782			0.052	0.00375	0.852
cg05284751	cg05284751	16	34407760			0.083	0.00407	0.852
cg05306860	cg05306860	17	18150799	FLII;FLII;FLII	Body;Body;Body	-0.126	0.00359	0.852
cg05345996	cg05345996	10	133508028			-0.051	0.00277	0.852
cg05350396	cg05350396	5	78530544	JMY	TSS1500	-0.06	0.000791	0.852
cg05442602	cg05442602	3	98313398	CPOX	TSS1500	-0.056	0.000389	0.852
cg05468156	cg05468156	2	106885926			0.106	0.000365	0.852
cg05474006	cg05474006	9	118302677			-0.058	0.0041	0.852
cg05481201	cg05481201	7	1585452	TMEM184A	3'UTR	-0.052	0.00238	0.852
cg05488054	cg05488054	4	7935760	AFAP1;AFAP1	5'UTR;5'UTR	0.12	0.0029	0.852
cg05504665	cg05504665	10	134061684	STK32C	Body	-0.052	0.000556	0.852
cg05516272	cg05516272	11	66311334	ZDHHC24	Body	0.108	0.00178	0.852
cg05609536	cg05609536	19	41019285	SPTBN4	Body	0.125	0.00137	0.852
cg05610000	cg05610000	20	14896153	MACROD2-AS1;MACROD2-AS1;MACROD2-AS1;MACROD2	Body;Body;Body;Body	0.097	0.00467	0.852
cg05654096	cg05654096	12	106477691	NUAK1	Body	0.063	0.00448	0.852
cg05654765	cg05654765	3	49170727	LAMB2	TSS200	0.085	0.00388	0.852
cg05659313	cg05659313	7	13322572			-0.088	0.00332	0.852
cg05746918	cg05746918	3	127348722	PODXL2	Body	0.095	0.000898	0.852
cg05820861	cg05820861	13	24882296	C1QTNF9	TSS1500	0.108	0.00121	0.852
cg05831248	cg05831248	5	112498700	MCC;MCC	Body;Body	-0.073	0.000871	0.852
cg05844871	cg05844871	6	32526342	HLA-DRB6	Body	0.081	0.000585	0.852
cg05872129	cg05872129	22	39784769			-0.106	0.00257	0.852
cg05896473	cg05896473	9	16885285			-0.063	0.00418	0.852
cg05907464	cg05907464	1	9218658			-0.107	0.00403	0.852
cg05933997	cg05933997	16	86735122			-0.053	0.00319	0.852
cg05965892	cg05965892	8	144519125			0.084	0.00376	0.852
cg05980836	cg05980836	9	39030762			0.06	0.00241	0.852
cg06007464	cg06007464	5	1011135	NKD2;NKD2	Body;Body	0.06	0.000431	0.852
cg06010163	cg06010163	6	156885985			-0.05	0.000985	0.852
cg06020141	cg06020141	3	49162366	LAMB2;LAMB2	ExonBnd;Body	-0.054	0.00203	0.852
cg06030689	cg06030689	15	20768083	GOLGA8C	Body	0.121	0.00299	0.852
cg06040542	cg06040542	22	23542394	BCR;BCR	Body;Body	-0.055	0.00374	0.852
cg06056382	cg06056382	5	50152744			-0.054	0.000541	0.852
cg06087458	cg06087458	8	70995269			0.056	0.000994	0.852
cg06099975	cg06099975	4	134018369	LOC101927359	Body	0.073	0.00186	0.852
cg06107137	cg06107137	10	3235465			0.054	0.00195	0.852
cg06126494	cg06126494	4	111715333			0.05	0.00461	0.852
cg06161550	cg06161550	12	132877646	GALNT9	Body	-0.12	0.00482	0.852
cg06223951	cg06223951	19	634087	POLRMT	TSS1500	0.066	0.00308	0.852
cg06234378	cg06234378	17	78170176	CARD14;CARD14	Body;Body	-0.066	0.00467	0.852
cg06244688	cg06244688	2	170870517	UBR3	Body	0.066	0.00267	0.852
cg06281409	cg06281409	5	147808813	FBXO38;FBXO38	Body;Body	0.053	0.00295	0.852
cg06300892	cg06300892	14	97206075			0.088	0.0014	0.852
cg06301726	cg06301726	16	86589283	MTHFSD;MTHFSD;MTHFSD;MTHFSD;MTHFSD;MTHFSD;MTHFSD;FLJ30679	TSS1500;TSS1500;TSS1500;TSS1500;TSS1500;TSS1500;TSS1500;Body	0.053	0.00186	0.852
cg06348737	cg06348737	1	6316858	GPR153	5'UTR	0.054	0.00045	0.852
cg06362710	cg06362710	8	59769256	TOX	Body	0.179	0.00415	0.852
cg06373584	cg06373584	4	4341463			0.096	0.00106	0.852
cg06377226	cg06377226	4	38491918			-0.055	0.000209	0.852
cg06403830	cg06403830	2	202279205	TRAK2	Body	0.055	0.00413	0.852
cg06413426	cg06413426	12	111710139	CUX2	Body	-0.056	0.00285	0.852
cg06418431	cg06418431	10	61368821			-0.074	0.000739	0.852
cg06430772	cg06430772	2	236443508	AGAP1;AGAP1	Body;Body	-0.059	0.00262	0.852
cg06468626	cg06468626	5	169409235	FAM196B;DOCK2	TSS1500;Body	-0.054	0.000141	0.852
cg06480733	cg06480733	17	39368995			0.055	0.00347	0.852
cg06507987	cg06507987	1	27686768	MAP3K6	Body	-0.054	0.00157	0.852
cg06511678	cg06511678	18	7038746	LAMA1	Body	-0.081	0.00347	0.852
cg06540722	cg06540722	13	34111966	STARD13	5'UTR	-0.061	0.00164	0.852
cg06582266	cg06582266	4	3495242	DOK7;DOK7	3'UTR;3'UTR	-0.123	0.00226	0.852
cg06590229	cg06590229	5	176040853			0.076	7.63e-05	0.852
cg06600719	cg06600719	1	113417597			-0.072	0.000153	0.852
cg06609049	cg06609049	19	2785107	THOP1	TSS1500	-0.205	0.00374	0.852
cg06647533	cg06647533	6	29478254			-0.052	0.00324	0.852
cg06663310	cg06663310	5	176153056			0.065	0.00146	0.852
cg06686396	cg06686396	11	82026140	LOC101928989	Body	0.08	0.0015	0.852
cg06707784	cg06707784	6	32789045			-0.079	0.00391	0.852
cg06710648	cg06710648	1	58716377	DAB1	TSS200	-0.064	0.00404	0.852
cg06712932	cg06712932	12	94672432	PLXNC1;PLXNC1	Body;Body	-0.057	0.00312	0.852
cg06744150	cg06744150	13	99069161	FARP1;FARP1	Body;Body	0.287	0.00162	0.852
cg06789445	cg06789445	3	69942668	MITF;MITF;MITF;MITF	Body;Body;Body;Body	0.07	0.000906	0.852
cg06815373	cg06815373	7	157448718	PTPRN2;PTPRN2;PTPRN2;PTPRN2;PTPRN2	Body;Body;Body;Body;Body	0.059	0.00215	0.852
cg06820104	cg06820104	18	66356511	TMX3	Body	0.176	0.00472	0.852
cg06858541	cg06858541	3	177979164			-0.055	0.00338	0.852
cg06867363	cg06867363	1	23894390			-0.061	0.00429	0.852
cg06880727	cg06880727	8	106920978	ZFPM2-AS1;ZFPM2-AS1	Body;Body	0.053	0.000241	0.852
cg06896937	cg06896937	9	113680823	LPAR1;LPAR1	Body;Body	0.055	0.00436	0.852
cg06923616	cg06923616	18	66381343	CCDC102B;TMX3	TSS1500;Body	-0.11	0.000566	0.852
cg06929093	cg06929093	9	123421660	MEGF9;MEGF9	ExonBnd;Body	-0.066	0.00306	0.852
cg06982559	cg06982559	17	6411724	PITPNM3;PITPNM3	Body;Body	0.073	0.00307	0.852
cg07010622	cg07010622	7	5722641	RNF216;RNF216	Body;Body	-0.066	0.00179	0.852
cg07017125	cg07017125	7	44418481			-0.055	0.00357	0.852
cg07039832	cg07039832	12	106477874	NUAK1	Body	0.05	0.00346	0.852
cg07136196	cg07136196	8	136478558	KHDRBS3	Body	-0.178	0.00402	0.852
cg07138115	cg07138115	8	26370349	PNMA2	5'UTR	-0.055	0.0038	0.852
cg07151386	cg07151386	6	1850884	GMDS;GMDS	Body;Body	-0.055	0.000345	0.852
cg07157107	cg07157107	8	42623730	CHRNA6	TSS200	-0.052	0.00457	0.852
cg07165756	cg07165756	11	66311422	ZDHHC24	Body	0.083	0.00028	0.852
cg07176949	cg07176949	2	132093109			0.094	0.000799	0.852
cg07179730	cg07179730	21	34359973			-0.056	0.0019	0.852
cg07196505	cg07196505	16	7565837	A2BP1;A2BP1;A2BP1;A2BP1;A2BP1;A2BP1	Body;Body;Body;Body;Body;Body	0.105	0.00195	0.852
cg07202532	cg07202532	17	29814621	RAB11FIP4	Body	-0.052	0.00207	0.852
cg07210082	cg07210082	2	20385524			-0.057	0.00198	0.852
cg07214285	cg07214285	7	49975790			0.051	0.00161	0.852
cg07226581	cg07226581	9	37859354	DCAF10;DCAF10	Body;Body	-0.058	0.00259	0.852
cg07230690	cg07230690	16	87028927			0.067	0.00176	0.852
cg07347128	cg07347128	12	48336360			0.218	0.00151	0.852
cg07350262	cg07350262	15	86098611	AKAP13;AKAP13	Body;Body	0.06	0.00313	0.852
cg07356361	cg07356361	4	175029604	LOC101928509	Body	-0.062	0.00483	0.852
cg07369461	cg07369461	20	57760364			0.064	0.0017	0.852
cg07401258	cg07401258	21	46123590	C21orf29	Body	0.063	0.00469	0.852
cg07414525	cg07414525	3	390449	CHL1	Body	0.066	0.00122	0.852
cg07446048	cg07446048	7	82353289			-0.061	0.00385	0.852
cg07477614	cg07477614	18	44949168			-0.153	0.00283	0.852
cg07483086	cg07483086	2	150444834	MMADHC	TSS1500	0.075	0.00411	0.852
cg07495039	cg07495039	12	72452205			0.063	0.00399	0.852
cg07496388	cg07496388	10	62332453	ANK3;ANK3;ANK3	1stExon;5'UTR;Body	-0.065	0.00417	0.852
cg07536102	cg07536102	17	74073527	GALR2	3'UTR	-0.057	0.00435	0.852
cg07541758	cg07541758	4	64162705			0.096	0.00399	0.852
cg07588569	cg07588569	4	86850334	ARHGAP24;ARHGAP24;ARHGAP24;ARHGAP24	TSS1500;Body;Body;Body	-0.053	0.00132	0.852
cg07613512	cg07613512	11	125199884	PKNOX2	5'UTR	-0.065	0.00389	0.852
cg07616738	cg07616738	7	129667001	ZC3HC1;ZC3HC1;ZC3HC1	Body;Body;Body	-0.063	0.00219	0.852
cg07654982	cg07654982	6	52284109	EFHC1	TSS1500	-0.05	0.00186	0.852
cg07660236	cg07660236	6	28367883	ZSCAN12;ZSCAN12	TSS1500;TSS1500	-0.054	0.00184	0.852
cg07673127	cg07673127	12	29866066	TMTC1;TMTC1	Body;Body	-0.07	0.00461	0.852
cg07684583	cg07684583	2	15306188			0.057	0.0041	0.852
cg07689510	cg07689510	9	35492537	RUSC2;RUSC2	5'UTR;Body	-0.075	0.0046	0.852
cg07747336	cg07747336	11	125649398	PATE2	TSS1500	0.086	0.00403	0.852
cg07760125	cg07760125	17	41608097	ETV4;ETV4;ETV4;ETV4;ETV4	TSS1500;Body;Body;Body;Body	-0.057	0.00384	0.852
cg07782778	cg07782778	4	176710152	GPM6A;LOC101928590;GPM6A;GPM6A;GPM6A;GPM6A;GPM6A	TSS1500;TSS1500;Body;Body;Body;Body;Body	0.116	0.00179	0.852
cg07900444	cg07900444	21	46419208	NCRNA00162	Body	0.065	0.00119	0.852
cg07920365	cg07920365	2	4428585			0.067	0.0022	0.852
cg08035416	cg08035416	17	74073798	ZACN	TSS1500	-0.104	0.00258	0.852
cg08076044	cg08076044	17	26685074	TMEM199;POLDIP2	Body;TSS1500	0.123	0.000544	0.852
cg08094381	cg08094381	9	36781627			-0.063	2.47e-05	0.852
cg08161546	cg08161546	6	152011415	ESR1	TSS1500	-0.156	0.00355	0.852
cg08185095	cg08185095	8	74527135	STAU2;STAU2;STAU2;STAU2;STAU2;STAU2;STAU2	Body;Body;Body;Body;Body;Body;Body	-0.08	0.00284	0.852
cg08220531	cg08220531	2	228773098	DAW1	Body	0.054	0.00388	0.852
cg08234178	cg08234178	7	150035390			-0.062	1.73e-05	0.852
cg08247321	cg08247321	13	33479697	LINC00423	Body	-0.08	0.00133	0.852
cg08282428	cg08282428	4	155702411	RBM46	TSS200	0.113	0.00282	0.852
cg08319289	cg08319289	3	190261614	IL1RAP;IL1RAP;IL1RAP;IL1RAP;IL1RAP;IL1RAP	5'UTR;5'UTR;5'UTR;5'UTR;5'UTR;5'UTR	-0.084	0.00187	0.852
cg08332162	cg08332162	5	92743392			0.061	0.00416	0.852
cg08343899	cg08343899	2	234847554	TRPM8	Body	0.071	0.00244	0.852
cg08453458	cg08453458	4	187491428			0.114	0.00269	0.852
cg08486986	cg08486986	16	1512134	CLCN7;CLCN7	Body;Body	-0.187	0.0022	0.852
cg08504583	cg08504583	13	78315584	SLAIN1;SLAIN1	Body;5'UTR	-0.087	0.000894	0.852
cg08563054	cg08563054	19	4517763	PLIN4	TSS200	0.056	0.00292	0.852
cg08564522	cg08564522	19	42440079			-0.079	0.00384	0.852
cg08641951	cg08641951	5	5180095	ADAMTS16	Body	0.155	0.00111	0.852
cg08644045	cg08644045	4	3495341	DOK7;DOK7	3'UTR;3'UTR	-0.128	0.0029	0.852
cg08660562	cg08660562	12	66627900	IRAK3;IRAK3	Body;Body	-0.065	0.00039	0.852
cg08756640	cg08756640	10	88392351			0.061	0.000134	0.852
cg08757924	cg08757924	4	85306687			0.054	0.00374	0.852
cg08778533	cg08778533	18	48033833			-0.059	0.0037	0.852
cg08830902	cg08830902	12	24375526	LOC101928471;LOC101928471;SOX5;SOX5	TSS1500;TSS1500;5'UTR;5'UTR	-0.056	0.00255	0.852
cg08853920	cg08853920	8	105424060	DPYS	Body	-0.071	0.00107	0.852
cg08867933	cg08867933	15	89150842	MIR1179	TSS1500	0.052	0.0039	0.852
cg08923894	cg08923894	10	96123172	NOC3L	TSS1500	-0.106	0.00259	0.852
cg08934402	cg08934402	14	57197433			-0.085	0.00318	0.852
cg08976706	cg08976706	8	58804484			0.059	0.00499	0.852
cg08982422	cg08982422	5	134330579	CATSPER3	Body	-0.074	0.00336	0.852
cg08994763	cg08994763	3	194822510	C3orf21	Body	-0.067	0.00261	0.852
cg09047235	cg09047235	22	20912018	MED15;MED15;MED15;MED15;MED15;MED15	Body;Body;Body;Body;Body;Body	-0.059	0.000176	0.852
cg09058554	cg09058554	1	9600721	SLC25A33	Body	0.065	0.00336	0.852
cg09080847	cg09080847	3	38796815	SCN10A;SCN10A;SCN10A	Body;Body;Body	-0.084	7.92e-05	0.852
cg09082134	cg09082134	17	78192569	SGSH	Body	-0.141	0.000364	0.852
cg09115646	cg09115646	10	2978687			0.072	0.00435	0.852
cg09124602	cg09124602	4	86629769	ARHGAP24	Body	-0.069	0.00426	0.852
cg09153267	cg09153267	15	74500175	STRA6;STRA6;STRA6;STRA6;STRA6;STRA6	1stExon;5'UTR;Body;5'UTR;5'UTR;5'UTR	0.131	0.00411	0.852
cg09206878	cg09206878	15	25165585	SNRPN;SNRPN;SNRPN;SNRPN	5'UTR;5'UTR;5'UTR;5'UTR	-0.082	0.00295	0.852
cg09251068	cg09251068	7	117421001	CTTNBP2	Body	-0.102	0.00106	0.852
cg09265987	cg09265987	15	59050614			-0.085	0.000302	0.852
cg09273112	cg09273112	2	86732413	VPS24;VPS24	3'UTR;3'UTR	-0.07	0.00335	0.852
cg09341389	cg09341389	8	104891230	RIMS2;RIMS2;RIMS2	Body;Body;Body	0.095	0.00434	0.852
cg09361817	cg09361817	12	81469660			-0.059	0.00368	0.852
cg09391368	cg09391368	17	38431760	WIPF2	Body	-0.062	0.00206	0.852
cg09413723	cg09413723	1	246670859	SMYD3	TSS1500	-0.055	0.00387	0.852
cg09455342	cg09455342	17	80346849			-0.078	0.00415	0.852
cg09508476	cg09508476	7	55073797			0.072	0.00323	0.852
cg09550494	cg09550494	21	43374569	C2CD2	TSS1500	0.056	0.00335	0.852
cg09569215	cg09569215	16	89966693	TCF25	Body	0.082	0.00155	0.852
cg09584492	cg09584492	19	36265674	ARHGAP33;ARHGAP33	TSS1500;TSS1500	-0.132	0.00046	0.852
cg09601770	cg09601770	2	162930671	DPP4;DPP4	1stExon;5'UTR	-0.058	0.003	0.852
cg09633881	cg09633881	9	33002021	APTX;APTX	TSS1500;TSS1500	0.1	0.00439	0.852
cg09675130	cg09675130	17	48240091			-0.054	0.000953	0.852
cg09681675	cg09681675	16	3481785			0.094	0.00243	0.852
cg09697999	cg09697999	7	733198	PRKAR1B;PRKAR1B;PRKAR1B;PRKAR1B;PRKAR1B;PRKAR1B	Body;Body;Body;Body;Body;Body	-0.059	0.00101	0.852
cg09740963	cg09740963	11	109297903	C11orf87	3'UTR	0.163	0.00152	0.852
cg09755932	cg09755932	12	52281735	ANKRD33;ANKRD33;ANKRD33;ANKRD33	TSS200;TSS200;TSS200;TSS200	0.076	0.00344	0.852
cg09758689	cg09758689	8	48677108			0.056	0.00476	0.852
cg09777883	cg09777883	11	112093696			-0.058	0.000324	0.852
cg09781705	cg09781705	3	119409137			0.057	0.00303	0.852
cg09786278	cg09786278	1	241198066	RGS7	Body	0.058	0.00478	0.852
cg09861746	cg09861746	22	46369176	WNT7B	Body	0.051	0.00494	0.852
cg09930672	cg09930672	3	188151744	LPP;LPP;LPP	Body;Body;Body	0.061	0.000997	0.852
cg09933454	cg09933454	12	3158750			0.121	0.000176	0.852
cg10037680	cg10037680	11	61008041	PGA5	TSS1500	0.061	0.00192	0.852
cg10040821	cg10040821	12	99193806	ANKS1B;ANKS1B;ANKS1B	Body;Body;Body	-0.056	0.00349	0.852
cg10099397	cg10099397	1	182645784			0.054	0.00125	0.852
cg10112270	cg10112270	1	21913458			0.099	0.00358	0.852
cg10136008	cg10136008	2	138721566	HNMT;HNMT;HNMT	TSS1500;TSS1500;TSS1500	-0.066	0.00165	0.852
cg10137597	cg10137597	8	22132714	PIWIL2;PIWIL2	TSS200;TSS1500	0.06	0.00179	0.852
cg10165864	cg10165864	2	173419899	PDK1	TSS1500	0.066	0.00465	0.852
cg10168301	cg10168301	6	47999981	PTCHD4;PTCHD4	Body;Body	-0.072	0.000334	0.852
cg10180141	cg10180141	1	14041267	PRDM2;PRDM2;PRDM2	5'UTR;5'UTR;5'UTR	-0.062	0.00103	0.852
cg10212605	cg10212605	14	100872965	WDR25;WDR25	Body;Body	-0.055	0.00228	0.852
cg10243030	cg10243030	20	16156233			-0.073	0.00101	0.852
cg10264170	cg10264170	5	114516663	TRIM36;TRIM36;TRIM36;TRIM36	TSS1500;TSS1500;TSS1500;TSS1500	0.097	0.00225	0.852
cg10271365	cg10271365	8	1992498	MYOM2	TSS1500	-0.064	0.000123	0.852
cg10284440	cg10284440	16	74735490	MLKL;MLKL	TSS1500;TSS1500	-0.053	0.00471	0.852
cg10316026	cg10316026	7	124565947	POT1;POT1;POT1;POT1;POT1	Body;Body;Body;5'UTR;5'UTR	0.078	0.00301	0.852
cg10317314	cg10317314	12	31272114			0.198	0.00288	0.852
cg10349844	cg10349844	8	144519187			0.067	0.00468	0.852
cg10350492	cg10350492	5	33937673	RXFP3	1stExon	0.064	0.00384	0.852
cg10453019	cg10453019	3	16216215	GALNTL2;GALNTL2	5'UTR;1stExon	0.067	0.00265	0.852
cg10470891	cg10470891	5	125338217			-0.135	0.00153	0.852
cg10515688	cg10515688	17	30844512	MYO1D	Body	-0.069	0.00211	0.852
cg10537261	cg10537261	11	102183505			0.082	0.000498	0.852
cg10596569	cg10596569	8	1900533	ARHGEF10;ARHGEF10;ARHGEF10	Body;Body;Body	0.072	0.000342	0.852
cg10599438	cg10599438	19	844589	PRTN3	Body	0.155	0.00197	0.852
cg10610685	cg10610685	4	40193301	RHOH;RHOH;RHOH;RHOH;RHOH	TSS1500;TSS1500;TSS1500;TSS1500;5'UTR	0.085	0.00453	0.852
cg10619342	cg10619342	15	65369005	LOC390594	TSS200	-0.073	0.000624	0.852
cg10639435	cg10639435	8	146104221	ZNF250;ZNF250	3'UTR;3'UTR	-0.069	0.000162	0.852
cg10643017	cg10643017	11	118507444	PHLDB1;PHLDB1;PHLDB1	Body;Body;Body	-0.08	0.00335	0.852
cg10664344	cg10664344	1	1186506			-0.107	0.00151	0.852
cg10670452	cg10670452	12	69947900	FRS2;FRS2;FRS2;FRS2;FRS2;FRS2;FRS2;FRS2	5'UTR;5'UTR;5'UTR;5'UTR;5'UTR;5'UTR;5'UTR;5'UTR	-0.074	0.00353	0.852
cg10677476	cg10677476	5	54790228	PPAP2A;PPAP2A;PPAP2A	Body;Body;Body	-0.051	0.000327	0.852
cg10700718	cg10700718	8	1992719	MYOM2	TSS1500	-0.058	0.00124	0.852
cg10704673	cg10704673	8	43136327			0.063	0.00215	0.852
cg10751811	cg10751811	1	47533976	CYP4Z1	Body	0.077	0.00302	0.852
cg10756647	cg10756647	7	56101905	PSPH	5'UTR	0.052	0.000638	0.852
cg10760539	cg10760539	7	31505908			0.149	4.86e-05	0.852
cg10866060	cg10866060	12	83592588			0.128	0.00275	0.852
cg10976269	cg10976269	4	163566262			0.099	0.00206	0.852
cg11026249	cg11026249	12	56377233	RAB5B;RAB5B;RAB5B	5'UTR;5'UTR;5'UTR	-0.081	0.00181	0.852
cg11057082	cg11057082	12	52789558	KRT82	Body	0.055	0.000846	0.852
cg11058932	cg11058932	7	130372167	TSGA13	TSS1500	-0.071	0.000292	0.852
cg11202495	cg11202495	8	49457754			0.058	0.00369	0.852
cg11232815	cg11232815	7	149746649			-0.068	0.00496	0.852
cg11276108	cg11276108	16	74343883			-0.083	0.00293	0.852
cg11311202	cg11311202	8	2025828	MYOM2	Body	0.135	0.00495	0.852
cg11348713	cg11348713	11	20153197			0.053	0.000278	0.852
cg11358561	cg11358561	2	219913885			0.053	0.0019	0.852
cg11391335	cg11391335	1	119521928	TBX15	5'UTR	-0.072	0.000168	0.852
cg11401514	cg11401514	7	118741415			0.08	0.00189	0.852
cg11410857	cg11410857	15	91279302	BLM;BLM;BLM;BLM	5'UTR;5'UTR;5'UTR;5'UTR	-0.074	0.00339	0.852
cg11454936	cg11454936	6	167184995	RPS6KA2	Body	-0.052	0.000751	0.852
cg11469285	cg11469285	4	101014779			-0.057	0.000615	0.852
cg11559014	cg11559014	18	61576332			-0.058	0.00389	0.852
cg11584098	cg11584098	5	115914999			0.053	0.00334	0.852
cg11616801	cg11616801	10	13479844			-0.053	0.00054	0.852
cg11628972	cg11628972	5	1645640			-0.055	0.00308	0.852
cg11633770	cg11633770	8	36807801			0.077	0.000634	0.852
cg11635197	cg11635197	11	66193993	NPAS4	3'UTR	0.113	0.0024	0.852
cg11651274	cg11651274	1	200042012	NR5A2;NR5A2;NR5A2	Body;Body;Body	-0.056	0.00439	0.852
cg11710773	cg11710773	5	51652272			-0.069	0.00153	0.852
cg11725485	cg11725485	21	26434595			0.062	0.000671	0.852
cg11830644	cg11830644	17	6443322	PITPNM3;PITPNM3	Body;Body	0.055	0.00248	0.852
cg11900742	cg11900742	8	114058427	CSMD3;CSMD3;CSMD3	Body;Body;Body	0.062	0.00269	0.852
cg11911857	cg11911857	3	21212760			0.078	0.00111	0.852
cg11946963	cg11946963	11	113143736	NCAM1;NCAM1	Body;Body	-0.051	0.00263	0.852
cg11958961	cg11958961	19	56281806	RFPL4AL1	TSS1500	-0.067	0.00111	0.852
cg12008764	cg12008764	5	170120755	KCNIP1;KCNIP1;KCNIP1;KCNIP1;KCNIP1	5'UTR;Body;Body;Body;Body	-0.077	0.00251	0.852
cg12091786	cg12091786	20	61877942	NKAIN4	Body	-0.061	0.000704	0.852
cg12104022	cg12104022	14	53385809	FERMT2;FERMT2;FERMT2	Body;Body;Body	-0.051	0.00166	0.852
cg12169661	cg12169661	7	73183394	CLDN3;CLDN3	3'UTR;1stExon	0.133	0.00452	0.852
cg12187985	cg12187985	18	23654410	SS18;SS18;SS18	Body;Body;Body	-0.083	0.00495	0.852
cg12194222	cg12194222	12	51739732	CELA1	Body	-0.082	0.000442	0.852
cg12292165	cg12292165	12	69726854			-0.191	0.00272	0.852
cg12292594	cg12292594	5	95551345	LOC101929710	Body	-0.066	0.00496	0.852
cg12297374	cg12297374	1	19038550	PAX7;PAX7;PAX7	Body;Body;Body	-0.057	0.00438	0.852
cg12301216	cg12301216	5	180532563			-0.078	0.00406	0.852
cg12368693	cg12368693	1	214595970	PTPN14	Body	-0.095	0.00353	0.852
cg12454167	cg12454167	3	186435060	KNG1;KNG1;KNG1	TSS200;TSS200;TSS200	-0.058	0.00232	0.852
cg12473912	cg12473912	3	136751656			0.079	0.00462	0.852
cg12487655	cg12487655	10	90552437			-0.058	0.00366	0.852
cg12499498	cg12499498	4	174757231			0.067	0.00115	0.852
cg12520621	cg12520621	18	55893739	NEDD4L;NEDD4L;NEDD4L;NEDD4L;NEDD4L;NEDD4L;NEDD4L;NEDD4L;NEDD4L;NEDD4L	Body;Body;Body;5'UTR;5'UTR;5'UTR;Body;Body;5'UTR;5'UTR	-0.052	0.00355	0.852
cg12556057	cg12556057	13	23842777	SGCG	Body	0.076	0.000346	0.852
cg12564567	cg12564567	11	116371188			-0.104	0.00395	0.852
cg12818023	cg12818023	12	124070206	LOC101927415;TMED2	TSS1500;Body	-0.069	0.00296	0.852
cg12885269	cg12885269	15	80150745	MTHFS;MTHFS;MTHFS;ST20-MTHFS	Body;Body;Body;Body	-0.082	0.00257	0.852
cg12925542	cg12925542	3	167371084	WDR49;WDR49	1stExon;5'UTR	0.055	0.00246	0.852
cg12942320	cg12942320	6	44354771	CDC5L	TSS1500	0.069	0.00252	0.852
cg13023584	cg13023584	5	140821425	PCDHGA4;PCDHGA12;PCDHGA11;PCDHGA11;PCDHGA9;PCDHGA1;PCDHGB1;PCDHGB6;PCDHGB3;PCDHGB7;PCDHGA6;PCDHGA8;PCDHGA10;PCDHGA5;PCDHGB4;PCDHGA3;PCDHGA2;PCDHGB2;PCDHGA7;PCDHGB5	Body;Body;Body;Body;Body;Body;Body;Body;Body;Body;Body;Body;Body;Body;Body;Body;Body;Body;Body;Body	0.098	0.00127	0.852
cg13093842	cg13093842	19	55477633	NLRP2;NLRP2;NLRP2;NLRP2	5'UTR;TSS200;TSS200;TSS200	-0.217	0.00255	0.852
cg13150689	cg13150689	10	72487317	ADAMTS14;ADAMTS14	Body;Body	0.233	0.00472	0.852
cg13150766	cg13150766	11	42333243			-0.065	0.00112	0.852
cg13159413	cg13159413	10	75231932	PPP3CB;PPP3CB;PPP3CB;PPP3CB;PPP3CB	Body;Body;Body;Body;Body	0.061	0.00313	0.852
cg13182945	cg13182945	14	77685240	TMEM63C	Body	0.125	0.000414	0.852
cg13263137	cg13263137	1	220921184	MARC2	TSS1500	-0.058	0.000641	0.852
cg13285105	cg13285105	4	24722947			0.063	0.00379	0.852
cg13300246	cg13300246	7	64597604			0.063	0.00192	0.852
cg13321399	cg13321399	12	131505834	GPR133	Body	0.064	0.00207	0.852
cg13325228	cg13325228	4	187869873			0.142	0.00282	0.852
cg13342834	cg13342834	7	156731373			-0.051	0.00178	0.852
cg13372743	cg13372743	8	52322134	PXDNL	Body	0.112	0.000291	0.852
cg13445376	cg13445376	16	74204200			0.1	0.00314	0.852
cg13455704	cg13455704	13	36871754	C13orf38;C13orf38;C13orf38;C13orf38;C13orf38;C13orf38	Body;5'UTR;5'UTR;5'UTR;5'UTR;5'UTR	0.146	0.00437	0.852
cg13518079	cg13518079	20	2675072	EBF4	Body	-0.126	0.00148	0.852
cg13557947	cg13557947	8	1900613	ARHGEF10;ARHGEF10;ARHGEF10	Body;Body;Body	0.059	0.00157	0.852
cg13572782	cg13572782	18	74799495	MBP;MBP	Body;Body	0.163	0.003	0.852
cg13618276	cg13618276	13	30565605			-0.052	0.00262	0.852
cg13619623	cg13619623	7	33637324	BBS9;BBS9;BBS9;BBS9	Body;Body;Body;Body	-0.061	0.000799	0.852
cg13622436	cg13622436	4	4341397			0.085	0.000448	0.852
cg13671078	cg13671078	2	139585034			-0.073	0.00138	0.852
cg13698778	cg13698778	20	17296597	PCSK2	Body	0.062	9.52e-05	0.852
cg13711653	cg13711653	2	79840412	CTNNA2;CTNNA2;CTNNA2;CTNNA2	5'UTR;5'UTR;5'UTR;Body	0.115	0.00358	0.852
cg13713152	cg13713152	18	32665752	MAPRE2;MAPRE2;MAPRE2;MAPRE2;MAPRE2	Body;Body;Body;Body;Body	-0.064	0.000895	0.852
cg13750269	cg13750269	14	60573268	PCNXL4	5'UTR	-0.087	0.00296	0.852
cg13755830	cg13755830	9	764094			-0.14	0.00261	0.852
cg13765278	cg13765278	7	153641242	DPP6	Body	0.071	0.00324	0.852
cg13773678	cg13773678	9	67927392	ANKRD20A3;ANKRD20A1	Body;Body	0.08	0.00179	0.852
cg13794460	cg13794460	4	175181359	FBXO8	Body	-0.054	0.00224	0.852
cg13797219	cg13797219	15	25122476	SNRPN;SNRPN;SNRPN;SNRPN	5'UTR;5'UTR;5'UTR;5'UTR	0.104	0.00379	0.852
cg13804848	cg13804848	5	54035642	LOC102467080	Body	-0.08	0.00132	0.852
cg13878023	cg13878023	12	43965985			0.124	0.00146	0.852
cg13884610	cg13884610	11	89460176			0.061	0.00144	0.852
cg13885926	cg13885926	8	124756766			0.062	0.00375	0.852
cg13888346	cg13888346	20	6145714			-0.068	0.00472	0.852
cg13890969	cg13890969	9	113804367			-0.056	0.00134	0.852
cg13936518	cg13936518	2	11842015	LPIN1	Body	0.077	0.000235	0.852
cg13939809	cg13939809	18	61669940			0.093	0.0036	0.852
cg13958725	cg13958725	20	1317964	FKBP1A-SDCBP2;SDCBP2-AS1;SDCBP2-AS1;SDCBP2-AS1	Body;Body;Body;Body	0.051	0.00296	0.852
cg14010720	cg14010720	20	62168878	PTK6	TSS200	-0.062	0.00184	0.852
cg14011933	cg14011933	4	21767566	KCNIP4	5'UTR	0.059	0.00133	0.852
cg14015300	cg14015300	19	55864308	COX6B2	3'UTR	0.085	0.0018	0.852
cg14059179	cg14059179	1	68517462	DIRAS3;GNG12-AS1	TSS1500;Body	-0.073	0.00268	0.852
cg14129430	cg14129430	1	2387934			-0.075	0.000654	0.852
cg14158622	cg14158622	17	77138152	RBFOX3	5'UTR	0.072	0.00251	0.852
cg14184369	cg14184369	2	37145953	STRN	Body	-0.062	0.00293	0.852
cg14187687	cg14187687	14	55249770	SAMD4A;SAMD4A;SAMD4A	Body;Body;Body	-0.058	0.00174	0.852
cg14230016	cg14230016	1	68517436	DIRAS3;GNG12-AS1	TSS1500;Body	-0.053	0.00489	0.852
cg14239983	cg14239983	11	121337384	SORL1	Body	0.053	0.00375	0.852
cg14314776	cg14314776	10	99332518	ANKRD2;ANKRD2;ANKRD2;ANKRD2	1stExon;1stExon;1stExon;1stExon	0.068	0.00323	0.852
cg14331290	cg14331290	12	30905688	CAPRIN2;CAPRIN2;CAPRIN2;CAPRIN2;CAPRIN2	Body;Body;Body;Body;Body	-0.148	0.00321	0.852
cg14346631	cg14346631	9	40071873			0.072	0.0012	0.852
cg14377781	cg14377781	1	228036741			0.063	0.00385	0.852
cg14404466	cg14404466	14	100182107	CYP46A1	Body	0.077	0.000922	0.852
cg14413996	cg14413996	9	138592162	SOHLH1;SOHLH1	TSS1500;TSS1500	0.056	0.000103	0.852
cg14458575	cg14458575	2	238380390			0.125	0.00134	0.852
cg14483391	cg14483391	3	183749227	HTR3D;HTR3D;HTR3D	TSS1500;TSS1500;TSS200	-0.058	0.000717	0.852
cg14509133	cg14509133	22	46983780			-0.199	0.00186	0.852
cg14540792	cg14540792	8	42065152	PLAT;PLAT;PLAT;PLAT	1stExon;1stExon;5'UTR;5'UTR	-0.072	0.00494	0.852
cg14547461	cg14547461	8	48176671	KIAA0146	Body	-0.055	0.0022	0.852
cg14560369	cg14560369	1	58898552			-0.144	0.00224	0.852
cg14562559	cg14562559	10	104174738	PSD	Body	-0.053	0.000592	0.852
cg14600877	cg14600877	17	78922220	RPTOR;RPTOR	Body;Body	-0.071	0.00024	0.852
cg14626857	cg14626857	4	77904315	SEPT11;SEPT11	5'UTR;Body	0.05	0.00384	0.852
cg14634313	cg14634313	6	11333540	NEDD9;NEDD9	5'UTR;Body	-0.05	0.00216	0.852
cg14687298	cg14687298	12	31272119			0.18	0.00367	0.852
cg14722458	cg14722458	2	214090787			-0.051	0.000193	0.852
cg14781605	cg14781605	1	21864896	ALPL	5'UTR	0.058	0.00154	0.852
cg14786713	cg14786713	22	45406130	PHF21B;PHF21B	TSS1500;TSS1500	-0.063	0.000728	0.852
cg14803703	cg14803703	8	106729127	ZFPM2	Body	-0.055	0.00166	0.852
cg14830045	cg14830045	1	1173264			0.082	0.0044	0.852
cg14841790	cg14841790	6	169646361	THBS2;THBS2	ExonBnd;Body	0.055	0.000409	0.852
cg14855679	cg14855679	4	115649889			0.06	0.00466	0.852
cg14892143	cg14892143	15	96103194			0.059	0.00363	0.852
cg14957359	cg14957359	18	32957579	ZNF396	TSS1500	-0.078	0.00276	0.852
cg14970273	cg14970273	19	37794573			0.145	0.00347	0.852
cg14995202	cg14995202	12	92464328			-0.064	0.00202	0.852
cg15008665	cg15008665	4	21699032	KCNIP4;KCNIP4	1stExon;5'UTR	0.074	3.8e-06	0.787
cg15131487	cg15131487	12	114136082			0.109	0.000387	0.852
cg15142312	cg15142312	1	93325174	FAM69A;FAM69A;FAM69A;FAM69A;FAM69A	Body;Body;Body;Body;Body	-0.074	0.00241	0.852
cg15158501	cg15158501	6	164242241			0.063	0.00441	0.852
cg15305791	cg15305791	16	51270165			-0.061	0.00416	0.852
cg15357934	cg15357934	12	58138320	TSPAN31	TSS1500	0.091	0.000403	0.852
cg15412265	cg15412265	13	103377395			-0.086	0.00338	0.852
cg15479410	cg15479410	20	57780185	ZNF831	Body	0.076	0.00464	0.852
cg15490784	cg15490784	3	126061950	KLF15	3'UTR	0.097	0.000107	0.852
cg15601667	cg15601667	12	30845679	IPO8	Body	-0.05	0.00309	0.852
cg15623612	cg15623612	3	115577973	LSAMP	Body	0.06	0.00338	0.852
cg15652249	cg15652249	14	46308030			-0.054	0.00303	0.852
cg15652666	cg15652666	4	3487436	DOK7;DOK7	Body;Body	0.075	0.00332	0.852
cg15667148	cg15667148	6	6781655			-0.128	0.00294	0.852
cg15675644	cg15675644	13	112331403			0.076	0.00315	0.852
cg15700537	cg15700537	13	112770729			0.103	0.00212	0.852
cg15710610	cg15710610	3	177342642	LINC00578	Body	0.106	0.0039	0.852
cg15717448	cg15717448	5	171234429			0.083	0.00152	0.852
cg15731704	cg15731704	14	50429529			0.057	0.00127	0.852
cg15748362	cg15748362	13	78315550	SLAIN1;SLAIN1;SLAIN1;SLAIN1;SLAIN1;SLAIN1;SLAIN1;SLAIN1;SLAIN1;SLAIN1	Body;Body;1stExon;1stExon;1stExon;1stExon;5'UTR;5'UTR;5'UTR;5'UTR	-0.08	0.00103	0.852
cg15773925	cg15773925	10	68652870	CTNNA3;CTNNA3	Body;Body	0.101	0.00211	0.852
cg15816259	cg15816259	14	90642263	KCNK13	Body	0.054	0.00284	0.852
cg15837636	cg15837636	16	25435565			0.058	0.00416	0.852
cg15875607	cg15875607	13	112772482			0.056	0.00389	0.852
cg15878199	cg15878199	5	174895516			0.108	0.00281	0.852
cg15881404	cg15881404	10	49732637	ARHGAP22	Body	-0.075	0.0024	0.852
cg15883151	cg15883151	17	78612105	RPTOR;RPTOR	Body;Body	0.055	0.000254	0.852
cg15921824	cg15921824	7	569826			0.057	0.00242	0.852
cg15922611	cg15922611	4	114882334	ARSJ	Body	0.066	0.000233	0.852
cg15935295	cg15935295	4	91048582	CCSER1	TSS200	0.057	0.00306	0.852
cg15935723	cg15935723	20	19241576	LOC100130264;SLC24A3	Body;Body	-0.085	0.0001	0.852
cg15998609	cg15998609	1	216774956	ESRRG;ESRRG;ESRRG;ESRRG;ESRRG	Body;Body;Body;Body;Body	-0.079	0.00157	0.852
cg16028117	cg16028117	3	11348436	ATG7;ATG7;ATG7	Body;Body;Body	-0.257	0.000505	0.852
cg16092829	cg16092829	2	2336971			0.097	0.00255	0.852
cg16114421	cg16114421	6	104231292			-0.135	0.00497	0.852
cg16148960	cg16148960	3	173843509	NLGN1	Body	-0.054	0.00306	0.852
cg16185750	cg16185750	4	174912071			0.064	0.0041	0.852
cg16229875	cg16229875	14	23589066	CEBPE	TSS1500	-0.072	0.000873	0.852
cg16248511	cg16248511	6	5724378	FARS2	Body	-0.085	0.00262	0.852
cg16257763	cg16257763	15	75816632	PTPN9;PTPN9	ExonBnd;Body	-0.091	0.00487	0.852
cg16270051	cg16270051	15	25380815	PAR1	Body	0.097	0.00497	0.852
cg16293853	cg16293853	11	281888	NLRP6	Body	0.107	0.000893	0.852
cg16320623	cg16320623	8	6785702			-0.065	0.00028	0.852
cg16350349	cg16350349	2	3751593	DCDC2C	1stExon	0.087	0.00126	0.852
cg16350608	cg16350608	1	97063920			0.062	0.00489	0.852
cg16378238	cg16378238	3	133594015	RAB6B	Body	-0.097	0.00432	0.852
cg16403701	cg16403701	20	14973839	MACROD2	Body	0.062	0.000979	0.852
cg16506114	cg16506114	3	96495797			0.058	0.00423	0.852
cg16510350	cg16510350	4	112477798			0.064	0.0019	0.852
cg16535173	cg16535173	20	136742	DEFB127	TSS1500	0.068	3.75e-05	0.852
cg16636146	cg16636146	20	38904304			0.055	0.0013	0.852
cg16701925	cg16701925	2	33495908	LTBP1;LTBP1;LTBP1;LTBP1;LTBP1	Body;Body;Body;Body;Body	-0.057	0.000157	0.852
cg16708880	cg16708880	12	49257591	RND1	Body	-0.098	0.00244	0.852
cg16712224	cg16712224	8	58714920			-0.113	0.00402	0.852
cg16733545	cg16733545	9	133026410			0.074	0.00475	0.852
cg16737517	cg16737517	20	62406677	ZBTB46	Body	-0.096	0.00269	0.852
cg16840156	cg16840156	15	68725902	ITGA11	TSS1500	-0.073	0.00426	0.852
cg16844635	cg16844635	12	16430706	SLC15A5	TSS200	-0.074	0.00479	0.852
cg16857912	cg16857912	2	234991876			0.165	0.00332	0.852
cg16865375	cg16865375	6	125523562	TPD52L1;TPD52L1;TPD52L1;TPD52L1;TPD52L1;TPD52L1	5'UTR;5'UTR;Body;Body;Body;Body	-0.071	0.00497	0.852
cg16890935	cg16890935	4	121742336	PRDM5;PRDM5;PRDM5;PRDM5;PRDM5;PRDM5	ExonBnd;ExonBnd;ExonBnd;Body;Body;Body	-0.091	0.00116	0.852
cg16896911	cg16896911	19	33895690	PEPD;PEPD;PEPD	Body;Body;Body	-0.054	0.00189	0.852
cg16897937	cg16897937	3	53136880	RFT1	Body	-0.064	0.00241	0.852
cg16911115	cg16911115	4	57332355	SRP72;SRP72	TSS1500;TSS1500	0.057	0.00419	0.852
cg16942632	cg16942632	12	121726240	CAMKK2;CAMKK2;CAMKK2;CAMKK2;CAMKK2;CAMKK2;CAMKK2	5'UTR;5'UTR;5'UTR;5'UTR;5'UTR;5'UTR;5'UTR	0.051	0.00245	0.852
cg16989719	cg16989719	2	238392110			-0.119	0.000833	0.852
cg16997101	cg16997101	1	21864590	ALPL;ALPL;ALPL	5'UTR;5'UTR;5'UTR	0.119	0.00114	0.852
cg17009294	cg17009294	2	145170417	ZEB2;ZEB2	Body;Body	-0.051	0.00197	0.852
cg17012248	cg17012248	1	93324910	FAM69A;FAM69A;FAM69A;FAM69A;FAM69A	Body;Body;Body;Body;Body	-0.072	0.00326	0.852
cg17023203	cg17023203	10	1510048	ADARB2	Body	0.076	0.00352	0.852
cg17073290	cg17073290	15	33448011	FMN1;FMN1	5'UTR;5'UTR	-0.083	0.00257	0.852
cg17144790	cg17144790	2	135540458			0.101	0.00373	0.852
cg17172721	cg17172721	5	141302758	KIAA0141;KIAA0141	TSS1500;TSS1500	0.052	0.00313	0.852
cg17179911	cg17179911	8	674434	ERICH1	Body	0.22	0.00312	0.852
cg17184167	cg17184167	14	25065130			0.079	0.00159	0.852
cg17226458	cg17226458	6	33780022			0.065	0.00372	0.852
cg17251441	cg17251441	9	107265308	OR13F1	TSS1500	0.065	0.00144	0.852
cg17263974	cg17263974	15	102030215	PCSK6;PCSK6;PCSK6;PCSK6;PCSK6;PCSK6;PCSK6;PCSK6	TSS200;TSS200;TSS200;TSS200;TSS200;TSS200;TSS200;TSS200	0.05	0.0023	0.852
cg17323877	cg17323877	6	127623877	ECHDC1;ECHDC1;ECHDC1;ECHDC1;ECHDC1	3'UTR;3'UTR;Body;Body;Body	-0.064	0.0012	0.852
cg17453220	cg17453220	5	58572910	PDE4D;PDE4D;PDE4D;PDE4D;PDE4D;PDE4D	TSS1500;Body;Body;Body;Body;Body	-0.099	0.00475	0.852
cg17472736	cg17472736	12	16135031	DERA	Body	-0.067	0.000263	0.852
cg17553546	cg17553546	7	144604903			-0.079	0.000825	0.852
cg17603537	cg17603537	10	1195916			0.076	0.00442	0.852
cg17614568	cg17614568	21	35267600			-0.052	0.00341	0.852
cg17620969	cg17620969	17	231428			-0.067	0.000183	0.852
cg17699100	cg17699100	10	45420996	TMEM72;TMEM72-AS1	Body;Body	-0.064	0.000111	0.852
cg17853378	cg17853378	2	213224302	ERBB4;ERBB4	Body;Body	0.108	0.000884	0.852
cg17890298	cg17890298	20	44330621	WFDC13;WFDC10B;WFDC10B	TSS200;Body;5'UTR	0.067	0.000952	0.852
cg17945440	cg17945440	8	109096299	RSPO2;RSPO2	TSS1500;TSS1500	0.071	0.00235	0.852
cg17998343	cg17998343	12	3764828	CRACR2A;CRACR2A	Body;Body	-0.094	0.00388	0.852
cg18105725	cg18105725	6	160554003	SLC22A1;SLC22A1	Body;Body	0.067	0.00155	0.852
cg18138826	cg18138826	6	44354646	CDC5L	TSS1500	0.076	3.99e-05	0.852
cg18148349	cg18148349	10	131404694	MGMT	Body	0.069	0.00389	0.852
cg18161956	cg18161956	12	115112626	TBX3;TBX3	Body;Body	0.062	0.00378	0.852
cg18187658	cg18187658	1	230294691	GALNT2	Body	-0.15	0.000811	0.852
cg18194850	cg18194850	3	67699305	SUCLG2	Body	-0.07	0.00035	0.852
cg18259175	cg18259175	1	226350813	ACBD3	Body	-0.057	0.000874	0.852
cg18283187	cg18283187	15	96714359	NR2F2-AS1	Body	0.067	0.00366	0.852
cg18294158	cg18294158	7	103849187	ORC5L;ORC5L	TSS1500;TSS1500	-0.07	0.00159	0.852
cg18294646	cg18294646	5	33937876	RXFP3	1stExon	0.089	0.00099	0.852
cg18334727	cg18334727	4	15659864			-0.053	0.00204	0.852
cg18363752	cg18363752	10	133272638			0.059	0.000607	0.852
cg18376773	cg18376773	20	44878374	CDH22	Body	-0.062	0.00367	0.852
cg18385190	cg18385190	14	104940369			-0.068	0.00336	0.852
cg18446744	cg18446744	6	100680152			0.081	0.00189	0.852
cg18454042	cg18454042	7	3644951	SDK1	Body	-0.059	0.00255	0.852
cg18492943	cg18492943	7	44203304	GCK	Body	0.061	0.00296	0.852
cg18515886	cg18515886	5	14665592	FAM105B	Body	-0.052	0.00416	0.852
cg18539627	cg18539627	17	10051407	GAS7	Body	-0.112	0.000559	0.852
cg18582260	cg18582260	13	25085301	PARP4	5'UTR	-0.099	0.000691	0.852
cg18657751	cg18657751	17	9834056	GAS7;GAS7;GAS7;GAS7	Body;Body;Body;Body	-0.058	0.000387	0.852
cg18670770	cg18670770	4	121991672	C4orf31	5'UTR	0.077	0.00286	0.852
cg18698654	cg18698654	17	27579290	CRYBA1	Body	-0.064	0.000407	0.852
cg18711196	cg18711196	11	69818876			0.055	0.00105	0.852
cg18712919	cg18712919	2	28112170	BRE;BRE;BRE;BRE;RBKS;BRE	TSS1500;TSS1500;TSS1500;TSS1500;Body;TSS1500	-0.066	0.0018	0.852
cg18728025	cg18728025	4	121991645	C4orf31	5'UTR	0.096	0.00215	0.852
cg18765874	cg18765874	16	8620227	TMEM114;TMEM114;TMEM114	Body;Body;TSS1500	0.05	0.00407	0.852
cg18766794	cg18766794	17	75631065			0.082	0.00275	0.852
cg18767546	cg18767546	5	168994275			0.079	0.00292	0.852
cg18789685	cg18789685	1	21864320	ALPL	5'UTR	0.101	0.000241	0.852
cg18975156	cg18975156	1	43643537	WDR65;WDR65;WDR65;WDR65	Body;Body;Body;Body	0.071	0.000277	0.852
cg18980028	cg18980028	17	33104065			-0.152	0.00371	0.852
cg19055436	cg19055436	7	99559579			0.107	0.000986	0.852
cg19073502	cg19073502	11	132047193	NTM;NTM;NTM;NTM	Body;Body;Body;Body	-0.094	0.000196	0.852
cg19084031	cg19084031	15	38361362			-0.154	0.00454	0.852
cg19124838	cg19124838	1	165198017	LMX1A;LMX1A	Body;Body	0.088	0.000976	0.852
cg19175202	cg19175202	11	20004342	NAV2;NAV2;NAV2;NAV2	Body;Body;Body;Body	-0.062	0.000217	0.852
cg19193931	cg19193931	21	38081976	SIM2;SIM2	Body;Body	-0.053	0.00149	0.852
cg19198941	cg19198941	4	67035178			0.121	0.00215	0.852
cg19238521	cg19238521	6	28497344	GPX5;GPX5	Body;Body	-0.052	0.00246	0.852
cg19242610	cg19242610	1	161569954	FCGR2C	3'UTR	-0.145	0.00194	0.852
cg19265131	cg19265131	1	5812013			0.056	0.00265	0.852
cg19305793	cg19305793	4	54781154			-0.065	0.0024	0.852
cg19383432	cg19383432	2	76673861			0.139	0.00455	0.852
cg19405162	cg19405162	2	239869824			-0.118	0.00128	0.852
cg19423170	cg19423170	21	27472122	APP;APP;APP;APP;APP;APP;APP;APP;APP;APP	Body;Body;Body;Body;Body;Body;Body;Body;Body;Body	0.084	0.00498	0.852
cg19471485	cg19471485	5	96023676	CAST;CAST	5'UTR;Body	-0.079	0.000578	0.852
cg19510626	cg19510626	1	113934971	MAGI3;MAGI3	Body;Body	-0.074	0.00412	0.852
cg19528017	cg19528017	16	70886053	HYDIN	Body	0.053	0.00267	0.852
cg19552640	cg19552640	5	126627061	MEGF10	5'UTR	0.124	0.0043	0.852
cg19566828	cg19566828	4	88769929			-0.054	0.00238	0.852
cg19592472	cg19592472	20	3052274	OXT;OXT	1stExon;5'UTR	0.07	0.00361	0.852
cg19597498	cg19597498	3	96495651			0.143	0.00438	0.852
cg19623012	cg19623012	11	116371330			-0.133	0.000466	0.852
cg19623542	cg19623542	13	39991514	LHFP	Body	-0.062	0.00449	0.852
cg19633514	cg19633514	9	129535492			0.053	0.00215	0.852
cg19671143	cg19671143	5	53907133			-0.05	0.000289	0.852
cg19758893	cg19758893	11	15932004			-0.051	0.00218	0.852
cg19763025	cg19763025	7	107577607	LAMB1	Body	-0.06	0.00358	0.852
cg19810426	cg19810426	6	147527063	STXBP5-AS1;STXBP5;STXBP5	TSS1500;Body;Body	0.106	7.52e-06	0.787
cg19922198	cg19922198	6	51963711			-0.085	0.00144	0.852
cg19927168	cg19927168	5	19126419			0.058	0.00369	0.852
cg19974223	cg19974223	12	52281676	ANKRD33;ANKRD33	TSS200;TSS200	0.084	0.0038	0.852
cg19998939	cg19998939	17	77687373			0.061	0.0022	0.852
cg20019086	cg20019086	2	122618288			-0.092	0.00109	0.852
cg20059697	cg20059697	5	54281687	ESM1;ESM1	TSS1500;TSS1500	0.079	0.00434	0.852
cg20120340	cg20120340	2	40734417	SLC8A1	5'UTR	-0.078	0.00356	0.852
cg20237683	cg20237683	4	121994998	NDNF	TSS1500	0.074	0.000172	0.852
cg20267559	cg20267559	3	71772939	EIF4E3;EIF4E3;EIF4E3;EIF4E3;EIF4E3	Body;5'UTR;5'UTR;5'UTR;5'UTR	0.074	0.000316	0.852
cg20311868	cg20311868	7	73256971	WBSCR27	TSS200	-0.157	0.0025	0.852
cg20320604	cg20320604	6	29424788	OR2H1	TSS1500	0.056	0.000512	0.852
cg20346774	cg20346774	15	59436893	MYO1E	Body	-0.109	0.000296	0.852
cg20431748	cg20431748	1	179555999			-0.064	0.00176	0.852
cg20462561	cg20462561	1	228890820			0.124	0.000463	0.852
cg20479210	cg20479210	6	83964209	ME1	Body	-0.054	0.000202	0.852
cg20487212	cg20487212	7	103272594	RELN;RELN	Body;Body	0.092	0.000823	0.852
cg20525449	cg20525449	10	1416224	ADARB2	Body	0.056	0.00135	0.852
cg20576539	cg20576539	5	33642550	ADAMTS12	Body	-0.131	0.00192	0.852
cg20627754	cg20627754	2	232582394			-0.052	0.00359	0.852
cg20655737	cg20655737	10	23633828	C10orf67	TSS200	-0.094	0.00331	0.852
cg20673075	cg20673075	8	99838488	STK3	TSS1500	-0.056	0.00122	0.852
cg20681948	cg20681948	12	103342297			0.139	0.00308	0.852
cg20685073	cg20685073	6	106923481			-0.051	0.00438	0.852
cg20696806	cg20696806	4	72120167	SLC4A4;SLC4A4	Body;Body	-0.068	2.49e-05	0.852
cg20720918	cg20720918	2	171785124	GORASP2	TSS1500	0.072	0.000424	0.852
cg20786330	cg20786330	8	128575839			0.057	0.000459	0.852
cg20819150	cg20819150	22	26891497	TFIP11;TFIP11	Body;Body	0.055	0.00199	0.852
cg20860533	cg20860533	17	9066329	NTN1	Body	-0.061	0.004	0.852
cg20893180	cg20893180	8	36957379			0.078	0.000666	0.852
cg20924441	cg20924441	6	75905795	COL12A1;COL12A1	Body;Body	0.072	0.000971	0.852
cg20938047	cg20938047	14	25357032	STXBP6;STXBP6;STXBP6	Body;Body;Body	-0.075	0.00326	0.852
cg20962503	cg20962503	4	8039802	ABLIM2;ABLIM2;ABLIM2;ABLIM2;ABLIM2;ABLIM2;ABLIM2;ABLIM2	Body;Body;Body;Body;Body;Body;Body;Body	-0.052	0.00235	0.852
cg21000514	cg21000514	2	208825452	PLEKHM3	Body	-0.071	0.00396	0.852
cg21062739	cg21062739	15	52420568	GNB5;GNB5	Body;Body	-0.06	0.000671	0.852
cg21103074	cg21103074	6	31105777	PSORS1C1;PSORS1C2	Body;Body	0.059	0.00255	0.852
cg21144735	cg21144735	14	77533057	LOC283575	Body	-0.103	0.00397	0.852
cg21185825	cg21185825	14	85984042			0.061	0.00293	0.852
cg21190895	cg21190895	9	86984239	SLC28A3	TSS1500	-0.053	0.000295	0.852
cg21192606	cg21192606	12	76210955			-0.067	0.000866	0.852
cg21292008	cg21292008	6	48036676	C6orf138	TSS1500	0.123	0.00156	0.852
cg21415450	cg21415450	8	41170468			-0.079	0.000671	0.852
cg21460047	cg21460047	2	231881853			-0.095	0.00477	0.852
cg21460314	cg21460314	12	108711732	CMKLR1;CMKLR1;CMKLR1;CMKLR1	5'UTR;5'UTR;5'UTR;5'UTR	0.05	0.00115	0.852
cg21462596	cg21462596	19	843995	PRTN3	Body	0.124	0.00111	0.852
cg21534349	cg21534349	3	71760633	EIF4E3;EIF4E3;EIF4E3;EIF4E3;EIF4E3	Body;5'UTR;5'UTR;5'UTR;5'UTR	0.057	0.00434	0.852
cg21534630	cg21534630	21	42742432	MX2	5'UTR	0.21	0.00216	0.852
cg21542303	cg21542303	4	103474041	NFKB1;NFKB1	Body;Body	-0.062	0.00248	0.852
cg21571160	cg21571160	1	207262553	C4BPB;C4BPB;C4BPB;C4BPB;C4BPB	5'UTR;TSS200;5'UTR;TSS200;TSS200	-0.069	0.0046	0.852
cg21650737	cg21650737	8	674525	ERICH1	Body	0.233	0.00266	0.852
cg21661576	cg21661576	6	138387151			0.065	0.00251	0.852
cg21699531	cg21699531	12	112008132	ATXN2;ATXN2;ATXN2;ATXN2	5'UTR;5'UTR;Body;Body	0.054	0.00217	0.852
cg21814292	cg21814292	4	128654142	SLC25A31	Body	0.128	0.00319	0.852
cg21883245	cg21883245	15	43661340	ZSCAN29;ZSCAN29	Body;ExonBnd	0.051	0.00209	0.852
cg21885218	cg21885218	8	72739962			0.112	0.00443	0.852
cg21887373	cg21887373	2	115420260	DPP10	Body	-0.123	0.00455	0.852
cg21920469	cg21920469	14	103375193			0.16	0.0038	0.852
cg21999591	cg21999591	20	61898325			0.063	0.00184	0.852
cg22000430	cg22000430	14	22990203			-0.071	0.00215	0.852
cg22098240	cg22098240	2	208378826			-0.065	0.00408	0.852
cg22103164	cg22103164	4	155702409	RBM46	TSS200	0.098	0.0043	0.852
cg22253436	cg22253436	8	140659783	KCNK9;KCNK9	Body;Body	0.053	0.00352	0.852
cg22253960	cg22253960	14	51359178	ABHD12B;ABHD12B	Body;Body	-0.061	0.00472	0.852
cg22350099	cg22350099	12	109459327	SVOP	TSS1500	0.098	0.003	0.852
cg22401824	cg22401824	7	66359720			-0.072	0.000593	0.852
cg22568103	cg22568103	9	3746471			-0.089	0.00342	0.852
cg22654656	cg22654656	4	111394270			-0.06	0.00454	0.852
cg22700015	cg22700015	1	228743131			0.162	0.00182	0.852
cg22741960	cg22741960	8	124013355			-0.056	0.000581	0.852
cg22770604	cg22770604	5	10494280	LOC101929412	Body	-0.064	0.000737	0.852
cg22773954	cg22773954	18	69503710			0.061	0.000851	0.852
cg22795978	cg22795978	14	73934203			-0.072	0.00192	0.852
cg22812587	cg22812587	17	38974688	TMEM99;TMEM99;TMEM99;KRT10	TSS1500;TSS1500;TSS1500;3'UTR	-0.058	0.00432	0.852
cg22821472	cg22821472	8	70743568	SLCO5A1;SLCO5A1;SLCO5A1	Body;Body;Body	-0.058	0.00392	0.852
cg22843712	cg22843712	8	1992555	MYOM2	TSS1500	-0.104	0.000405	0.852
cg22890775	cg22890775	6	153439690	RGS17	5'UTR	-0.066	0.00115	0.852
cg22909322	cg22909322	3	71775267	EIF4E3;EIF4E3;EIF4E3;EIF4E3;EIF4E3	TSS1500;5'UTR;5'UTR;5'UTR;5'UTR	0.1	0.00119	0.852
cg22912997	cg22912997	12	130502283			0.135	0.00172	0.852
cg22950656	cg22950656	6	56634095	DST;DST;DST	Body;Body;Body	-0.059	0.00349	0.852
cg22950899	cg22950899	19	5253997	PTPRS;PTPRS;PTPRS;PTPRS	Body;Body;Body;Body	-0.066	0.00496	0.852
cg22970207	cg22970207	1	185497629			-0.067	0.00308	0.852
cg22978017	cg22978017	18	5892294	TMEM200C	TSS200	-0.055	0.000945	0.852
cg22990871	cg22990871	21	43377577			-0.055	0.00111	0.852
cg23024484	cg23024484	3	35780851	ARPP-21	Body	0.067	0.00035	0.852
cg23059279	cg23059279	3	53521449			0.066	6.59e-05	0.852
cg23059452	cg23059452	9	86983432	SLC28A3	TSS200	-0.069	0.00163	0.852
cg23067317	cg23067317	3	16216094	GALNTL2	TSS200	0.069	0.000666	0.852
cg23076476	cg23076476	11	26353484	ANO3	TSS200	0.066	0.00395	0.852
cg23151298	cg23151298	3	38846358			0.096	0.00137	0.852
cg23310490	cg23310490	11	69638902			0.062	0.00278	0.852
cg23334660	cg23334660	4	187573046	FAT1	Body	0.098	0.000724	0.852
cg23369123	cg23369123	7	35230543			0.067	0.00271	0.852
cg23374863	cg23374863	14	94984140	SERPINA12;SERPINA12	5'UTR;1stExon	0.073	0.00165	0.852
cg23382043	cg23382043	9	121092760			0.07	0.00355	0.852
cg23406149	cg23406149	7	78911655	MAGI2;MAGI2	Body;Body	-0.053	0.00059	0.852
cg23423910	cg23423910	4	123126972	KIAA1109	Body	0.073	0.00402	0.852
cg23502275	cg23502275	4	113747800	ANK2	5'UTR	0.066	0.00116	0.852
cg23508887	cg23508887	18	13502053	C18orf1;C18orf1	Body;Body	-0.064	0.00173	0.852
cg23624957	cg23624957	6	114257531	HDAC2	3'UTR	-0.052	0.00359	0.852
cg23651157	cg23651157	7	98680226	SMURF1;SMURF1;SMURF1	Body;Body;Body	0.058	0.00223	0.852
cg23724135	cg23724135	6	149641504	TAB2;TAB2;TAB2	Body;5'UTR;5'UTR	0.05	0.00437	0.852
cg23732781	cg23732781	6	29595016	GABBR1;GABBR1;GABBR1	Body;Body;Body	-0.056	0.00121	0.852
cg23740854	cg23740854	16	34214263			0.074	0.000569	0.852
cg23746359	cg23746359	1	113261764	FAM19A3;FAM19A3	TSS1500;TSS1500	-0.058	0.000312	0.852
cg23757052	cg23757052	7	24784389	DFNA5;DFNA5;DFNA5;DFNA5;DFNA5;DFNA5	ExonBnd;ExonBnd;ExonBnd;Body;Body;5'UTR	0.06	0.00469	0.852
cg23759393	cg23759393	7	158110405	PTPRN2;PTPRN2;PTPRN2	Body;Body;Body	0.076	0.00266	0.852
cg23829518	cg23829518	17	35199909			0.091	0.00122	0.852
cg23830794	cg23830794	14	94476186	LINC00521	Body	-0.095	0.00352	0.852
cg23834460	cg23834460	7	71885047			0.056	0.00104	0.852
cg23847843	cg23847843	6	28412459	ZSCAN23	TSS1500	-0.067	0.00373	0.852
cg23887609	cg23887609	12	130822674	PIWIL1;PIWIL1	1stExon;5'UTR	0.068	0.00455	0.852
cg23894309	cg23894309	9	137987553	OLFM1;OLFM1;OLFM1;OLFM1	Body;Body;Body;Body	0.062	0.00352	0.852
cg23907355	cg23907355	9	113132857	SVEP1	Body	-0.055	0.00071	0.852
cg23961757	cg23961757	5	95122534	RHOBTB3	Body	0.063	0.000553	0.852
cg23978183	cg23978183	13	112859856			0.062	0.00318	0.852
cg23996302	cg23996302	1	201140803			0.054	0.00382	0.852
cg23998071	cg23998071	7	27289669			0.072	0.00437	0.852
cg24019253	cg24019253	5	143961455			0.072	0.00184	0.852
cg24042923	cg24042923	1	234019447			0.053	0.00347	0.852
cg24063962	cg24063962	8	144790395	LOC100130274	TSS200	0.093	0.00377	0.852
cg24089786	cg24089786	5	137373908			0.057	0.00115	0.852
cg24165747	cg24165747	19	42440198			-0.062	0.00284	0.852
cg24226367	cg24226367	14	54758255			0.064	0.00188	0.852
cg24348330	cg24348330	4	186453745	PDLIM3;PDLIM3	Body;Body	0.06	0.00355	0.852
cg24373369	cg24373369	15	65320737	MTFMT	Body	-0.08	0.00428	0.852
cg24384713	cg24384713	2	10213313	CYS1	Body	-0.069	0.0014	0.852
cg24399712	cg24399712	22	39784796			-0.229	0.000722	0.852
cg24441176	cg24441176	12	88210067			-0.074	0.000622	0.852
cg24502192	cg24502192	12	58138329	TSPAN31	TSS1500	0.068	0.000213	0.852
cg24513480	cg24513480	3	181428046	SOX2OT	Body	-0.071	0.00139	0.852
cg24540763	cg24540763	12	122377170	WDR66;WDR66	Body;Body	0.177	0.00144	0.852
cg24601344	cg24601344	20	39367708			0.073	0.00402	0.852
cg24619988	cg24619988	12	95193112			-0.079	0.00136	0.852
cg24643057	cg24643057	1	45281185			-0.126	0.0031	0.852
cg24652471	cg24652471	5	110399607			-0.071	0.00163	0.852
cg24752353	cg24752353	15	86232738	AKAP13;AKAP13;AKAP13	Body;Body;Body	0.067	0.00121	0.852
cg24762501	cg24762501	19	51530751	KLK11;KLK11;KLK11;KLK11	5'UTR;TSS1500;1stExon;5'UTR	0.055	0.00364	0.852
cg24797982	cg24797982	2	153481457	FMNL2	Body	-0.061	0.0022	0.852
cg24818159	cg24818159	19	31183833			0.125	0.00432	0.852
cg24846037	cg24846037	2	64821532			-0.056	0.00177	0.852
cg24876445	cg24876445	18	44786091			0.054	0.00086	0.852
cg24912473	cg24912473	19	2754807	SGTA	3'UTR	0.055	0.00192	0.852
cg24936500	cg24936500	2	233499637	EFHD1;EFHD1	Body;Body	0.056	0.00103	0.852
cg25005368	cg25005368	10	47967085			0.086	0.000905	0.852
cg25067245	cg25067245	6	83448653			0.118	0.00416	0.852
cg25082710	cg25082710	1	152880108	IVL	TSS1500	-0.07	0.00283	0.852
cg25093216	cg25093216	5	112430577	MCC;MCC	Body;Body	-0.06	0.00117	0.852
cg25112641	cg25112641	12	50344211	AQP2	TSS1500	0.068	0.00454	0.852
cg25124205	cg25124205	6	125519976	TPD52L1;TPD52L1;TPD52L1;TPD52L1;TPD52L1;TPD52L1	5'UTR;5'UTR;Body;Body;Body;Body	-0.066	0.00389	0.852
cg25133685	cg25133685	6	29013336	OR2W1	TSS1500	0.097	0.000681	0.852
cg25172578	cg25172578	15	38917322			-0.076	0.00383	0.852
cg25212397	cg25212397	11	102184373			0.076	0.000287	0.852
cg25250132	cg25250132	10	43704423	RASGEF1A	5'UTR	-0.054	0.00098	0.852
cg25317025	cg25317025	18	47019823	RPL17;RPL17;RPL17;RPL17;RPL17;RPL17-C18orf32;RPL17;RPL17;RPL17	TSS1500;TSS1500;TSS1500;TSS1500;TSS1500;TSS1500;TSS1500;TSS1500;TSS1500	0.187	0.00119	0.852
cg25342125	cg25342125	3	191046380	CCDC50;UTS2D;CCDC50	TSS1500;5'UTR;TSS1500	-0.053	0.000697	0.852
cg25349939	cg25349939	2	144855085	GTDC1;GTDC1;GTDC1	Body;Body;Body	-0.087	0.000532	0.852
cg25439665	cg25439665	4	177298531			0.052	0.00482	0.852
cg25449870	cg25449870	7	7165860			-0.066	0.00352	0.852
cg25536014	cg25536014	5	5139458	ADAMTS16	TSS1500	0.113	0.00189	0.852
cg25563892	cg25563892	9	77568665	C9orf40;C9orf41-AS1	TSS1500;Body	-0.054	0.00172	0.852
cg25573644	cg25573644	1	178245008	RASAL2	Body	-0.053	0.00494	0.852
cg25599129	cg25599129	1	116022006			0.057	0.000698	0.852
cg25614265	cg25614265	2	223924453			-0.144	0.00498	0.852
cg25655274	cg25655274	5	178847826			0.078	0.00298	0.852
cg25676471	cg25676471	22	39633497	PDGFB;PDGFB	Body;Body	0.052	0.00484	0.852
cg25769732	cg25769732	1	92295946	TGFBR3	Body	-0.075	0.000743	0.852
cg25771743	cg25771743	11	101000956	PGR;PGR;PGR;PGR;PGR;PGR;PGR;LOC101054525	TSS1500;TSS1500;TSS1500;TSS1500;TSS1500;TSS1500;TSS1500;Body	0.064	0.00397	0.852
cg25812215	cg25812215	12	23012402			-0.067	0.0041	0.852
cg25866254	cg25866254	5	54960784	SLC38A9;SLC38A9;SLC38A9;SLC38A9;SLC38A9	Body;Body;Body;Body;Body	0.08	0.00378	0.852
cg25898146	cg25898146	8	1992746	MYOM2	TSS1500	-0.101	0.000287	0.852
cg25964940	cg25964940	10	94831136			-0.106	0.00387	0.852
cg26023709	cg26023709	10	102745343	MRPL43;SEMA4G;MRPL43;MRPL43	Body;3'UTR;Body;Body	-0.055	0.00234	0.852
cg26063874	cg26063874	7	1260736			0.086	0.000331	0.852
cg26076666	cg26076666	6	168702885	DACT2	Body	0.079	0.00209	0.852
cg26077229	cg26077229	16	3017902	KREMEN2;PAQR4;KREMEN2	Body;TSS1500;Body	0.105	0.00128	0.852
cg26087635	cg26087635	5	68827641	OCLN;OCLN;OCLN	Body;Body;Body	-0.052	0.00388	0.852
cg26112871	cg26112871	5	171320720	FBXW11;FBXW11;FBXW11	Body;Body;Body	-0.062	0.00304	0.852
cg26155674	cg26155674	2	86793873			0.05	0.00485	0.852
cg26205859	cg26205859	7	76967860	PION	Body	-0.055	0.00175	0.852
cg26279928	cg26279928	12	52281891	ANKRD33;ANKRD33;ANKRD33;ANKRD33;ANKRD33;ANKRD33;ANKRD33;ANKRD33	5'UTR;1stExon;1stExon;1stExon;1stExon;5'UTR;5'UTR;5'UTR	0.108	0.00117	0.852
cg26360697	cg26360697	5	1673409			-0.095	0.00414	0.852
cg26388765	cg26388765	4	107487002			-0.051	0.00396	0.852
cg26408565	cg26408565	15	76604113	ETFA;ETFA	TSS1500;TSS1500	0.079	0.00141	0.852
cg26430986	cg26430986	5	170218684	GABRP	Body	0.063	0.00486	0.852
cg26505713	cg26505713	8	16569821			0.055	0.00121	0.852
cg26535330	cg26535330	19	44953377	ZNF229	TSS1500	0.065	0.0019	0.852
cg26538223	cg26538223	1	230908905	CAPN9;CAPN9	Body;Body	0.068	0.00352	0.852
cg26559018	cg26559018	3	32001837	OSBPL10;OSBPL10	Body;Body	-0.056	0.00396	0.852
cg26585354	cg26585354	1	61650670	NFIA;NFIA;NFIA;NFIA	Body;Body;Body;Body	-0.08	0.00328	0.852
cg26602215	cg26602215	9	5556602	PDCD1LG2	Body	-0.054	0.00395	0.852
cg26656672	cg26656672	6	164393351			0.094	0.00342	0.852
cg26663590	cg26663590	16	28959310			-0.053	0.00491	0.852
cg26713012	cg26713012	9	4661580	PPAPDC2;SPATA6L	TSS1500;Body	0.107	0.00296	0.852
cg26735507	cg26735507	1	212719525	LOC101929565	Body	-0.096	0.00171	0.852
cg26749976	cg26749976	6	31691717	C6orf25;C6orf25;C6orf25;C6orf25;C6orf25;C6orf25	Body;Body;Body;Body;Body;Body	0.065	0.00175	0.852
cg26759422	cg26759422	15	42694953	CAPN3;CAPN3;CAPN3;CAPN3	5'UTR;Body;Body;Body	-0.063	0.00476	0.852
cg26789956	cg26789956	17	35658374	ACACA;ACACA;ACACA	Body;Body;Body	-0.066	0.00374	0.852
cg26799677	cg26799677	12	77005593			-0.082	0.00263	0.852
cg26812848	cg26812848	12	46312845			-0.058	0.0036	0.852
cg26830054	cg26830054	10	119762394			-0.053	0.00195	0.852
cg26835826	cg26835826	5	9513851	CTD-2201E9.1;SEMA5A	Body;5'UTR	0.096	0.00402	0.852
cg26898531	cg26898531	10	2563965			0.069	0.00395	0.852
cg26899988	cg26899988	11	128321108			-0.078	0.00448	0.852
cg26955850	cg26955850	20	3052345	OXT	1stExon	0.092	0.00292	0.852
cg26993965	cg26993965	18	76617016			0.07	0.00285	0.852
cg27048067	cg27048067	8	674560	ERICH1	Body	0.201	0.00456	0.852
cg27057652	cg27057652	8	52322137	PXDNL	Body	0.105	0.000385	0.852
cg27152028	cg27152028	14	53336182	FERMT2;FERMT2;FERMT2	Body;Body;Body	-0.078	0.0022	0.852
cg27163575	cg27163575	8	131552341			-0.085	0.00124	0.852
cg27228976	cg27228976	2	130987179			0.089	0.00372	0.852
cg27232284	cg27232284	14	22992066			-0.089	0.00187	0.852
cg27251814	cg27251814	22	26875858	HPS4;HPS4;HPS4;HPS4	TSS1500;TSS1500;Body;Body	0.056	0.00373	0.852
cg27271301	cg27271301	18	77583437			-0.098	0.000727	0.852
cg27302994	cg27302994	1	30240265			0.112	0.0022	0.852
cg27325397	cg27325397	13	55307994			0.055	0.00468	0.852
cg27335649	cg27335649	10	10953578			0.058	0.00302	0.852
cg27341789	cg27341789	4	37667175	RELL1;RELL1	Body;Body	0.05	0.0025	0.852
cg27361134	cg27361134	20	43439545	RIMS4	TSS1500	0.067	0.000562	0.852
cg27380904	cg27380904	5	178808910			-0.072	0.0033	0.852
cg27537252	cg27537252	15	45006400	B2M	Body	0.076	0.00105	0.852
cg27567413	cg27567413	19	6102102	RFX2;RFX2	5'UTR;5'UTR	-0.07	0.000376	0.852
cg27611602	cg27611602	1	53556712	SLC1A7;SLC1A7;SLC1A7;SLC1A7	Body;Body;Body;Body	0.08	0.00313	0.852
cg27635450	cg27635450	20	1874342	SIRPA;SIRPA;SIRPA	TSS1500;TSS1500;TSS1500	-0.07	0.000686	0.852
