# Supplementary material for: Multi-Omic Data Integration Allows Baseline Immune Signatures to Predict Hepatitis B Vaccine Response in a Small Cohort
Source: Front Immunol. 2020 Nov 30;11:578801. doi: 10.3389/fimmu.2020.578801 (PMC7734088; doi:10.3389/fimmu.2020.578801)
Supplement: Supplementary file 9 [file Table_8.xlsx]

## Sheet: Table_S8_CpG_day180_titre_pathw
Pathway identifier	Pathway name	#Entities found	#Entities total	Entities ratio	Entities pValue	Entities FDR	#Reactions found	#Reactions total	Reactions ratio	Species identifier	Species name	Submitted entities found	Mapped entities	Found reaction identifiers
R-HSA-1251985	Nuclear signaling by ERBB4	9	47	0.00323825	0.000963332	0.581972	34	34	0.00267717	9606	Homo sapiens	ERBB4;FRMPD1;TAB2;PGR;ESR1		R-HSA-1254291;R-HSA-8954185;R-HSA-1254290;R-HSA-9612243;R-HSA-9612246;R-HSA-9612440;R-HSA-1251992;R-HSA-8954179;R-HSA-1253343;R-HSA-9612255;R-HSA-8954182;R-HSA-9612444;R-HSA-1251997;R-HSA-9612445;R-HSA-9612672;R-HSA-1253319;R-HSA-8954207;R-HSA-1253321;R-HSA-1254285;R-HSA-1253325;R-HSA-8954199;R-HSA-1254386;R-HSA-9612278;R-HSA-9612277;R-HSA-8954208;R-HSA-1254392;R-HSA-9612671;R-HSA-9612448;R-HSA-9…
R-HSA-1253288	Downregulation of ERBB4 signaling	4	11	0.000757889	0.00283605	0.581972	5	5	0.000393701	9606	Homo sapiens	ERICH1;ERBB4		R-HSA-1253282;R-HSA-1253300;R-HSA-9612219;R-HSA-1973956;R-HSA-1977296
R-HSA-350054	Notch-HLH transcription pathway	6	28	0.00192917	0.00385364	0.581972	2	2	0.00015748	9606	Homo sapiens	HDAC4;HDAC2;NOTCH4;PTCHD4;SLC4A4		R-HSA-212356;R-HSA-350058
R-HSA-388479	Vasopressin-like receptors	3	6	0.000413394	0.00401953	0.581972	3	3	0.00023622	9606	Homo sapiens	PIWIL2;OXT		R-HSA-388468;R-HSA-388503;R-HSA-392263
R-HSA-1236394	Signaling by ERBB4	11	82	0.00564972	0.00447138	0.581972	52	52	0.00409449	9606	Homo sapiens	ERICH1;ERBB4;FRMPD1;TAB2;PGR;MITF;ESR1		R-HSA-1254291;R-HSA-1254290;R-HSA-9612440;R-HSA-1251992;R-HSA-9612444;R-HSA-1251997;R-HSA-9612445;R-HSA-9612672;R-HSA-1250315;R-HSA-1254285;R-HSA-1250353;R-HSA-9612593;R-HSA-1250357;R-HSA-1253300;R-HSA-9612219;R-HSA-1253282;R-HSA-9612448;R-HSA-1236398;R-HSA-1252013;R-HSA-1250220;R-HSA-1250348;R-HSA-8954185;R-HSA-9612243;R-HSA-9612246;R-HSA-8954179;R-HSA-1253343;R-HSA-9612639;R-HSA-9612255;R-HSA-8…
R-HSA-438064	Post NMDA receptor activation events	12	96	0.0066143	0.00529385	0.581972	20	39	0.00307087	9606	Homo sapiens	PIWIL2;NR5A2;PRKAR1B;ERBB4;TCF25;RPS6KA2;MITF;ADCY1;PDK1;CAMKK2		R-HSA-442724;R-HSA-9619478;R-HSA-9619542;R-HSA-9619125;R-HSA-9612085;R-HSA-8951727;R-HSA-9619355;R-HSA-9619515;R-HSA-442732;R-HSA-9617535;R-HSA-9619843;R-HSA-9029434;R-HSA-111925;R-HSA-9619367;R-HSA-442739;R-HSA-9620004;R-HSA-442749;R-HSA-9619214;R-HSA-442715;R-HSA-9618863
R-HSA-446652	Interleukin-1 family signaling	17	163	0.0112305	0.00624369	0.581972	38	79	0.00622047	9606	Homo sapiens	APP;FBXW11;IL18;IRAK3;PLAT;IL1RAP;PTPN14;NFKB1;ERICH1;PSMB1;PTPN9;TAB2;PSMF1		R-HSA-727819;R-HSA-446862;R-HSA-6797293;R-HSA-5684250;R-HSA-8848395;R-HSA-450187;R-HSA-5684248;R-HSA-168140;R-HSA-8848392;R-HSA-446870;R-HSA-446868;R-HSA-450133;R-HSA-9630923;R-HSA-446684;R-HSA-448603;R-HSA-446694;R-HSA-446692;R-HSA-168166;R-HSA-209063;R-HSA-449058;R-HSA-5684275;R-HSA-209061;R-HSA-209125;R-HSA-5684273;R-HSA-2730894;R-HSA-446894;R-HSA-446701;R-HSA-446634;R-HSA-5684261;R-HSA-451634…
R-HSA-442755	Activation of NMDA receptors and postsynaptic events	13	114	0.00785449	0.00789977	0.581972	24	71	0.00559055	9606	Homo sapiens	PIWIL2;ATXN2;NR5A2;PRKAR1B;ERBB4;TCF25;RPS6KA2;MITF;ADCY1;PDK1;CAMKK2		R-HSA-442724;R-HSA-432162;R-HSA-9619478;R-HSA-9619542;R-HSA-9619125;R-HSA-9612085;R-HSA-8951727;R-HSA-9619355;R-HSA-9619515;R-HSA-442732;R-HSA-9617535;R-HSA-9619843;R-HSA-9610627;R-HSA-438037;R-HSA-9029434;R-HSA-111925;R-HSA-9619367;R-HSA-442739;R-HSA-9620004;R-HSA-9610408;R-HSA-442749;R-HSA-9619214;R-HSA-442715;R-HSA-9618863
R-HSA-373760	L1CAM interactions	14	130	0.00895687	0.00955098	0.581972	16	54	0.00425197	9606	Homo sapiens	SPTBN4;TCF25;LAMB2;LAMA1;LAMB1;ANK2;ANK3;SHTN1;SCN10A;KIAA1598;CHL1;RPS6KA2;POT1;TRIM36;NCAM1		R-HSA-443782;R-HSA-443778;R-HSA-445088;R-HSA-445071;R-HSA-392751;R-HSA-373736;R-HSA-374696;R-HSA-373739;R-HSA-445076;R-HSA-445077;R-HSA-374675;R-HSA-445087;R-HSA-374686;R-HSA-447034;R-HSA-374681;R-HSA-445083
R-HSA-3000178	ECM proteoglycans	10	79	0.00544302	0.00956364	0.581972	6	23	0.00181102	9606	Homo sapiens	APP;PTPRS;TNXB;LAMB2;LAMA1;LAMB1;TAB2;NCAM1;ESR1		R-HSA-2424246;R-HSA-2467665;R-HSA-2396124;R-HSA-2681681;R-HSA-2327886;R-HSA-2467659
R-HSA-8847993	ERBB2 Activates PTK6 Signaling	4	18	0.00124018	0.0153283	0.581972	2	2	0.00015748	9606	Homo sapiens	ERBB4;PTK6		R-HSA-8848005;R-HSA-8847995
R-HSA-5684264	MAP3K8 (TPL2)-dependent MAPK1/3 activation	4	18	0.00124018	0.0153283	0.581972	7	8	0.000629921	9606	Homo sapiens	ERICH1;FBXW11;PLAT;NFKB1		R-HSA-5684261;R-HSA-451634;R-HSA-5684275;R-HSA-5684273;R-HSA-5684250;R-HSA-5684267;R-HSA-5684248
R-HSA-111885	Opioid Signalling	12	112	0.00771669	0.016212	0.581972	27	59	0.00464567	9606	Homo sapiens	PPP3CB;GNAL;PRKAR1B;PDE1C;PDE4D;NEDD4L;GNB5;ADCY1;CAMKK2		R-HSA-167427;R-HSA-167429;R-HSA-392206;R-HSA-167433;R-HSA-112271;R-HSA-111955;R-HSA-111956;R-HSA-111962;R-HSA-9619125;R-HSA-8951727;R-HSA-170666;R-HSA-112042;R-HSA-170671;R-HSA-170674;R-HSA-170672;R-HSA-167408;R-HSA-201783;R-HSA-111925;R-HSA-170676;R-HSA-170677;R-HSA-201787;R-HSA-167419;R-HSA-111930;R-HSA-442749;R-HSA-170686;R-HSA-9618863;R-HSA-170685
R-HSA-5083635	Defective B3GALTL causes Peters-plus syndrome (PpS)	6	39	0.00268706	0.0175736	0.581972	1	1	7.87402e-05	9606	Homo sapiens	ADAMTS16;SEMA5A;ADAMTS14;ADAMTSL3;ADAMTS12;THBS2		R-HSA-6785565
R-HSA-9012546	Interleukin-18 signaling	3	11	0.000757889	0.0204787	0.581972	4	4	0.000314961	9606	Homo sapiens	IL18		R-HSA-8848370;R-HSA-6797293;R-HSA-8848395;R-HSA-8848392
R-HSA-5173214	O-glycosylation of TSR domain-containing proteins	6	41	0.00282486	0.0217922	0.581972	2	2	0.00015748	9606	Homo sapiens	ADAMTS16;SEMA5A;ADAMTS14;ADAMTSL3;ADAMTS12;THBS2		R-HSA-5173005;R-HSA-5173192
R-HSA-3000157	Laminin interactions	5	31	0.00213587	0.024359	0.581972	12	15	0.0011811	9606	Homo sapiens	LAMB2;LAMA1;LAMB1;TAB2		R-HSA-216051;R-HSA-2426676;R-HSA-2328145;R-HSA-216048;R-HSA-4084507;R-HSA-2426450;R-HSA-2396083;R-HSA-2426530;R-HSA-4084505;R-HSA-3907292;R-HSA-2327803;R-HSA-216058
R-HSA-1250347	SHC1 events in ERBB4 signaling	4	21	0.00144688	0.0251886	0.581972	4	4	0.000314961	9606	Homo sapiens	ERBB4;MITF		R-HSA-1250357;R-HSA-1250383;R-HSA-1250380;R-HSA-1250348
R-HSA-1963640	GRB2 events in ERBB2 signaling	4	21	0.00144688	0.0251886	0.581972	3	4	0.000314961	9606	Homo sapiens	ERBB4;MITF		R-HSA-1250498;R-HSA-1306969;R-HSA-1306972
R-HSA-186712	Regulation of beta-cell development	8	67	0.00461623	0.0260412	0.581972	7	26	0.00204724	9606	Homo sapiens	NR5A2;AKT3;HNF1B;PTCHD4;GCK		R-HSA-211346;R-HSA-1980047;R-HSA-210784;R-HSA-210773;R-HSA-210788;R-HSA-210824;R-HSA-211164
R-HSA-8874081	MET activates PTK2 signaling	5	32	0.00220477	0.0273953	0.581972	1	5	0.000393701	9606	Homo sapiens	LAMB2;LAMA1;LAMB1;TAB2		R-HSA-8874079
R-HSA-2894858	Signaling by NOTCH1 HD+PEST Domain Mutants in Cancer	8	68	0.00468513	0.0280649	0.581972	16	21	0.00165354	9606	Homo sapiens	HDAC4;HDAC2;ERICH1;FRMPD1;PLAT;PTCHD4;SLC4A4		R-HSA-2220964;R-HSA-2220967;R-HSA-2220966;R-HSA-2220971;R-HSA-4396393;R-HSA-4396392;R-HSA-2220976;R-HSA-2900765;R-HSA-4396402;R-HSA-4396401;R-HSA-2220979;R-HSA-2220981;R-HSA-2220982;R-HSA-2220985;R-HSA-2220957;R-HSA-2220988
R-HSA-2894862	Constitutive Signaling by NOTCH1 HD+PEST Domain Mutants	8	68	0.00468513	0.0280649	0.581972	16	21	0.00165354	9606	Homo sapiens	HDAC4;HDAC2;ERICH1;FRMPD1;PLAT;PTCHD4;SLC4A4		R-HSA-2220964;R-HSA-2220967;R-HSA-2220966;R-HSA-2220971;R-HSA-4396393;R-HSA-4396392;R-HSA-2220976;R-HSA-2900765;R-HSA-4396402;R-HSA-4396401;R-HSA-2220979;R-HSA-2220981;R-HSA-2220982;R-HSA-2220985;R-HSA-2220957;R-HSA-2220988
R-HSA-2644606	Constitutive Signaling by NOTCH1 PEST Domain Mutants	8	68	0.00468513	0.0280649	0.581972	16	21	0.00165354	9606	Homo sapiens	HDAC4;HDAC2;ERICH1;FRMPD1;PLAT;PTCHD4;SLC4A4		R-HSA-2769007;R-HSA-2220964;R-HSA-2220967;R-HSA-2220966;R-HSA-2220971;R-HSA-4396393;R-HSA-4396392;R-HSA-2220944;R-HSA-4396402;R-HSA-4396401;R-HSA-2220979;R-HSA-2220981;R-HSA-2220982;R-HSA-2220985;R-HSA-2220957;R-HSA-2220988
R-HSA-2644602	Signaling by NOTCH1 PEST Domain Mutants in Cancer	8	68	0.00468513	0.0280649	0.581972	16	21	0.00165354	9606	Homo sapiens	HDAC4;HDAC2;ERICH1;FRMPD1;PLAT;PTCHD4;SLC4A4		R-HSA-2769007;R-HSA-2220964;R-HSA-2220967;R-HSA-2220966;R-HSA-2220971;R-HSA-4396393;R-HSA-4396392;R-HSA-2220944;R-HSA-4396402;R-HSA-4396401;R-HSA-2220979;R-HSA-2220981;R-HSA-2220982;R-HSA-2220985;R-HSA-2220957;R-HSA-2220988
R-HSA-2644603	Signaling by NOTCH1 in Cancer	8	68	0.00468513	0.0280649	0.581972	21	39	0.00307087	9606	Homo sapiens	HDAC4;HDAC2;ERICH1;FRMPD1;PLAT;PTCHD4;SLC4A4		R-HSA-2769007;R-HSA-2220964;R-HSA-2220967;R-HSA-2220966;R-HSA-2730752;R-HSA-2737728;R-HSA-2220971;R-HSA-4396393;R-HSA-4396392;R-HSA-2220976;R-HSA-2900765;R-HSA-2220944;R-HSA-4396402;R-HSA-4396401;R-HSA-2220979;R-HSA-2220978;R-HSA-2220981;R-HSA-2220982;R-HSA-2220985;R-HSA-2220957;R-HSA-2220988
R-HSA-6804756	Regulation of TP53 Activity through Phosphorylation	10	95	0.0065454	0.0295312	0.581972	8	26	0.00204724	9606	Homo sapiens	CNTNAP2;RAB5B;BLM;NUAK1;NR5A2;ERICH1;RASGEF1A;DAW1;TAF4		R-HSA-6805399;R-HSA-6798373;R-HSA-6805109;R-HSA-6799332;R-HSA-3222020;R-HSA-3222006;R-HSA-6805470;R-HSA-6805035
R-HSA-445095	Interaction between L1 and Ankyrins	5	33	0.00227367	0.030662	0.581972	4	4	0.000314961	9606	Homo sapiens	SPTBN4;SCN10A;TRIM36;ANK2;ANK3		R-HSA-445076;R-HSA-374675;R-HSA-392751;R-HSA-373739
R-HSA-1296346	Tandem pore domain potassium channels	3	13	0.000895687	0.0313504	0.581972	3	6	0.000472441	9606	Homo sapiens	KCNK9;FBXO38;KCNK13		R-HSA-1299297;R-HSA-1299318;R-HSA-1296348
R-HSA-2122947	NOTCH1 Intracellular Domain Regulates Transcription	7	57	0.00392724	0.0316788	0.581972	14	18	0.00141732	9606	Homo sapiens	HDAC4;HDAC2;ERICH1;PLAT;PTCHD4;SLC4A4		R-HSA-4396371;R-HSA-1980078;R-HSA-1980047;R-HSA-1852623;R-HSA-1912393;R-HSA-1912394;R-HSA-4396347;R-HSA-4396379;R-HSA-1912388;R-HSA-1912391;R-HSA-1912385;R-HSA-1980067;R-HSA-4396382;R-HSA-1980065
R-HSA-8875878	MET promotes cell motility	6	45	0.00310045	0.032167	0.581972	2	12	0.000944882	9606	Homo sapiens	BEST4;LAMB2;LAMA1;LAMB1;TAB2		R-HSA-8875568;R-HSA-8874079
R-HSA-9006927	Signaling by Non-Receptor Tyrosine Kinases	8	71	0.00489183	0.0347822	0.581972	41	53	0.00417323	9606	Homo sapiens	KHDRBS3;ERICH1;ERBB4;PTK6;MITF		R-HSA-8848774;R-HSA-8848005;R-HSA-8848975;R-HSA-8849102;R-HSA-8848077;R-HSA-8848713;R-HSA-8848776;R-HSA-8849032;R-HSA-8848087;R-HSA-8848023;R-HSA-8848726;R-HSA-8849428;R-HSA-8848596;R-HSA-8849042;R-HSA-8849055;R-HSA-8848606;R-HSA-8848414;R-HSA-8857565;R-HSA-8849435;R-HSA-9634702;R-HSA-8981353;R-HSA-8981355;R-HSA-8848804;R-HSA-8848930;R-HSA-8856930;R-HSA-8848864;R-HSA-8857583;R-HSA-8848751;R-HSA-8…
R-HSA-8848021	Signaling by PTK6	8	71	0.00489183	0.0347822	0.581972	41	53	0.00417323	9606	Homo sapiens	KHDRBS3;ERICH1;ERBB4;PTK6;MITF		R-HSA-8848774;R-HSA-8848005;R-HSA-8848975;R-HSA-8849102;R-HSA-8848077;R-HSA-8848713;R-HSA-8848776;R-HSA-8849032;R-HSA-8848087;R-HSA-8848023;R-HSA-8848726;R-HSA-8849428;R-HSA-8848596;R-HSA-8849042;R-HSA-8849055;R-HSA-8848606;R-HSA-8848414;R-HSA-8857565;R-HSA-8849435;R-HSA-9634702;R-HSA-8981353;R-HSA-8981355;R-HSA-8848804;R-HSA-8848930;R-HSA-8856930;R-HSA-8848864;R-HSA-8857583;R-HSA-8848751;R-HSA-8…
R-HSA-210747	Regulation of gene expression in early pancreatic precursor cells	3	14	0.000964586	0.037715	0.581972	3	6	0.000472441	9606	Homo sapiens	NR5A2;HNF1B		R-HSA-210784;R-HSA-210773;R-HSA-210788
R-HSA-180024	DARPP-32 events	5	35	0.00241146	0.0379027	0.581972	5	12	0.000944882	9606	Homo sapiens	PPP3CB;PRKAR1B;PDE4D		R-HSA-201783;R-HSA-111925;R-HSA-8951727;R-HSA-201787;R-HSA-111962
R-HSA-112314	Neurotransmitter receptors and postsynaptic signal transmission	19	232	0.0159846	0.0383554	0.581972	50	109	0.00858268	9606	Homo sapiens	PIWIL2;GABBR1;TCF25;CHRNA6;HTR3D;MITF;ADCY1;BICD1;CAMKK2;ATXN2;GNAL;NR5A2;PRKAR1B;ERBB4;RPS6KA2;GNB5;PDK1		R-HSA-9619478;R-HSA-421007;R-HSA-9619355;R-HSA-392206;R-HSA-9619843;R-HSA-9610627;R-HSA-438037;R-HSA-975389;R-HSA-1013020;R-HSA-1013013;R-HSA-1013012;R-HSA-9619214;R-HSA-432162;R-HSA-9619125;R-HSA-9612085;R-HSA-8951727;R-HSA-170666;R-HSA-9619515;R-HSA-170671;R-HSA-170674;R-HSA-9029434;R-HSA-111925;R-HSA-9619367;R-HSA-9620004;R-HSA-9610408;R-HSA-170686;R-HSA-9618863;R-HSA-975311;R-HSA-9619542;R-HS…
R-HSA-8863795	Downregulation of ERBB2 signaling	5	36	0.00248036	0.0418829	0.581972	10	14	0.00110236	9606	Homo sapiens	ERICH1;ERBB4;AKT3		R-HSA-1918092;R-HSA-1358789;R-HSA-1918095;R-HSA-1358790;R-HSA-1358791;R-HSA-1963563;R-HSA-1358797;R-HSA-8863804;R-HSA-1358792;R-HSA-1358795
R-HSA-1474244	Extracellular matrix organization	25	329	0.0226678	0.0419659	0.581972	68	318	0.0250394	9606	Homo sapiens	CAST;APP;PTPRS;TNXB;DST;COL25A1;LAMB2;LAMA1;NTM;PRDM5;COL12A1;PDGFB;LAMB1;ESR1;LTBP1;ADAMTS16;ADAMTS14;CAPN9;ITGA11;POT1;CAPN3;TAB2;NCAM1;SIM2		R-HSA-8948232;R-HSA-8948234;R-HSA-2002460;R-HSA-2471842;R-HSA-2426530;R-HSA-8948224;R-HSA-8948226;R-HSA-216072;R-HSA-8948228;R-HSA-8948230;R-HSA-8948231;R-HSA-4084910;R-HSA-2426676;R-HSA-2424246;R-HSA-8848658;R-HSA-2396337;R-HSA-2396083;R-HSA-4084507;R-HSA-2022073;R-HSA-4084505;R-HSA-1981104;R-HSA-4085133;R-HSA-2426259;R-HSA-2328033;R-HSA-2328037;R-HSA-2467436;R-HSA-2168046;R-HSA-2533874;R-HSA-26…
R-HSA-9615017	FOXO-mediated transcription of oxidative stress, metabolic and neuronal genes	6	49	0.00337605	0.0453151	0.581972	5	34	0.00267717	9606	Homo sapiens	HDAC2;NR5A2;NEDD4L;ADCY1;GCK		R-HSA-9625346;R-HSA-9623427;R-HSA-9623072;R-HSA-9625124;R-HSA-9625101
R-HSA-5173105	O-linked glycosylation	12	132	0.00909467	0.0471378	0.581972	8	28	0.00220472	9606	Homo sapiens	ADAMTS16;SEMA5A;ADAMTS14;GALNT2;B3GNT6;ADAMTSL3;GALNTL2;SLCO5A1;ADAMTS12;TAF4;THBS2;GALNT9		R-HSA-9638097;R-HSA-5617143;R-HSA-5173005;R-HSA-5173192;R-HSA-913675;R-HSA-914010;R-HSA-5617138;R-HSA-9638090
R-HSA-5633007	Regulation of TP53 Activity	15	178	0.012264	0.0498513	0.581972	26	98	0.00771654	9606	Homo sapiens	CNTNAP2;RAB5B;BLM;HDAC2;DAW1;PDGFB;NUAK1;NR5A2;RASGEF1A;ERICH1;JMY;AKT3;TAF4;PDK1		R-HSA-6798373;R-HSA-6799332;R-HSA-198599;R-HSA-3222006;R-HSA-6805035;R-HSA-3215295;R-HSA-6805109;R-HSA-6805620;R-HSA-6804724;R-HSA-6793661;R-HSA-6804229;R-HSA-6804879;R-HSA-6804942;R-HSA-6805640;R-HSA-6805399;R-HSA-6805650;R-HSA-6804242;R-HSA-3222020;R-HSA-6795473;R-HSA-6804383;R-HSA-6805470;R-HSA-6804253;R-HSA-6804379;R-HSA-6805785;R-HSA-6804441;R-HSA-3215310
R-HSA-199418	Negative regulation of the PI3K/AKT network	12	134	0.00923247	0.0516091	0.581972	4	10	0.000787402	9606	Homo sapiens	ERBB4;PAR1;AKT3;PDGFB;STRN;FRS2;IL1RAP;THBS2;ESR1		R-HSA-199443;R-HSA-2316434;R-HSA-199425;R-HSA-6811454
R-HSA-8866376	Reelin signalling pathway	2	7	0.000482293	0.0522848	0.581972	4	4	0.000314961	9606	Homo sapiens	RELN;DAB1		R-HSA-8855237;R-HSA-8854466;R-HSA-8855232;R-HSA-8855259
R-HSA-8849468	PTK6 Regulates Proteins Involved in RNA Processing	2	7	0.000482293	0.0522848	0.581972	6	7	0.000551181	9606	Homo sapiens	KHDRBS3;PTK6		R-HSA-8849463;R-HSA-8849042;R-HSA-8848930;R-HSA-8848975;R-HSA-8848939;R-HSA-8849032
R-HSA-5607764	CLEC7A (Dectin-1) signaling	11	120	0.00826788	0.0530969	0.581972	16	45	0.00354331	9606	Homo sapiens	PPP3CB;ERICH1;FBXW11;PSMB1;TMED2;PLAT;TAB2;PSMF1;NFKB1;PDK1		R-HSA-5607732;R-HSA-5607728;R-HSA-202534;R-HSA-5607731;R-HSA-2730894;R-HSA-2730849;R-HSA-5607742;R-HSA-202541;R-HSA-2730872;R-HSA-5607725;R-HSA-5660622;R-HSA-5607757;R-HSA-5607724;R-HSA-2730867;R-HSA-5607759;R-HSA-5607723
R-HSA-2173795	Downregulation of SMAD2/3:SMAD4 transcriptional activity	4	27	0.00186027	0.0542773	0.581972	13	21	0.00165354	9606	Homo sapiens	SKI;ERICH1;NEDD4L;TAB2		R-HSA-870477;R-HSA-870479;R-HSA-870437;R-HSA-2176491;R-HSA-173481;R-HSA-173545;R-HSA-2179276;R-HSA-2186767;R-HSA-2186741;R-HSA-2176503;R-HSA-2176502;R-HSA-2186747;R-HSA-870449
R-HSA-1227986	Signaling by ERBB2	8	78	0.00537412	0.0544702	0.581972	27	46	0.00362205	9606	Homo sapiens	YES1;ERICH1;ERBB4;AKT3;PTK6;MITF		R-HSA-1250195;R-HSA-8848005;R-HSA-6785636;R-HSA-1306969;R-HSA-1250463;R-HSA-1306972;R-HSA-1918092;R-HSA-1358789;R-HSA-1250498;R-HSA-1918095;R-HSA-1358790;R-HSA-1358791;R-HSA-6785648;R-HSA-1963589;R-HSA-1358797;R-HSA-1358792;R-HSA-1963586;R-HSA-1358795;R-HSA-1963581;R-HSA-1963582;R-HSA-1250486;R-HSA-1963578;R-HSA-1306979;R-HSA-1963563;R-HSA-1250346;R-HSA-8863804;R-HSA-8847995
R-HSA-3906995	Diseases associated with O-glycosylation of proteins	8	78	0.00537412	0.0544702	0.581972	3	9	0.000708661	9606	Homo sapiens	ADAMTS16;SEMA5A;ADAMTS14;B3GNT6;NOTCH4;ADAMTSL3;ADAMTS12;THBS2		R-HSA-6785668;R-HSA-5096538;R-HSA-6785565
R-HSA-9619665	EGR2 and SOX10-mediated initiation of Schwann cell myelination	5	39	0.00268706	0.0552857	0.581972	5	26	0.00204724	9606	Homo sapiens	HDAC2;LAMB2;LAMB1;TAB2;MBP		R-HSA-9619666;R-HSA-9613648;R-HSA-9619668;R-HSA-9614773;R-HSA-9613644
R-HSA-432040	Vasopressin regulates renal water homeostasis via Aquaporins	6	52	0.00358275	0.057089	0.581972	11	15	0.0011811	9606	Homo sapiens	PRKAR1B;FAT1;OXT;GNB5;ADCY1;RAB11FIP2;AQP2		R-HSA-392263;R-HSA-163617;R-HSA-111925;R-HSA-432195;R-HSA-422320;R-HSA-432065;R-HSA-8951727;R-HSA-432188;R-HSA-164377;R-HSA-432237;R-HSA-432232
R-HSA-1168372	Downstream signaling events of B Cell Receptor (BCR)	9	93	0.00640761	0.0577936	0.581972	8	14	0.00110236	9606	Homo sapiens	PPP3CB;ERICH1;FBXW11;PSMB1;TMED2;PLAT;MITF;PSMF1;NFKB1		R-HSA-1168640;R-HSA-1168643;R-HSA-1168642;R-HSA-2025882;R-HSA-1168633;R-HSA-2025890;R-HSA-1168636;R-HSA-1168638
R-HSA-4090294	SUMOylation of intracellular receptors	5	40	0.00275596	0.060243	0.581972	6	25	0.0019685	9606	Homo sapiens	HDAC4;NR5A2;PGR;ESR1;THOP1		R-HSA-4341073;R-HSA-4090408;R-HSA-4720446;R-HSA-4546387;R-HSA-4720432;R-HSA-4755494
R-HSA-196843	Vitamin B2 (riboflavin) metabolism	3	17	0.00117128	0.0603833	0.581972	2	5	0.000393701	9606	Homo sapiens	PAR1;RFT1;PSMB1;FMN1		R-HSA-196964;R-HSA-3165230
R-HSA-8957275	Post-translational protein phosphorylation	10	109	0.00750999	0.0627881	0.581972	1	1	7.87402e-05	9606	Homo sapiens	APP;TMEM63C;LAMB2;PTPN9;LAMB1;IGFBP7;ADCY1;LTBP1;KNG1		R-HSA-8952289
R-HSA-9020702	Interleukin-1 signaling	10	109	0.00750999	0.0627881	0.581972	29	46	0.00362205	9606	Homo sapiens	APP;ERICH1;FBXW11;PSMB1;PLAT;TAB2;IRAK3;PSMF1;IL1RAP;NFKB1		R-HSA-727819;R-HSA-446862;R-HSA-5684250;R-HSA-450187;R-HSA-5684248;R-HSA-168140;R-HSA-446870;R-HSA-446868;R-HSA-450133;R-HSA-9630923;R-HSA-446684;R-HSA-446694;R-HSA-446692;R-HSA-168166;R-HSA-209063;R-HSA-5684275;R-HSA-209061;R-HSA-209125;R-HSA-5684273;R-HSA-2730894;R-HSA-446894;R-HSA-446701;R-HSA-446634;R-HSA-5684261;R-HSA-451634;R-HSA-168184;R-HSA-5684267;R-HSA-445752;R-HSA-446648
R-HSA-111957	Cam-PDE 1 activation	2	8	0.000551192	0.066041	0.581972	2	2	0.00015748	9606	Homo sapiens	PDE1C		R-HSA-111955;R-HSA-111956
R-HSA-5576894	Phase 1 - inactivation of fast Na+ channels	2	8	0.000551192	0.066041	0.581972	1	1	7.87402e-05	9606	Homo sapiens	KCNIP1;KCNIP4		R-HSA-5577234
R-HSA-444821	Relaxin receptors	2	8	0.000551192	0.066041	0.581972	2	4	0.000314961	9606	Homo sapiens	RXFP3		R-HSA-444848;R-HSA-444859
R-HSA-448706	Interleukin-1 processing	2	8	0.000551192	0.066041	0.581972	2	5	0.000393701	9606	Homo sapiens	IL18;NFKB1		R-HSA-449058;R-HSA-448703
R-HSA-8935964	RUNX1 regulates expression of components of tight junctions	2	8	0.000551192	0.066041	0.581972	2	6	0.000472441	9606	Homo sapiens	TBX15;OCLN		R-HSA-8935980;R-HSA-8935988
R-HSA-9006925	Intracellular signaling by second messengers	26	363	0.0250103	0.0675641	0.581972	46	114	0.00897638	9606	Homo sapiens	HDAC2;PDE1C;PDGFB;FRS2;IL1RAP;EBF4;ADCY1;THBS2;ESR1;CAMKK2;RPTOR;PRKAR1B;ERICH1;ERBB4;PAR1;AKT3;PSMB1;STRN;SLC38A9;PSMF1;PDK1		R-HSA-199299;R-HSA-199298;R-HSA-8943817;R-HSA-6807206;R-HSA-8944457;R-HSA-199425;R-HSA-6807077;R-HSA-198599;R-HSA-8851011;R-HSA-198347;R-HSA-200143;R-HSA-8944454;R-HSA-199443;R-HSA-198611;R-HSA-198609;R-HSA-111955;R-HSA-111956;R-HSA-198613;R-HSA-198298;R-HSA-6811454;R-HSA-199839;R-HSA-8948757;R-HSA-198621;R-HSA-198371;R-HSA-8944104;R-HSA-2317314;R-HSA-6807106;R-HSA-2219524;R-HSA-9619125;R-HSA-895…
R-HSA-391160	Signal regulatory protein family interactions	3	18	0.00124018	0.0690716	0.581972	10	10	0.000787402	9606	Homo sapiens	SIRPA		R-HSA-391157;R-HSA-210274;R-HSA-391156;R-HSA-391158;R-HSA-391153;R-HSA-391152;R-HSA-391168;R-HSA-391155;R-HSA-391151;R-HSA-391150
R-HSA-6811558	PI5P, PP2A and IER3 Regulate PI3K/AKT Signaling	11	126	0.00868127	0.0695514	0.581972	2	7	0.000551181	9606	Homo sapiens	ERBB4;PAR1;PDGFB;STRN;FRS2;IL1RAP;THBS2;ESR1		R-HSA-2316434;R-HSA-6811454
R-HSA-201451	Signaling by BMP	4	30	0.00206697	0.0735491	0.581972	9	17	0.00133858	9606	Homo sapiens	SKI;SMURF1;PRDM2;TAB2		R-HSA-201475;R-HSA-201443;R-HSA-201425;R-HSA-201648;R-HSA-201445;R-HSA-201476;R-HSA-201423;R-HSA-201821;R-HSA-201453
R-HSA-9675108	Nervous system development	41	620	0.0427174	0.0738001	0.581972	108	323	0.0254331	9606	Homo sapiens	DIRAS3;SEMA5A;PCSK2;SPTBN4;HDAC2;TCF25;LAMA1;FRMPD1;AQP2;MED15;NTN1;RPL6;RND1;PPP3CB;RELN;ABLIM2;ERICH1;CHL1;RPS6KA2;PSMB1;MBP;NCAM1;PLXNC1;PSMF1;RPL17;RPS12;YES1;LAMB2;LAMB1;ANK2;MITF;FRS2;ANK3;SEMA4G;SHTN1;SCN10A;DAB1;KIAA1598;POT1;TRIM36;PTPN9;TAB2		R-HSA-525833;R-HSA-3928627;R-HSA-3928628;R-HSA-593690;R-HSA-3928623;R-HSA-3928602;R-HSA-400677;R-HSA-418850;R-HSA-3928607;R-HSA-416546;R-HSA-9614773;R-HSA-3928604;R-HSA-418863;R-HSA-416559;R-HSA-392751;R-HSA-434989;R-HSA-418858;R-HSA-418859;R-HSA-418856;R-HSA-3928597;R-HSA-422454;R-HSA-418868;R-HSA-3928584;R-HSA-418866;R-HSA-3928591;R-HSA-416562;R-HSA-418865;R-HSA-3928578;R-HSA-399935;R-HSA-37612…
R-HSA-1980143	Signaling by NOTCH1	8	84	0.00578752	0.0760933	0.581972	22	39	0.00307087	9606	Homo sapiens	HDAC4;HDAC2;ERICH1;FRMPD1;PLAT;PTCHD4;SLC4A4		R-HSA-157632;R-HSA-1980118;R-HSA-157353;R-HSA-1980112;R-HSA-4396371;R-HSA-1980078;R-HSA-1980047;R-HSA-1852623;R-HSA-1980109;R-HSA-1980074;R-HSA-1912393;R-HSA-1912394;R-HSA-1912357;R-HSA-4396347;R-HSA-4396379;R-HSA-1912388;R-HSA-1912391;R-HSA-1912385;R-HSA-1980067;R-HSA-4396382;R-HSA-1912386;R-HSA-1980065
R-HSA-111933	Calmodulin induced events	5	43	0.00296266	0.0765754	0.581972	8	23	0.00181102	9606	Homo sapiens	PRKAR1B;PDE1C;ADCY1;CAMKK2		R-HSA-111955;R-HSA-111925;R-HSA-111956;R-HSA-9619125;R-HSA-8951727;R-HSA-111930;R-HSA-442749;R-HSA-9618863
R-HSA-111997	CaM pathway	5	43	0.00296266	0.0765754	0.581972	8	24	0.00188976	9606	Homo sapiens	PRKAR1B;PDE1C;ADCY1;CAMKK2		R-HSA-111955;R-HSA-111925;R-HSA-111956;R-HSA-9619125;R-HSA-8951727;R-HSA-111930;R-HSA-442749;R-HSA-9618863
R-HSA-2173791	TGF-beta receptor signaling in EMT (epithelial to mesenchymal transition)	3	19	0.00130908	0.0782897	0.581972	6	6	0.000472441	9606	Homo sapiens	ERICH1;SMURF1;SIM2		R-HSA-2160931;R-HSA-2160932;R-HSA-2134532;R-HSA-2160935;R-HSA-2134519;R-HSA-2134506
R-HSA-6785631	ERBB2 Regulates Cell Motility	3	19	0.00130908	0.0782897	0.581972	2	2	0.00015748	9606	Homo sapiens	ERBB4		R-HSA-6785636;R-HSA-6785648
R-HSA-9620244	Long-term potentiation	4	31	0.00213587	0.0806481	0.581972	1	7	0.000551181	9606	Homo sapiens	PIWIL2;ERBB4		R-HSA-9612085
R-HSA-383280	Nuclear Receptor transcription pathway	8	86	0.00592531	0.0843007	0.581972	2	2	0.00015748	9606	Homo sapiens	NR5A2;PGR;ESRRG;ESR1;THOP1		R-HSA-382096;R-HSA-376419
R-HSA-210744	Regulation of gene expression in late stage (branching morphogenesis) pancreatic bud precursor cells	3	20	0.00137798	0.0880129	0.581972	2	4	0.000314961	9606	Homo sapiens	HNF1B;PTCHD4		R-HSA-1980047;R-HSA-210824
R-HSA-5576886	Phase 4 - resting membrane potential	3	20	0.00137798	0.0880129	0.581972	1	2	0.00015748	9606	Homo sapiens	KCNK9;FBXO38;KCNK13		R-HSA-5578910
R-HSA-156842	Eukaryotic Translation Elongation	9	102	0.0070277	0.0897114	0.581972	6	9	0.000708661	9606	Homo sapiens	ZDBF2;DIRAS3;ERICH1;PTPN9;AQP2;RPL17;MED15;RPL6;RPS12		R-HSA-156915;R-HSA-156912;R-HSA-156913;R-HSA-156923;R-HSA-156907;R-HSA-156910
R-HSA-1500931	Cell-Cell communication	11	133	0.00916357	0.0924924	0.581972	20	60	0.00472441	9606	Homo sapiens	SDK1;CLDN3;CDH3;DST;MAGI2;SIRPA;SIM2;FERMT2		R-HSA-210274;R-HSA-430341;R-HSA-446083;R-HSA-391168;R-HSA-391151;R-HSA-419981;R-HSA-391150;R-HSA-451403;R-HSA-391157;R-HSA-391156;R-HSA-391158;R-HSA-373745;R-HSA-391153;R-HSA-420019;R-HSA-391152;R-HSA-391155;R-HSA-432956;R-HSA-446077;R-HSA-419002;R-HSA-419001
R-HSA-69202	Cyclin E associated events during G1/S transition	8	88	0.00606311	0.0930077	0.581972	12	20	0.0015748	9606	Homo sapiens	RAB5B;ERICH1;AKT3;PSMB1;PTK6;PLAT;PSMF1;FERMT2		R-HSA-188386;R-HSA-187552;R-HSA-187520;R-HSA-8848436;R-HSA-187574;R-HSA-188390;R-HSA-187575;R-HSA-198613;R-HSA-8848414;R-HSA-188345;R-HSA-187545;R-HSA-188350
R-HSA-6806834	Signaling by MET	8	88	0.00606311	0.0930077	0.581972	8	49	0.00385827	9606	Homo sapiens	BEST4;ERICH1;LAMB2;LAMA1;LAMB1;TAB2;MITF		R-HSA-8875431;R-HSA-8851877;R-HSA-8875443;R-HSA-8851827;R-HSA-8875568;R-HSA-8875183;R-HSA-8874079;R-HSA-8851899
R-HSA-2219530	Constitutive Signaling by Aberrant PI3K in Cancer	9	103	0.0070966	0.0937937	0.581972	1	2	0.00015748	9606	Homo sapiens	ERBB4;PDGFB;STRN;FRS2;THBS2;ESR1		R-HSA-2400009
R-HSA-2219528	PI3K/AKT Signaling in Cancer	11	134	0.00923247	0.0961032	0.581972	4	21	0.00165354	9606	Homo sapiens	ERBB4;AKT3;PDGFB;STRN;FRS2;THBS2;ESR1;PDK1		R-HSA-2243937;R-HSA-2243942;R-HSA-2400009;R-HSA-2400010
R-HSA-8849473	PTK6 Expression	2	10	0.00068899	0.0965487	0.581972	3	3	0.00023622	9606	Homo sapiens	PTK6		R-HSA-8848804;R-HSA-8856930;R-HSA-8848812
R-HSA-9022707	MECP2 regulates transcription factors	2	10	0.00068899	0.0965487	0.581972	2	8	0.000629921	9606	Homo sapiens	A2BP1		R-HSA-9021944;R-HSA-9021952
R-HSA-422475	Axon guidance	38	584	0.040237	0.0979437	0.581972	103	297	0.0233858	9606	Homo sapiens	DIRAS3;SEMA5A;PCSK2;SPTBN4;TCF25;LAMA1;FRMPD1;AQP2;MED15;NTN1;RPL6;RND1;PPP3CB;RELN;ABLIM2;ERICH1;CHL1;RPS6KA2;PSMB1;NCAM1;PLXNC1;PSMF1;RPL17;RPS12;YES1;LAMB2;LAMB1;ANK2;MITF;FRS2;ANK3;SEMA4G;SHTN1;SCN10A;DAB1;KIAA1598;POT1;TRIM36;PTPN9		R-HSA-525833;R-HSA-3928627;R-HSA-3928628;R-HSA-593690;R-HSA-3928623;R-HSA-3928602;R-HSA-400677;R-HSA-418850;R-HSA-3928607;R-HSA-416546;R-HSA-3928604;R-HSA-418863;R-HSA-416559;R-HSA-392751;R-HSA-434989;R-HSA-418858;R-HSA-418859;R-HSA-418856;R-HSA-3928597;R-HSA-422454;R-HSA-418868;R-HSA-3928584;R-HSA-418866;R-HSA-3928591;R-HSA-416562;R-HSA-418865;R-HSA-3928578;R-HSA-399935;R-HSA-376126;R-HSA-447034…
R-HSA-5657655	MGMT-mediated DNA damage reversal	1	2	0.000137798	0.0989391	0.581972	2	2	0.00015748	9606	Homo sapiens	MGMT		R-HSA-73892;R-HSA-5657651
R-HSA-5579032	Defective TBXAS1 causes Ghosal hematodiaphyseal dysplasia (GHDD)	1	2	0.000137798	0.0989391	0.581972	1	1	7.87402e-05	9606	Homo sapiens	SLC34A2		R-HSA-5603275
R-HSA-4043911	Defective PMM2 causes PMM2-CDG (CDG-1a)	1	2	0.000137798	0.0989391	0.581972	1	1	7.87402e-05	9606	Homo sapiens	TMEM114		R-HSA-3781926
R-HSA-9036092	Defective AVP does not bind AVPR2 and causes neurohypophyseal diabetes insipidus (NDI)	1	2	0.000137798	0.0989391	0.581972	1	1	7.87402e-05	9606	Homo sapiens	OXT		R-HSA-9035517
R-HSA-4570571	Defective RFT1 causes RFT1-CDG (CDG-1n)	1	2	0.000137798	0.0989391	0.581972	1	1	7.87402e-05	9606	Homo sapiens	RFT1		R-HSA-4570573
R-HSA-5579031	Defective ACTH causes Obesity and Pro-opiomelanocortinin deficiency (POMCD)	1	2	0.000137798	0.0989391	0.581972	1	1	7.87402e-05	9606	Homo sapiens	NEDD4L		R-HSA-5603251
R-HSA-1299287	Tandem pore domain halothane-inhibited K+ channel (THIK)	1	2	0.000137798	0.0989391	0.581972	1	1	7.87402e-05	9606	Homo sapiens	KCNK13		R-HSA-1299297
R-HSA-373756	SDK interactions	1	2	0.000137798	0.0989391	0.581972	1	2	0.00015748	9606	Homo sapiens	SDK1		R-HSA-373745
R-HSA-69656	Cyclin A:Cdk2-associated events at S phase entry	8	90	0.00620091	0.102211	0.581972	11	19	0.00149606	9606	Homo sapiens	RAB5B;ERICH1;AKT3;PSMB1;PTK6;PLAT;PSMF1;FERMT2		R-HSA-187552;R-HSA-187520;R-HSA-8848436;R-HSA-187574;R-HSA-187575;R-HSA-198613;R-HSA-8848414;R-HSA-188345;R-HSA-187545;R-HSA-187948;R-HSA-187949
R-HSA-3000171	Non-integrin membrane-ECM interactions	6	61	0.00420284	0.10241	0.581972	3	22	0.00173228	9606	Homo sapiens	LAMB2;LAMA1;PDGFB;LAMB1;TAB2		R-HSA-2328129;R-HSA-2396337;R-HSA-2426355
R-HSA-187577	SCF(Skp2)-mediated degradation of p27/p21	6	62	0.00427174	0.108351	0.581972	7	7	0.000551181	9606	Homo sapiens	RAB5B;ERICH1;PSMB1;PTK6;PLAT;PSMF1		R-HSA-187552;R-HSA-187520;R-HSA-8848436;R-HSA-187574;R-HSA-187575;R-HSA-8848414;R-HSA-187545
R-HSA-111996	Ca-dependent events	5	48	0.00330715	0.108517	0.581972	8	27	0.00212598	9606	Homo sapiens	PRKAR1B;PDE1C;ADCY1;CAMKK2		R-HSA-111955;R-HSA-111925;R-HSA-111956;R-HSA-9619125;R-HSA-8951727;R-HSA-111930;R-HSA-442749;R-HSA-9618863
R-HSA-4641263	Regulation of FZD by ubiquitination	3	22	0.00151578	0.108868	0.581972	5	6	0.000472441	9606	Homo sapiens	ERICH1;RSPO2		R-HSA-4641206;R-HSA-4641236;R-HSA-4641253;R-HSA-4641205;R-HSA-4641246
R-HSA-9665686	Signaling by ERBB2 TMD/JMD mutants	4	35	0.00241146	0.112211	0.581972	7	13	0.00102362	9606	Homo sapiens	ERBB4;MITF		R-HSA-9665699;R-HSA-9665697;R-HSA-9665701;R-HSA-9665700;R-HSA-9665707;R-HSA-9665705;R-HSA-9665709
R-HSA-8849469	PTK6 Regulates RTKs and Their Effectors AKT1 and DOK1	2	11	0.000757889	0.113029	0.581972	8	8	0.000629921	9606	Homo sapiens	ERICH1;PTK6		R-HSA-8848774;R-HSA-8848758;R-HSA-8848818;R-HSA-8848864;R-HSA-8848751;R-HSA-8848829;R-HSA-8848873;R-HSA-8848776
R-HSA-444257	RSK activation	2	11	0.000757889	0.113029	0.581972	4	4	0.000314961	9606	Homo sapiens	RPS6KA2;PDK1		R-HSA-9619843;R-HSA-9029434;R-HSA-442739;R-HSA-9620004
R-HSA-164940	Nef mediated downregulation of MHC class I complex cell surface expression	2	11	0.000757889	0.113029	0.581972	4	4	0.000314961	9606	Homo sapiens	B2M;MCPH1		R-HSA-182243;R-HSA-182263;R-HSA-182279;R-HSA-182286
R-HSA-9637628	Modulation by Mtb of host immune system	2	11	0.000757889	0.113029	0.581972	2	6	0.000472441	9606	Homo sapiens	ERICH1;B2M		R-HSA-9637635;R-HSA-9636461
R-HSA-8849932	Synaptic adhesion-like molecules	3	23	0.00158468	0.119945	0.581972	3	8	0.000629921	9606	Homo sapiens	RTN3;ATXN2;PTPRS		R-HSA-8855648;R-HSA-8849882;R-HSA-8849881
R-HSA-210993	Tie2 Signaling	3	23	0.00158468	0.119945	0.581972	3	14	0.00110236	9606	Homo sapiens	ANGPT2;MITF;SEMA4G		R-HSA-204850;R-HSA-210977;R-HSA-204863
R-HSA-1250196	SHC1 events in ERBB2 signaling	4	36	0.00248036	0.120845	0.581972	4	6	0.000472441	9606	Homo sapiens	ERBB4;MITF		R-HSA-1250195;R-HSA-1250486;R-HSA-1963578;R-HSA-1250463
R-HSA-9008059	Interleukin-37 signaling	4	36	0.00248036	0.120845	0.581972	1	14	0.00110236	9606	Homo sapiens	PTPN9;PTPN14		R-HSA-9008894
R-HSA-9009391	Extra-nuclear estrogen signaling	9	110	0.00757889	0.12533	0.581972	24	38	0.00299213	9606	Homo sapiens	AKT3;STRN;MITF;GNB5;ESR1;PDK1;IGF1R		R-HSA-9021609;R-HSA-199298;R-HSA-9624272;R-HSA-9632182;R-HSA-9625814;R-HSA-9632918;R-HSA-9021068;R-HSA-9633044;R-HSA-9021601;R-HSA-9632858;R-HSA-9021600;R-HSA-9634584;R-HSA-437195;R-HSA-9632412;R-HSA-437192;R-HSA-9021596;R-HSA-9021660;R-HSA-9632906;R-HSA-9021072;R-HSA-9021170;R-HSA-9624526;R-HSA-9632910;R-HSA-9021079;R-HSA-9027670
R-HSA-9634635	Estrogen-stimulated signaling through PRKCZ	2	12	0.000826788	0.130166	0.581972	6	6	0.000472441	9606	Homo sapiens	MITF;PDK1		R-HSA-9632918;R-HSA-9632906;R-HSA-9632858;R-HSA-9632910;R-HSA-437195;R-HSA-437192
R-HSA-9013700	NOTCH4 Activation and Transmission of Signal to the Nucleus	2	12	0.000826788	0.130166	0.581972	5	5	0.000393701	9606	Homo sapiens	NOTCH4;FRMPD1		R-HSA-9604294;R-HSA-9604247;R-HSA-9604308;R-HSA-9604264;R-HSA-2168987
R-HSA-937042	IRAK2 mediated activation of TAK1 complex	2	12	0.000826788	0.130166	0.581972	4	5	0.000393701	9606	Homo sapiens	ERICH1;TAB2		R-HSA-936942;R-HSA-936991;R-HSA-936986;R-HSA-936960
R-HSA-193692	Regulated proteolysis of p75NTR	2	12	0.000826788	0.130166	0.581972	2	5	0.000393701	9606	Homo sapiens	FRMPD1;NFKB1		R-HSA-193682;R-HSA-193700
R-HSA-381426	Regulation of Insulin-like Growth Factor (IGF) transport and uptake by Insulin-like Growth Factor Binding Proteins (IGFBPs)	10	127	0.00875017	0.131773	0.581972	2	14	0.00110236	9606	Homo sapiens	APP;TMEM63C;LAMB2;PTPN9;LAMB1;IGFBP7;ADCY1;LTBP1;KNG1		R-HSA-8952289;R-HSA-381487
R-HSA-112316	Neuronal System	32	498	0.0343117	0.134404	0.581972	88	214	0.0168504	9606	Homo sapiens	PIWIL2;RTN3;NLGN1;PTPRS;KCNK9;TCF25;CHRNA6;PRDM5;SLC22A1;ADCY1;IL1RAP;SLC1A7;BICD1;CAMKK2;ATXN2;PPP3CB;ERBB4;RPS6KA2;PDK1;CMKLR1;GABBR1;SYT1;FBXO38;KCNK13;HTR3D;MITF;KCNAB1;GNAL;NR5A2;PRKAR1B;GNB5		R-HSA-888589;R-HSA-374919;R-HSA-9619478;R-HSA-6794338;R-HSA-421007;R-HSA-9619355;R-HSA-392206;R-HSA-6794348;R-HSA-888577;R-HSA-6794346;R-HSA-6794345;R-HSA-6794344;R-HSA-374922;R-HSA-210444;R-HSA-9619843;R-HSA-9610627;R-HSA-6794357;R-HSA-438037;R-HSA-975389;R-HSA-1013020;R-HSA-6797554;R-HSA-1013013;R-HSA-1013012;R-HSA-6800380;R-HSA-380574;R-HSA-9619214;R-HSA-372505;R-HSA-264615;R-HSA-432162;R-HSA-…
R-HSA-194840	Rho GTPase cycle	11	144	0.00992146	0.136744	0.581972	5	5	0.000393701	9606	Homo sapiens	BCR;ARHGAP33;ARHGAP22;AKAP13;ARHGEF10;STARD13;ECHDC1;ZDHHC24;RHOH;ESRRG;ARHGAP24		R-HSA-194913;R-HSA-194854;R-HSA-194922;R-HSA-195146;R-HSA-194894
R-HSA-156902	Peptide chain elongation	8	97	0.0066832	0.138215	0.581972	4	5	0.000393701	9606	Homo sapiens	DIRAS3;ERICH1;PTPN9;AQP2;RPL17;MED15;RPL6;RPS12		R-HSA-156915;R-HSA-156912;R-HSA-156923;R-HSA-156907
R-HSA-5619073	Defective GCK causes maturity-onset diabetes of the young 2 (MODY2)	1	3	0.000206697	0.14468	0.581972	1	1	7.87402e-05	9606	Homo sapiens	GCK		R-HSA-5621918
R-HSA-3359473	Defective MMADHC causes methylmalonic aciduria and homocystinuria type cblD	1	3	0.000206697	0.14468	0.581972	1	1	7.87402e-05	9606	Homo sapiens	MMADHC		R-HSA-3318571
R-HSA-1299316	TWIK-releated acid-sensitive K+ channel (TASK)	1	3	0.000206697	0.14468	0.581972	1	1	7.87402e-05	9606	Homo sapiens	KCNK9		R-HSA-1299318
R-HSA-5619099	Defective AVP does not bind AVPR1A,B and causes neurohypophyseal diabetes insipidus (NDI)	1	3	0.000206697	0.14468	0.581972	1	1	7.87402e-05	9606	Homo sapiens	OXT		R-HSA-5621425
R-HSA-5619054	Defective SLC4A4 causes renal tubular acidosis, proximal, with ocular abnormalities and mental retardation (pRTA-OA)	1	3	0.000206697	0.14468	0.581972	1	1	7.87402e-05	9606	Homo sapiens	SLC4A4		R-HSA-5656219
R-HSA-5619048	Defective SLC11A2 causes hypochromic microcytic anemia, with iron overload 1 (AHMIO1)	1	3	0.000206697	0.14468	0.581972	1	1	7.87402e-05	9606	Homo sapiens	LAMA1		R-HSA-5623558
R-HSA-5619045	Defective SLC34A2 causes pulmonary alveolar microlithiasis (PALM)	1	3	0.000206697	0.14468	0.581972	1	1	7.87402e-05	9606	Homo sapiens	SLC34A2		R-HSA-5651697
R-HSA-5619076	Defective SLC17A8 causes autosomal dominant deafness 25 (DFNA25)	1	3	0.000206697	0.14468	0.581972	1	1	7.87402e-05	9606	Homo sapiens	SLC17A8		R-HSA-5624256
R-HSA-5687583	Defective SLC34A2 causes pulmonary alveolar microlithiasis (PALM)	1	3	0.000206697	0.14468	0.581972	1	1	7.87402e-05	9606	Homo sapiens	SLC34A2		R-HSA-5687585
R-HSA-163282	Mitochondrial transcription initiation	1	3	0.000206697	0.14468	0.581972	1	2	0.00015748	9606	Homo sapiens	POLRMT		R-HSA-163296
R-HSA-1489509	DAG and IP3 signaling	5	53	0.00365165	0.1459	0.581972	8	28	0.00220472	9606	Homo sapiens	PRKAR1B;PDE1C;ADCY1;CAMKK2		R-HSA-111955;R-HSA-111925;R-HSA-111956;R-HSA-9619125;R-HSA-8951727;R-HSA-111930;R-HSA-442749;R-HSA-9618863
R-HSA-8939902	Regulation of RUNX2 expression and activity	7	83	0.00571862	0.146416	0.581972	16	32	0.00251969	9606	Homo sapiens	ERICH1;SMURF1;PSMB1;PLAT;PSMF1;ESR1		R-HSA-8939688;R-HSA-9009451;R-HSA-9008076;R-HSA-9009452;R-HSA-9008110;R-HSA-8939904;R-HSA-9009401;R-HSA-8939801;R-HSA-9008475;R-HSA-8939706;R-HSA-9009403;R-HSA-8939900;R-HSA-9009308;R-HSA-9008479;R-HSA-9008478;R-HSA-9009362
R-HSA-1169408	ISG15 antiviral mechanism	7	83	0.00571862	0.146416	0.581972	5	16	0.00125984	9606	Homo sapiens	NUP214;EIF4E3;ERICH1;MX2;PKNOX2		R-HSA-1678841;R-HSA-1678842;R-HSA-1169307;R-HSA-1176059;R-HSA-1169406
R-HSA-69275	G2/M Transition	15	212	0.0146066	0.147467	0.581972	33	78	0.00614173	9606	Homo sapiens	RAB5B;KCNIP1;FBXW11;TCF25;SGTA;PLAT;ARID3A;BCR;ERICH1;BMPER;RFT1;PSMB1;PSMF1;FERMT2;PAFAH1B1		R-HSA-380294;R-HSA-8852354;R-HSA-380303;R-HSA-4088309;R-HSA-4088306;R-HSA-4088307;R-HSA-8852298;R-HSA-4088305;R-HSA-3000319;R-HSA-380311;R-HSA-4088298;R-HSA-4088299;R-HSA-8852306;R-HSA-8853405;R-HSA-2574845;R-HSA-3000310;R-HSA-8854044;R-HSA-8854041;R-HSA-2574840;R-HSA-380455;R-HSA-3000335;R-HSA-8854052;R-HSA-8854051;R-HSA-4088024;R-HSA-8853419;R-HSA-8854071;R-HSA-8856951;R-HSA-380272;R-HSA-885694…
R-HSA-445717	Aquaporin-mediated transport	6	68	0.00468513	0.14752	0.581972	13	25	0.0019685	9606	Homo sapiens	PRKAR1B;FAT1;OXT;GNB5;ADCY1;RAB11FIP2;AQP2		R-HSA-392263;R-HSA-163617;R-HSA-432195;R-HSA-432065;R-HSA-8951727;R-HSA-432237;R-HSA-432232;R-HSA-111925;R-HSA-422320;R-HSA-507870;R-HSA-432188;R-HSA-164377;R-HSA-507868
R-HSA-9014325	TICAM1,TRAF6-dependent induction of TAK1 complex	2	13	0.000895687	0.147849	0.581972	5	6	0.000472441	9606	Homo sapiens	ERICH1;TAB2		R-HSA-847070;R-HSA-450259;R-HSA-177690;R-HSA-9628444;R-HSA-177692
R-HSA-8878166	Transcriptional regulation by RUNX2	11	147	0.0101282	0.150497	0.581972	21	84	0.00661417	9606	Homo sapiens	HDAC4;YES1;ERICH1;SMURF1;AKT3;PSMB1;POT1;PLAT;PSMF1;ESR1		R-HSA-8939688;R-HSA-9009451;R-HSA-9008076;R-HSA-9009452;R-HSA-9008110;R-HSA-8939904;R-HSA-9008326;R-HSA-9009401;R-HSA-8939801;R-HSA-9008475;R-HSA-8939706;R-HSA-9009403;R-HSA-8939963;R-HSA-8939900;R-HSA-8937820;R-HSA-9009308;R-HSA-9008479;R-HSA-9008478;R-HSA-9009362;R-HSA-8939667;R-HSA-8937844
R-HSA-450294	MAP kinase activation	6	69	0.00475403	0.154602	0.581972	11	32	0.00251969	9606	Homo sapiens	ERICH1;FBXW11;RPS6KA2;PLAT;TAB2;NFKB1		R-HSA-5684261;R-HSA-451634;R-HSA-199895;R-HSA-5684275;R-HSA-5684273;R-HSA-450337;R-HSA-198746;R-HSA-5684250;R-HSA-450346;R-HSA-5684267;R-HSA-5684248
R-HSA-453274	Mitotic G2-G2/M phases	15	214	0.0147444	0.155238	0.581972	35	80	0.00629921	9606	Homo sapiens	RAB5B;KCNIP1;FBXW11;TCF25;SGTA;PLAT;ARID3A;BCR;ERICH1;BMPER;RFT1;PSMB1;PSMF1;FERMT2;PAFAH1B1		R-HSA-380294;R-HSA-8852354;R-HSA-380303;R-HSA-4088309;R-HSA-4088306;R-HSA-4088307;R-HSA-8852298;R-HSA-4088305;R-HSA-3000319;R-HSA-380311;R-HSA-4088298;R-HSA-4088299;R-HSA-8852306;R-HSA-8853405;R-HSA-2574845;R-HSA-3000310;R-HSA-8854044;R-HSA-8854041;R-HSA-2574840;R-HSA-380455;R-HSA-3000335;R-HSA-8854052;R-HSA-187937;R-HSA-8854051;R-HSA-4088024;R-HSA-8853419;R-HSA-8854071;R-HSA-8856951;R-HSA-380272…
R-HSA-1257604	PIP3 activates AKT signaling	21	316	0.0217721	0.156566	0.581972	38	86	0.00677165	9606	Homo sapiens	HDAC2;PDGFB;FRS2;IL1RAP;EBF4;THBS2;ESR1;RPTOR;ERICH1;ERBB4;PAR1;AKT3;PSMB1;STRN;SLC38A9;PSMF1;PDK1		R-HSA-199299;R-HSA-199298;R-HSA-8943817;R-HSA-6807206;R-HSA-8944457;R-HSA-199425;R-HSA-6807077;R-HSA-198599;R-HSA-8851011;R-HSA-198347;R-HSA-200143;R-HSA-8944454;R-HSA-199443;R-HSA-198611;R-HSA-198609;R-HSA-198613;R-HSA-198298;R-HSA-6811454;R-HSA-199839;R-HSA-8948757;R-HSA-198621;R-HSA-198371;R-HSA-8944104;R-HSA-2317314;R-HSA-6807106;R-HSA-2219524;R-HSA-8948832;R-HSA-6807118;R-HSA-8943780;R-HSA-2…
R-HSA-975956	Nonsense Mediated Decay (NMD) independent of the Exon Junction Complex (EJC)	8	101	0.0069588	0.161299	0.581972	1	1	7.87402e-05	9606	Homo sapiens	DIRAS3;ERICH1;PTPN9;AQP2;RPL17;MED15;RPL6;RPS12		R-HSA-927789
R-HSA-112315	Transmission across Chemical Synapses	23	352	0.0242524	0.161629	0.581972	69	161	0.0126772	9606	Homo sapiens	PIWIL2;GABBR1;SYT1;TCF25;SLC22A1;CHRNA6;HTR3D;MITF;ADCY1;SLC1A7;BICD1;CAMKK2;ATXN2;PPP3CB;GNAL;NR5A2;PRKAR1B;ERBB4;RPS6KA2;GNB5;PDK1		R-HSA-888589;R-HSA-374919;R-HSA-9619478;R-HSA-421007;R-HSA-9619355;R-HSA-392206;R-HSA-888577;R-HSA-374922;R-HSA-210444;R-HSA-9619843;R-HSA-9610627;R-HSA-438037;R-HSA-975389;R-HSA-1013020;R-HSA-1013013;R-HSA-1013012;R-HSA-380574;R-HSA-9619214;R-HSA-372505;R-HSA-264615;R-HSA-432162;R-HSA-9619125;R-HSA-9612085;R-HSA-8951727;R-HSA-170666;R-HSA-9619515;R-HSA-170671;R-HSA-170674;R-HSA-9029434;R-HSA-111…
R-HSA-2025928	Calcineurin activates NFAT	2	14	0.000964586	0.16598	0.581972	2	2	0.00015748	9606	Homo sapiens	PPP3CB;TMED2		R-HSA-2025882;R-HSA-2025890
R-HSA-9645460	Alpha-protein kinase 1 signaling pathway	2	14	0.000964586	0.16598	0.581972	4	10	0.000787402	9606	Homo sapiens	ERICH1;TAB2		R-HSA-9645394;R-HSA-9645442;R-HSA-9645414;R-HSA-9645406
R-HSA-8941332	RUNX2 regulates genes involved in cell migration	2	14	0.000964586	0.16598	0.581972	2	7	0.000551181	9606	Homo sapiens	AKT3;POT1		R-HSA-8939963;R-HSA-8939667
R-HSA-168164	Toll Like Receptor 3 (TLR3) Cascade	8	102	0.0070277	0.167336	0.581972	23	61	0.00480315	9606	Homo sapiens	APP;ERICH1;FBXW11;RPS6KA2;PLAT;TAB2;NFKB1		R-HSA-168166;R-HSA-5684275;R-HSA-5684273;R-HSA-450337;R-HSA-5684250;R-HSA-450346;R-HSA-9628444;R-HSA-5684248;R-HSA-168140;R-HSA-9013990;R-HSA-9014342;R-HSA-847070;R-HSA-5684261;R-HSA-451634;R-HSA-199895;R-HSA-450259;R-HSA-177690;R-HSA-9630923;R-HSA-198746;R-HSA-168184;R-HSA-5684267;R-HSA-177692;R-HSA-9013974
R-HSA-5654706	FRS-mediated FGFR3 signaling	3	27	0.00186027	0.167909	0.581972	9	9	0.000708661	9606	Homo sapiens	MITF;FRS2;THBS2		R-HSA-5654631;R-HSA-5654628;R-HSA-8941628;R-HSA-5654416;R-HSA-5654623;R-HSA-5654413;R-HSA-5654408;R-HSA-5654633;R-HSA-5654409
R-HSA-166208	mTORC1-mediated signalling	3	27	0.00186027	0.167909	0.581972	2	7	0.000551181	9606	Homo sapiens	RPTOR;SLC38A9;THOP1		R-HSA-165718;R-HSA-165692
R-HSA-1799339	SRP-dependent cotranslational protein targeting to membrane	9	119	0.00819898	0.173097	0.581972	5	5	0.000393701	9606	Homo sapiens	DIRAS3;SRP72;ERICH1;PTPN9;AQP2;RPL17;MED15;RPL6;RPS12		R-HSA-1799326;R-HSA-1799330;R-HSA-1799329;R-HSA-1799335;R-HSA-1799332
R-HSA-1169091	Activation of NF-kappaB in B cells	6	72	0.00496073	0.17671	0.581972	5	10	0.000787402	9606	Homo sapiens	ERICH1;FBXW11;PSMB1;PLAT;PSMF1;NFKB1		R-HSA-1168640;R-HSA-1168643;R-HSA-1168642;R-HSA-1168633;R-HSA-1168638
R-HSA-112040	G-protein mediated events	6	72	0.00496073	0.17671	0.581972	17	41	0.00322835	9606	Homo sapiens	GNAL;PRKAR1B;PDE1C;ADCY1;CAMKK2		R-HSA-9619125;R-HSA-8951727;R-HSA-170666;R-HSA-392206;R-HSA-170671;R-HSA-170674;R-HSA-170672;R-HSA-111955;R-HSA-111925;R-HSA-111956;R-HSA-170676;R-HSA-170677;R-HSA-111930;R-HSA-442749;R-HSA-170686;R-HSA-9618863;R-HSA-170685
R-HSA-72706	GTP hydrolysis and joining of the 60S ribosomal subunit	9	120	0.00826788	0.178867	0.581972	3	3	0.00023622	9606	Homo sapiens	DIRAS3;ERICH1;PTPN9;AQP2;RPL17;MED15;RPL6;RPS12;PKNOX2		R-HSA-72672;R-HSA-72619;R-HSA-72671
R-HSA-156827	L13a-mediated translational silencing of Ceruloplasmin expression	9	120	0.00826788	0.178867	0.581972	2	3	0.00023622	9606	Homo sapiens	DIRAS3;ERICH1;PTPN9;AQP2;RPL17;MED15;RPL6;RPS12;PKNOX2		R-HSA-156823;R-HSA-156826
R-HSA-9604323	Negative regulation of NOTCH4 signaling	5	57	0.00392724	0.179216	0.581972	6	6	0.000472441	9606	Homo sapiens	ERICH1;NOTCH4;PSMB1;PLAT;PSMF1		R-HSA-9604642;R-HSA-9604387;R-HSA-9604675;R-HSA-9604629;R-HSA-9604328;R-HSA-9604606
R-HSA-5654712	FRS-mediated FGFR4 signaling	3	28	0.00192917	0.180669	0.581972	9	9	0.000708661	9606	Homo sapiens	MITF;FRS2;THBS2		R-HSA-5654422;R-HSA-5654663;R-HSA-5654658;R-HSA-5654418;R-HSA-8941613;R-HSA-5654655;R-HSA-5654653;R-HSA-5654651;R-HSA-5654664
R-HSA-2173788	Downregulation of TGF-beta receptor signaling	3	28	0.00192917	0.180669	0.581972	14	28	0.00220472	9606	Homo sapiens	ERICH1;SMURF1;NEDD4L		R-HSA-2176417;R-HSA-2176416;R-HSA-173542;R-HSA-2176452;R-HSA-178215;R-HSA-178218;R-HSA-2187368;R-HSA-2167917;R-HSA-2167924;R-HSA-2187382;R-HSA-2169046;R-HSA-2179291;R-HSA-2169050;R-HSA-2179293
R-HSA-68949	Orc1 removal from chromatin	6	73	0.00502963	0.184351	0.581972	3	4	0.000314961	9606	Homo sapiens	RAB5B;ERICH1;PSMB1;ORC5L;PLAT;PSMF1		R-HSA-68944;R-HSA-68946;R-HSA-68948
R-HSA-1250342	PI3K events in ERBB4 signaling	2	15	0.00103348	0.184467	0.581972	2	2	0.00015748	9606	Homo sapiens	ERBB4		R-HSA-1250370;R-HSA-1250353
R-HSA-209560	NF-kB is activated and signals survival	2	15	0.00103348	0.184467	0.581972	3	4	0.000314961	9606	Homo sapiens	ERICH1;NFKB1		R-HSA-209536;R-HSA-193691;R-HSA-193705
R-HSA-418359	Reduction of cytosolic Ca++ levels	2	15	0.00103348	0.184467	0.581972	2	3	0.00023622	9606	Homo sapiens	SUCLG2;SLC8A1		R-HSA-418309;R-HSA-425661
R-HSA-425561	Sodium/Calcium exchangers	2	15	0.00103348	0.184467	0.581972	2	4	0.000314961	9606	Homo sapiens	SLC24A3;SLC8A1		R-HSA-425678;R-HSA-425661
R-HSA-3560796	Defective PAPSS2 causes SEMD-PA	1	4	0.000275596	0.188101	0.581972	2	2	0.00015748	9606	Homo sapiens	RASGEF1A		R-HSA-3560785;R-HSA-3560794
R-HSA-2206307	MPS IIIA - Sanfilippo syndrome A	1	4	0.000275596	0.188101	0.581972	2	2	0.00015748	9606	Homo sapiens	SGSH		R-HSA-2263444;R-HSA-9036050
R-HSA-5083627	Defective LARGE causes MDDGA6 and MDDGB6	1	4	0.000275596	0.188101	0.581972	1	1	7.87402e-05	9606	Homo sapiens	B3GNT6		R-HSA-6785668
R-HSA-5658034	HHAT G278V abrogates palmitoylation of Hh-Np	1	4	0.000275596	0.188101	0.581972	1	1	7.87402e-05	9606	Homo sapiens	SKI		R-HSA-5483229
R-HSA-1299503	TWIK related potassium channel (TREK)	1	4	0.000275596	0.188101	0.581972	1	1	7.87402e-05	9606	Homo sapiens	FBXO38		R-HSA-1296348
R-HSA-5655799	Defective SLC40A1 causes hemochromatosis 4 (HFE4) (duodenum)	1	4	0.000275596	0.188101	0.581972	1	1	7.87402e-05	9606	Homo sapiens	BMPER		R-HSA-5655760
R-HSA-198765	Signalling to ERK5	1	4	0.000275596	0.188101	0.581972	1	2	0.00015748	9606	Homo sapiens	MAP2K5		R-HSA-198733
R-HSA-9014843	Interleukin-33 signaling	1	4	0.000275596	0.188101	0.581972	1	2	0.00015748	9606	Homo sapiens	IL1RAP		R-HSA-448603
R-HSA-75944	Transcription from mitochondrial promoters	1	4	0.000275596	0.188101	0.581972	1	3	0.00023622	9606	Homo sapiens	POLRMT		R-HSA-163296
R-HSA-6804757	Regulation of TP53 Degradation	4	43	0.00296266	0.188298	0.581972	9	30	0.0023622	9606	Homo sapiens	RAB5B;ERICH1;AKT3;PDK1		R-HSA-6804724;R-HSA-198599;R-HSA-6795473;R-HSA-6804879;R-HSA-6804942;R-HSA-6793661;R-HSA-3215295;R-HSA-6804441;R-HSA-3215310
R-HSA-5663202	Diseases of signal transduction by growth factor receptors and second messengers	30	484	0.0333471	0.190123	0.581972	150	358	0.028189	9606	Homo sapiens	HDAC4;HDAC2;FRMPD1;PDGFB;PLAT;THBS2;SLC4A4;BEST4;ERICH1;ERBB4;AKT3;PSMB1;CAPN3;PTCHD4;PSMF1;ATG7;PDK1;MITF;FRS2;KREMEN2;ESR1;SKI;BCR;ZEB2;STRN		R-HSA-2023455;R-HSA-2023451;R-HSA-4839746;R-HSA-5339713;R-HSA-9665408;R-HSA-1839112;R-HSA-1839114;R-HSA-1839110;R-HSA-1839107;R-HSA-9664950;R-HSA-2730752;R-HSA-4396393;R-HSA-4396392;R-HSA-2400009;R-HSA-2400010;R-HSA-9665699;R-HSA-2900765;R-HSA-4396402;R-HSA-9665697;R-HSA-4396401;R-HSA-9665701;R-HSA-9665700;R-HSA-9665707;R-HSA-9665705;R-HSA-9665709;R-HSA-9664976;R-HSA-2243937;R-HSA-9664983;R-HSA-2…
R-HSA-72689	Formation of a pool of free 40S subunits	8	106	0.00730329	0.192476	0.581972	2	2	0.00015748	9606	Homo sapiens	DIRAS3;ERICH1;PTPN9;AQP2;RPL17;MED15;RPL6;RPS12		R-HSA-72673;R-HSA-72676
R-HSA-72764	Eukaryotic Translation Termination	8	106	0.00730329	0.192476	0.581972	3	5	0.000393701	9606	Homo sapiens	DIRAS3;ERICH1;PTPN9;AQP2;RPL17;MED15;RPL6;RPS12		R-HSA-141671;R-HSA-141691;R-HSA-141673
R-HSA-2559582	Senescence-Associated Secretory Phenotype (SASP)	7	90	0.00620091	0.193193	0.581972	12	22	0.00173228	9606	Homo sapiens	RAB5B;ERICH1;RPS6KA2;TAB2;IGFBP7;NFKB1		R-HSA-3790137;R-HSA-3857305;R-HSA-3797196;R-HSA-3857308;R-HSA-3788705;R-HSA-198746;R-HSA-3857328;R-HSA-3797202;R-HSA-3790130;R-HSA-3788725;R-HSA-3788724;R-HSA-3788708
R-HSA-392451	G beta:gamma signalling through PI3Kgamma	3	29	0.00199807	0.19368	0.581972	3	4	0.000314961	9606	Homo sapiens	AKT3;GNB5;PDK1		R-HSA-392295;R-HSA-392300;R-HSA-9603279
R-HSA-164952	The role of Nef in HIV-1 replication and disease pathogenesis	3	29	0.00199807	0.19368	0.581972	5	20	0.0015748	9606	Homo sapiens	DOCK2;B2M;MCPH1		R-HSA-182243;R-HSA-182263;R-HSA-182279;R-HSA-200952;R-HSA-182286
R-HSA-937061	TRIF(TICAM1)-mediated TLR4 signaling	8	107	0.00737219	0.198997	0.581972	23	58	0.00456693	9606	Homo sapiens	APP;ERICH1;FBXW11;RPS6KA2;PLAT;TAB2;NFKB1		R-HSA-168166;R-HSA-5684275;R-HSA-5684273;R-HSA-450337;R-HSA-5684250;R-HSA-450346;R-HSA-5684248;R-HSA-168140;R-HSA-450358;R-HSA-168915;R-HSA-5684261;R-HSA-451634;R-HSA-199895;R-HSA-5362500;R-HSA-936952;R-HSA-2213017;R-HSA-9630923;R-HSA-198746;R-HSA-936951;R-HSA-168184;R-HSA-5684267;R-HSA-937075;R-HSA-936947
R-HSA-166166	MyD88-independent TLR4 cascade	8	107	0.00737219	0.198997	0.581972	23	60	0.00472441	9606	Homo sapiens	APP;ERICH1;FBXW11;RPS6KA2;PLAT;TAB2;NFKB1		R-HSA-168166;R-HSA-5684275;R-HSA-5684273;R-HSA-450337;R-HSA-5684250;R-HSA-450346;R-HSA-5684248;R-HSA-168140;R-HSA-450358;R-HSA-168915;R-HSA-5684261;R-HSA-451634;R-HSA-199895;R-HSA-5362500;R-HSA-936952;R-HSA-2213017;R-HSA-9630923;R-HSA-198746;R-HSA-936951;R-HSA-168184;R-HSA-5684267;R-HSA-937075;R-HSA-936947
R-HSA-202424	Downstream TCR signaling	9	124	0.00854348	0.202783	0.581972	19	24	0.00188976	9606	Homo sapiens	FBXW11;PSMB1;PLAT;TAB2;PSMF1;HLA-DQB2;NFKB1;PDK1		R-HSA-202307;R-HSA-202466;R-HSA-5607728;R-HSA-202534;R-HSA-202437;R-HSA-2730894;R-HSA-202500;R-HSA-202443;R-HSA-202472;R-HSA-202222;R-HSA-202478;R-HSA-202510;R-HSA-202541;R-HSA-202453;R-HSA-202164;R-HSA-202459;R-HSA-5607724;R-HSA-202394;R-HSA-202489
R-HSA-5610787	Hedgehog 'off' state	9	124	0.00854348	0.202783	0.581972	14	32	0.00251969	9606	Homo sapiens	ZEB2;PRKAR1B;ERICH1;TCF25;PSMB1;PLAT;SLC25A31;PSMF1;ADCY1		R-HSA-5610742;R-HSA-5610749;R-HSA-5610718;R-HSA-5610745;R-HSA-5610746;R-HSA-5610757;R-HSA-5610727;R-HSA-5610758;R-HSA-5610754;R-HSA-5610722;R-HSA-5610733;R-HSA-5610767;R-HSA-5610766;R-HSA-5610760
R-HSA-2428933	SHC-related events triggered by IGF1R	2	16	0.00110238	0.203228	0.581972	4	5	0.000393701	9606	Homo sapiens	MITF;IGF1R		R-HSA-2404193;R-HSA-2404195;R-HSA-5686318;R-HSA-5686072
R-HSA-1358803	Downregulation of ERBB2:ERBB3 signaling	2	16	0.00110238	0.203228	0.581972	6	8	0.000629921	9606	Homo sapiens	ERICH1;AKT3		R-HSA-1358789;R-HSA-1358790;R-HSA-1358791;R-HSA-1358797;R-HSA-1358792;R-HSA-1358795
R-HSA-9028731	Activated NTRK2 signals through FRS2 and FRS3	2	16	0.00110238	0.203228	0.581972	5	7	0.000551181	9606	Homo sapiens	MITF;FRS2		R-HSA-9032073;R-HSA-9028728;R-HSA-9028730;R-HSA-9031981;R-HSA-9032067
R-HSA-3295583	TRP channels	3	30	0.00206697	0.206915	0.581972	1	2	0.00015748	9606	Homo sapiens	MLKL;TRPM8;RASAL2		R-HSA-3295579
R-HSA-8863678	Neurodegenerative Diseases	3	30	0.00206697	0.206915	0.581972	4	22	0.00173228	9606	Homo sapiens	CAST;APP		R-HSA-8870710;R-HSA-8868134;R-HSA-8863012;R-HSA-8863009
R-HSA-8862803	Deregulated CDK5 triggers multiple neurodegenerative pathways in Alzheimer's disease models	3	30	0.00206697	0.206915	0.581972	4	22	0.00173228	9606	Homo sapiens	CAST;APP		R-HSA-8870710;R-HSA-8868134;R-HSA-8863012;R-HSA-8863009
R-HSA-9013694	Signaling by NOTCH4	7	92	0.00633871	0.20755	0.581972	20	20	0.0015748	9606	Homo sapiens	ERICH1;NOTCH4;FRMPD1;PSMB1;PLAT;PTCHD4;PSMF1		R-HSA-9604247;R-HSA-9604471;R-HSA-9604308;R-HSA-9013711;R-HSA-9604629;R-HSA-9604664;R-HSA-9604606;R-HSA-9604446;R-HSA-9604642;R-HSA-9604387;R-HSA-9604675;R-HSA-9604451;R-HSA-9604294;R-HSA-9604550;R-HSA-9013693;R-HSA-9605414;R-HSA-9604328;R-HSA-9604264;R-HSA-2168987;R-HSA-9604553
R-HSA-69052	Switching of origins to a post-replicative state	7	92	0.00633871	0.20755	0.581972	6	9	0.000708661	9606	Homo sapiens	RAB5B;ERICH1;PSMB1;ORC5L;PLAT;TAB2;PSMF1		R-HSA-68944;R-HSA-68946;R-HSA-68948;R-HSA-69015;R-HSA-69016;R-HSA-69005
R-HSA-2565942	Regulation of PLK1 Activity at G2/M Transition	7	92	0.00633871	0.20755	0.581972	6	12	0.000944882	9606	Homo sapiens	ERICH1;BMPER;FBXW11;SGTA;PLAT;ARID3A;PAFAH1B1		R-HSA-3000319;R-HSA-3000335;R-HSA-2574845;R-HSA-3000310;R-HSA-3000339;R-HSA-2574840
R-HSA-5676590	NIK-->noncanonical NF-kB signaling	5	61	0.00420284	0.215057	0.581972	3	9	0.000708661	9606	Homo sapiens	ERICH1;FBXW11;PSMB1;PLAT;PSMF1		R-HSA-5607731;R-HSA-5607725;R-HSA-5607723
R-HSA-448424	Interleukin-17 signaling	6	77	0.00530522	0.216139	0.581972	11	35	0.00275591	9606	Homo sapiens	ERICH1;FBXW11;RPS6KA2;PLAT;TAB2;NFKB1		R-HSA-5684261;R-HSA-451634;R-HSA-199895;R-HSA-5684275;R-HSA-5684273;R-HSA-450337;R-HSA-198746;R-HSA-5684250;R-HSA-450346;R-HSA-5684267;R-HSA-5684248
R-HSA-9664565	Signaling by ERBB2 KD Mutants	4	46	0.00316935	0.220247	0.581972	7	17	0.00133858	9606	Homo sapiens	ERBB4;MITF		R-HSA-9665009;R-HSA-9664976;R-HSA-9664567;R-HSA-9664983;R-HSA-9664950;R-HSA-9664991;R-HSA-9664588
R-HSA-6806003	Regulation of TP53 Expression and Degradation	4	46	0.00316935	0.220247	0.581972	9	35	0.00275591	9606	Homo sapiens	RAB5B;ERICH1;AKT3;PDK1		R-HSA-6804724;R-HSA-198599;R-HSA-6795473;R-HSA-6804879;R-HSA-6804942;R-HSA-6793661;R-HSA-3215295;R-HSA-6804441;R-HSA-3215310
R-HSA-5654693	FRS-mediated FGFR1 signaling	3	31	0.00213587	0.220345	0.581972	9	9	0.000708661	9606	Homo sapiens	MITF;FRS2;THBS2		R-HSA-5654578;R-HSA-5654575;R-HSA-5654586;R-HSA-5654587;R-HSA-5654571;R-HSA-5654584;R-HSA-5654392;R-HSA-8941623;R-HSA-5654569
R-HSA-1482801	Acyl chain remodelling of PS	3	31	0.00213587	0.220345	0.581972	4	8	0.000629921	9606	Homo sapiens	NR5A2;SMURF1;OSBPL10		R-HSA-8867876;R-HSA-1482771;R-HSA-1482897;R-HSA-1602374
R-HSA-170660	Adenylate cyclase activating pathway	2	17	0.00117128	0.222188	0.581972	4	4	0.000314961	9606	Homo sapiens	GNAL;ADCY1		R-HSA-170672;R-HSA-170676;R-HSA-170677;R-HSA-170685
R-HSA-170968	Frs2-mediated activation	2	17	0.00117128	0.222188	0.581972	11	13	0.00102362	9606	Homo sapiens	BEST4;FRS2		R-HSA-170978;R-HSA-9610163;R-HSA-170979;R-HSA-170977;R-HSA-170964;R-HSA-170965;R-HSA-9610154;R-HSA-9610152;R-HSA-9610153;R-HSA-170975;R-HSA-9610156
R-HSA-8853334	Signaling by FGFR3 fusions in cancer	2	17	0.00117128	0.222188	0.581972	7	9	0.000708661	9606	Homo sapiens	MITF;FRS2		R-HSA-8853316;R-HSA-8853315;R-HSA-8853314;R-HSA-8853310;R-HSA-8853308;R-HSA-8853323;R-HSA-8853307
R-HSA-442720	CREB1 phosphorylation through the activation of Adenylate Cyclase	2	17	0.00117128	0.222188	0.581972	4	6	0.000472441	9606	Homo sapiens	PRKAR1B;ADCY1		R-HSA-111925;R-HSA-8951727;R-HSA-442715;R-HSA-9617535
R-HSA-1475029	Reversible hydration of carbon dioxide	2	17	0.00117128	0.222188	0.581972	4	8	0.000629921	9606	Homo sapiens	C2CD2;GAS7		R-HSA-1475026;R-HSA-1237045;R-HSA-1475022;R-HSA-1237081
R-HSA-1663150	The activation of arylsulfatases	2	17	0.00117128	0.222188	0.581972	1	2	0.00015748	9606	Homo sapiens	ARSJ;DCAF10		R-HSA-1614362
R-HSA-975871	MyD88 cascade initiated on plasma membrane	7	94	0.00647651	0.222293	0.581972	19	58	0.00456693	9606	Homo sapiens	APP;ERICH1;FBXW11;RPS6KA2;PLAT;TAB2;NFKB1		R-HSA-936942;R-HSA-168166;R-HSA-5684275;R-HSA-5684273;R-HSA-450337;R-HSA-5684250;R-HSA-450346;R-HSA-5684248;R-HSA-168140;R-HSA-936960;R-HSA-936991;R-HSA-5684261;R-HSA-936986;R-HSA-451634;R-HSA-199895;R-HSA-9630923;R-HSA-198746;R-HSA-168184;R-HSA-5684267
R-HSA-168176	Toll Like Receptor 5 (TLR5) Cascade	7	94	0.00647651	0.222293	0.581972	19	59	0.00464567	9606	Homo sapiens	APP;ERICH1;FBXW11;RPS6KA2;PLAT;TAB2;NFKB1		R-HSA-936942;R-HSA-168166;R-HSA-5684275;R-HSA-5684273;R-HSA-450337;R-HSA-5684250;R-HSA-450346;R-HSA-5684248;R-HSA-168140;R-HSA-936960;R-HSA-936991;R-HSA-5684261;R-HSA-936986;R-HSA-451634;R-HSA-199895;R-HSA-9630923;R-HSA-198746;R-HSA-168184;R-HSA-5684267
R-HSA-168142	Toll Like Receptor 10 (TLR10) Cascade	7	94	0.00647651	0.222293	0.581972	19	59	0.00464567	9606	Homo sapiens	APP;ERICH1;FBXW11;RPS6KA2;PLAT;TAB2;NFKB1		R-HSA-936942;R-HSA-168166;R-HSA-5684275;R-HSA-5684273;R-HSA-450337;R-HSA-5684250;R-HSA-450346;R-HSA-5684248;R-HSA-168140;R-HSA-936960;R-HSA-936991;R-HSA-5684261;R-HSA-936986;R-HSA-451634;R-HSA-199895;R-HSA-9630923;R-HSA-198746;R-HSA-168184;R-HSA-5684267
R-HSA-446728	Cell junction organization	7	94	0.00647651	0.222293	0.581972	9	37	0.00291339	9606	Homo sapiens	SDK1;CLDN3;CDH3;DST;SIM2;FERMT2		R-HSA-430341;R-HSA-373745;R-HSA-420019;R-HSA-446083;R-HSA-432956;R-HSA-446077;R-HSA-419981;R-HSA-419002;R-HSA-419001
R-HSA-1169410	Antiviral mechanism by IFN-stimulated genes	7	94	0.00647651	0.222293	0.581972	5	31	0.00244094	9606	Homo sapiens	NUP214;EIF4E3;ERICH1;MX2;PKNOX2		R-HSA-1678841;R-HSA-1678842;R-HSA-1169307;R-HSA-1176059;R-HSA-1169406
R-HSA-72649	Translation initiation complex formation	5	62	0.00427174	0.224352	0.581972	2	2	0.00015748	9606	Homo sapiens	ERICH1;PTPN9;AQP2;RPS12;PKNOX2		R-HSA-156808;R-HSA-157849
R-HSA-5610783	Degradation of GLI2 by the proteasome	5	62	0.00427174	0.224352	0.581972	3	5	0.000393701	9606	Homo sapiens	ZEB2;ERICH1;PSMB1;PLAT;PSMF1		R-HSA-5610757;R-HSA-5610718;R-HSA-5610745
R-HSA-5610785	GLI3 is processed to GLI3R by the proteasome	5	62	0.00427174	0.224352	0.581972	3	5	0.000393701	9606	Homo sapiens	ZEB2;ERICH1;PSMB1;PLAT;PSMF1		R-HSA-5610754;R-HSA-5610722;R-HSA-5610746
R-HSA-4551638	SUMOylation of chromatin organization proteins	5	62	0.00427174	0.224352	0.581972	5	15	0.0011811	9606	Homo sapiens	NUP214;HDAC4;HDAC2;EBF4		R-HSA-4551655;R-HSA-4615987;R-HSA-4615872;R-HSA-4616015;R-HSA-4551727
R-HSA-166058	MyD88:MAL(TIRAP) cascade initiated on plasma membrane	8	111	0.00764779	0.225936	0.581972	20	64	0.00503937	9606	Homo sapiens	APP;ERICH1;FBXW11;RPS6KA2;PLAT;TAB2;IRAK3;NFKB1		R-HSA-936942;R-HSA-168166;R-HSA-5684275;R-HSA-5684273;R-HSA-450337;R-HSA-5684250;R-HSA-450346;R-HSA-5684248;R-HSA-168140;R-HSA-936960;R-HSA-936991;R-HSA-5684261;R-HSA-936986;R-HSA-451634;R-HSA-199895;R-HSA-166362;R-HSA-9630923;R-HSA-198746;R-HSA-168184;R-HSA-5684267
R-HSA-168188	Toll Like Receptor TLR6:TLR2 Cascade	8	111	0.00764779	0.225936	0.581972	20	66	0.00519685	9606	Homo sapiens	APP;ERICH1;FBXW11;RPS6KA2;PLAT;TAB2;IRAK3;NFKB1		R-HSA-936942;R-HSA-168166;R-HSA-5684275;R-HSA-5684273;R-HSA-450337;R-HSA-5684250;R-HSA-450346;R-HSA-5684248;R-HSA-168140;R-HSA-936960;R-HSA-936991;R-HSA-5684261;R-HSA-936986;R-HSA-451634;R-HSA-199895;R-HSA-166362;R-HSA-9630923;R-HSA-198746;R-HSA-168184;R-HSA-5684267
R-HSA-9673766	Signaling by cytosolic PDGFRA and PDGFRB fusion proteins	1	5	0.000344495	0.229321	0.581972	2	2	0.00015748	9606	Homo sapiens	STRN		R-HSA-9673757;R-HSA-9673756
R-HSA-5579010	Defective CYP24A1 causes Hypercalcemia, infantile (HCAI)	1	5	0.000344495	0.229321	0.581972	1	1	7.87402e-05	9606	Homo sapiens	NEDD4L		R-HSA-5602004
R-HSA-8981607	Intracellular oxygen transport	1	5	0.000344495	0.229321	0.581972	2	6	0.000472441	9606	Homo sapiens	MYOM2		R-HSA-8982617;R-HSA-5340214
R-HSA-167060	NGF processing	1	5	0.000344495	0.229321	0.581972	1	5	0.000393701	9606	Homo sapiens	PCSK6;TSPAN31		R-HSA-187020
R-HSA-9036866	Expression and Processing of Neurotrophins	1	5	0.000344495	0.229321	0.581972	1	5	0.000393701	9606	Homo sapiens	PCSK6;TSPAN31		R-HSA-187020
R-HSA-73779	RNA Polymerase II Transcription Pre-Initiation And Promoter Opening	4	47	0.00323825	0.231204	0.581972	5	5	0.000393701	9606	Homo sapiens	CNTNAP2;DAW1;TAF4		R-HSA-109637;R-HSA-109636;R-HSA-109639;R-HSA-75095;R-HSA-109638
R-HSA-6811436	COPI-independent Golgi-to-ER retrograde traffic	5	63	0.00434064	0.233764	0.581972	4	7	0.000551181	9606	Homo sapiens	GALNT2;TCF25;RAB6B;BICD1;PAFAH1B1		R-HSA-8849350;R-HSA-8849348;R-HSA-8848484;R-HSA-8849353
R-HSA-525793	Myogenesis	3	32	0.00220477	0.233944	0.581972	10	14	0.00110236	9606	Homo sapiens	DAB1;CDH3;CTNNA2		R-HSA-376117;R-HSA-448951;R-HSA-375140;R-HSA-376119;R-HSA-448962;R-HSA-448963;R-HSA-449200;R-HSA-448958;R-HSA-448957;R-HSA-376121
R-HSA-9645723	Diseases of programmed cell death	3	32	0.00220477	0.233944	0.581972	4	23	0.00181102	9606	Homo sapiens	CAST;APP		R-HSA-8870710;R-HSA-8868134;R-HSA-8863012;R-HSA-8863009
R-HSA-2408522	Selenoamino acid metabolism	12	181	0.0124707	0.239316	0.581972	6	33	0.00259843	9606	Homo sapiens	DIRAS3;ERICH1;RASGEF1A;CTTNBP2;CBS;PTPN9;AQP2;HNMT;RPL17;MED15;RPL6;RPS12		R-HSA-2408544;R-HSA-2408529;R-HSA-2408540;R-HSA-2408525;R-HSA-2408559;R-HSA-5333615
R-HSA-2408557	Selenocysteine synthesis	8	113	0.00778559	0.239878	0.581972	2	7	0.000551181	9606	Homo sapiens	DIRAS3;ERICH1;PTPN9;AQP2;RPL17;MED15;RPL6;RPS12		R-HSA-2408529;R-HSA-5333615
R-HSA-72737	Cap-dependent Translation Initiation	9	130	0.00895687	0.24093	0.581972	13	18	0.00141732	9606	Homo sapiens	DIRAS3;ERICH1;PTPN9;AQP2;RPL17;MED15;RPL6;RPS12;PKNOX2		R-HSA-72673;R-HSA-72672;R-HSA-72676;R-HSA-72647;R-HSA-72619;R-HSA-156808;R-HSA-72621;R-HSA-72691;R-HSA-72631;R-HSA-72697;R-HSA-72635;R-HSA-157849;R-HSA-72671
R-HSA-72613	Eukaryotic Translation Initiation	9	130	0.00895687	0.24093	0.581972	15	21	0.00165354	9606	Homo sapiens	DIRAS3;ERICH1;PTPN9;AQP2;RPL17;MED15;RPL6;RPS12;PKNOX2		R-HSA-72673;R-HSA-72672;R-HSA-72676;R-HSA-72647;R-HSA-72619;R-HSA-156808;R-HSA-72621;R-HSA-72691;R-HSA-156823;R-HSA-72631;R-HSA-72697;R-HSA-156826;R-HSA-72635;R-HSA-157849;R-HSA-72671
R-HSA-170670	Adenylate cyclase inhibitory pathway	2	18	0.00124018	0.241278	0.581972	5	5	0.000393701	9606	Homo sapiens	GNAL;ADCY1		R-HSA-170674;R-HSA-170666;R-HSA-392206;R-HSA-170686;R-HSA-170671
R-HSA-975163	IRAK2 mediated activation of TAK1 complex upon TLR7/8 or 9 stimulation	2	18	0.00124018	0.241278	0.581972	4	5	0.000393701	9606	Homo sapiens	ERICH1;TAB2		R-HSA-450358;R-HSA-975103;R-HSA-975147;R-HSA-975097
R-HSA-205043	NRIF signals cell death from the nucleus	2	18	0.00124018	0.241278	0.581972	4	7	0.000551181	9606	Homo sapiens	ERICH1;FRMPD1		R-HSA-204947;R-HSA-205008;R-HSA-205112;R-HSA-205118
R-HSA-5607763	CLEC7A (Dectin-1) induces NFAT activation	2	18	0.00124018	0.241278	0.581972	3	6	0.000472441	9606	Homo sapiens	PPP3CB;TMED2		R-HSA-2730872;R-HSA-2730849;R-HSA-2730867
R-HSA-69231	Cyclin D associated events in G1	4	48	0.00330715	0.242291	0.581972	5	14	0.00110236	9606	Homo sapiens	ERICH1;RFT1;PTK6;PLAT		R-HSA-1363328;R-HSA-1363331;R-HSA-8942607;R-HSA-1363276;R-HSA-1363274
R-HSA-69236	G1 Phase	4	48	0.00330715	0.242291	0.581972	5	14	0.00110236	9606	Homo sapiens	ERICH1;RFT1;PTK6;PLAT		R-HSA-1363328;R-HSA-1363331;R-HSA-8942607;R-HSA-1363276;R-HSA-1363274
R-HSA-1227990	Signaling by ERBB2 in Cancer	4	48	0.00330715	0.242291	0.581972	17	62	0.00488189	9606	Homo sapiens	ERBB4;MITF		R-HSA-9634418;R-HSA-9665009;R-HSA-9664976;R-HSA-9664567;R-HSA-9664983;R-HSA-9664950;R-HSA-9664991;R-HSA-9665404;R-HSA-9665699;R-HSA-9665697;R-HSA-9665408;R-HSA-9665701;R-HSA-9665700;R-HSA-9665707;R-HSA-9665705;R-HSA-9665709;R-HSA-9664588
R-HSA-72702	Ribosomal scanning and start codon recognition	5	64	0.00440954	0.243286	0.581972	2	2	0.00015748	9606	Homo sapiens	ERICH1;PTPN9;AQP2;RPS12;PKNOX2		R-HSA-72697;R-HSA-72621
R-HSA-380320	Recruitment of NuMA to mitotic centrosomes	7	97	0.0066832	0.245062	0.581972	2	2	0.00015748	9606	Homo sapiens	BCR;KCNIP1;BMPER;TCF25;SGTA;ARID3A;PAFAH1B1		R-HSA-380316;R-HSA-380508
R-HSA-192823	Viral mRNA Translation	8	114	0.00785449	0.246956	0.581972	2	2	0.00015748	9606	Homo sapiens	DIRAS3;ERICH1;PTPN9;AQP2;RPL17;MED15;RPL6;RPS12		R-HSA-192704;R-HSA-192841
R-HSA-168179	Toll Like Receptor TLR1:TLR2 Cascade	8	114	0.00785449	0.246956	0.581972	20	66	0.00519685	9606	Homo sapiens	APP;ERICH1;FBXW11;RPS6KA2;PLAT;TAB2;IRAK3;NFKB1		R-HSA-936942;R-HSA-168166;R-HSA-5684275;R-HSA-5684273;R-HSA-450337;R-HSA-5684250;R-HSA-450346;R-HSA-5684248;R-HSA-168140;R-HSA-936960;R-HSA-936991;R-HSA-5684261;R-HSA-936986;R-HSA-451634;R-HSA-199895;R-HSA-166362;R-HSA-9630923;R-HSA-198746;R-HSA-168184;R-HSA-5684267
R-HSA-181438	Toll Like Receptor 2 (TLR2) Cascade	8	114	0.00785449	0.246956	0.581972	20	68	0.00535433	9606	Homo sapiens	APP;ERICH1;FBXW11;RPS6KA2;PLAT;TAB2;IRAK3;NFKB1		R-HSA-936942;R-HSA-168166;R-HSA-5684275;R-HSA-5684273;R-HSA-450337;R-HSA-5684250;R-HSA-450346;R-HSA-5684248;R-HSA-168140;R-HSA-936960;R-HSA-936991;R-HSA-5684261;R-HSA-936986;R-HSA-451634;R-HSA-199895;R-HSA-166362;R-HSA-9630923;R-HSA-198746;R-HSA-168184;R-HSA-5684267
R-HSA-8866652	Synthesis of active ubiquitin: roles of E1 and E2 enzymes	3	33	0.00227367	0.247687	0.581972	15	16	0.00125984	9606	Homo sapiens	ERICH1;TAB2;FAM105B		R-HSA-8852134;R-HSA-8852133;R-HSA-8852132;R-HSA-8852131;R-HSA-8852130;R-HSA-8865090;R-HSA-8852129;R-HSA-8852128;R-HSA-8853515;R-HSA-8865098;R-HSA-8852136;R-HSA-8853503;R-HSA-8852127;R-HSA-8865050;R-HSA-8853529
R-HSA-380270	Recruitment of mitotic centrosome proteins and complexes	6	81	0.00558082	0.249623	0.581972	3	3	0.00023622	9606	Homo sapiens	BCR;KCNIP1;BMPER;SGTA;ARID3A;PAFAH1B1		R-HSA-380311;R-HSA-380455;R-HSA-380283
R-HSA-3108232	SUMO E3 ligases SUMOylate target proteins	12	183	0.0126085	0.250434	0.581972	31	131	0.010315	9606	Homo sapiens	NUP214;HDAC4;BLM;HDAC2;NR5A2;PTPN9;PGR;MITF;EBF4;ESR1;THOP1		R-HSA-3108203;R-HSA-4570499;R-HSA-4615872;R-HSA-4616015;R-HSA-3296126;R-HSA-3232162;R-HSA-5228508;R-HSA-4341073;R-HSA-4085994;R-HSA-4090408;R-HSA-4546387;R-HSA-4568914;R-HSA-4655440;R-HSA-4570463;R-HSA-3108209;R-HSA-4551655;R-HSA-5228525;R-HSA-3000399;R-HSA-5228523;R-HSA-4551649;R-HSA-4551727;R-HSA-3927824;R-HSA-4755494;R-HSA-3000348;R-HSA-4615987;R-HSA-4720446;R-HSA-3000411;R-HSA-4720432;R-HSA-4…
R-HSA-977444	GABA B receptor activation	4	49	0.00337605	0.253495	0.581972	9	9	0.000708661	9606	Homo sapiens	GABBR1;GNAL;GNB5;ADCY1		R-HSA-170674;R-HSA-1013020;R-HSA-420688;R-HSA-170666;R-HSA-1013013;R-HSA-392206;R-HSA-1013012;R-HSA-170686;R-HSA-170671
R-HSA-991365	Activation of GABAB receptors	4	49	0.00337605	0.253495	0.581972	8	8	0.000629921	9606	Homo sapiens	GABBR1;GNAL;GNB5;ADCY1		R-HSA-170674;R-HSA-1013020;R-HSA-170666;R-HSA-1013013;R-HSA-392206;R-HSA-1013012;R-HSA-170686;R-HSA-170671
R-HSA-165159	mTOR signalling	4	49	0.00337605	0.253495	0.581972	16	28	0.00220472	9606	Homo sapiens	RPTOR;NR5A2;SLC38A9;THOP1		R-HSA-447074;R-HSA-8952716;R-HSA-200421;R-HSA-5653968;R-HSA-380930;R-HSA-377186;R-HSA-5672828;R-HSA-5672824;R-HSA-380949;R-HSA-165680;R-HSA-165718;R-HSA-380979;R-HSA-380927;R-HSA-5672843;R-HSA-165692;R-HSA-8952726
R-HSA-9633012	Response of EIF2AK4 (GCN2) to amino acid deficiency	8	115	0.00792338	0.254101	0.581972	4	16	0.00125984	9606	Homo sapiens	DIRAS3;ERICH1;PTPN9;AQP2;RPL17;MED15;RPL6;RPS12		R-HSA-9633008;R-HSA-9633742;R-HSA-9634669;R-HSA-9633005
R-HSA-176408	Regulation of APC/C activators between G1/S and early anaphase	6	82	0.00564972	0.258217	0.581972	7	14	0.00110236	9606	Homo sapiens	RAB5B;ERICH1;PSMB1;PLAT;TAB2;PSMF1		R-HSA-188371;R-HSA-174209;R-HSA-174203;R-HSA-174139;R-HSA-174159;R-HSA-174079;R-HSA-141423
R-HSA-5673001	RAF/MAP kinase cascade	18	290	0.0199807	0.258483	0.581972	20	39	0.00307087	9606	Homo sapiens	SPTBN4;PDGFB;MITF;FRS2;RASAL2;THBS2;RXFP3;BEST4;RASGEF1A;ERICH1;ERBB4;CDH22;PSMB1;CAPN3;NCAM1;PSMF1		R-HSA-5672950;R-HSA-5658231;R-HSA-5672980;R-HSA-5674132;R-HSA-5672978;R-HSA-5674130;R-HSA-5658430;R-HSA-5675198;R-HSA-5658424;R-HSA-5675417;R-HSA-5674022;R-HSA-5672966;R-HSA-5675431;R-HSA-5672965;R-HSA-5674018;R-HSA-5658435;R-HSA-5672972;R-HSA-5672973;R-HSA-5675433;R-HSA-5672969
R-HSA-69206	G1/S Transition	10	150	0.0103348	0.259731	0.581972	23	61	0.00480315	9606	Homo sapiens	RAB5B;ERICH1;RFT1;AKT3;PSMB1;ORC5L;PTK6;PLAT;PSMF1;FERMT2		R-HSA-188386;R-HSA-68960;R-HSA-187552;R-HSA-187520;R-HSA-188390;R-HSA-113638;R-HSA-8961665;R-HSA-68940;R-HSA-68914;R-HSA-8848436;R-HSA-187574;R-HSA-68917;R-HSA-187575;R-HSA-68916;R-HSA-198613;R-HSA-68919;R-HSA-68918;R-HSA-8848414;R-HSA-188345;R-HSA-8961619;R-HSA-187545;R-HSA-188350;R-HSA-113503
R-HSA-418885	DCC mediated attractive signaling	2	19	0.00130908	0.260437	0.581972	12	12	0.000944882	9606	Homo sapiens	ABLIM2;NTN1		R-HSA-373716;R-HSA-418868;R-HSA-418850;R-HSA-418865;R-HSA-374701;R-HSA-373711;R-HSA-418874;R-HSA-418858;R-HSA-373720;R-HSA-418856;R-HSA-418872;R-HSA-373707
R-HSA-937072	TRAF6-mediated induction of TAK1 complex within TLR4 complex	2	19	0.00130908	0.260437	0.581972	5	6	0.000472441	9606	Homo sapiens	ERICH1;TAB2		R-HSA-450358;R-HSA-936952;R-HSA-936951;R-HSA-937075;R-HSA-936947
R-HSA-5655291	Signaling by FGFR4 in disease	2	19	0.00130908	0.260437	0.581972	7	15	0.0011811	9606	Homo sapiens	MITF;FRS2		R-HSA-5655351;R-HSA-5655252;R-HSA-5655348;R-HSA-5655284;R-HSA-5655235;R-HSA-5655347;R-HSA-5655248
R-HSA-111447	Activation of BAD and translocation to mitochondria	2	19	0.00130908	0.260437	0.581972	2	5	0.000393701	9606	Homo sapiens	PPP3CB;AKT3		R-HSA-139906;R-HSA-198347
R-HSA-168927	TICAM1, RIP1-mediated IKK complex recruitment	2	19	0.00130908	0.260437	0.581972	1	3	0.00023622	9606	Homo sapiens	ERICH1;TAB2		R-HSA-9014342
R-HSA-193639	p75NTR signals via NF-kB	2	19	0.00130908	0.260437	0.581972	4	13	0.00102362	9606	Homo sapiens	ERICH1;NFKB1		R-HSA-209536;R-HSA-193691;R-HSA-193705;R-HSA-209566
R-HSA-416700	Other semaphorin interactions	2	19	0.00130908	0.260437	0.581972	2	9	0.000708661	9606	Homo sapiens	SEMA5A;PLXNC1		R-HSA-434989;R-HSA-416698
R-HSA-5654700	FRS-mediated FGFR2 signaling	3	34	0.00234257	0.261549	0.581972	9	9	0.000708661	9606	Homo sapiens	MITF;FRS2;THBS2		R-HSA-5654615;R-HSA-5654608;R-HSA-5654607;R-HSA-5654399;R-HSA-8941618;R-HSA-5654397;R-HSA-5654605;R-HSA-5654618;R-HSA-5654603
R-HSA-9619483	Activation of AMPK downstream of NMDARs	3	34	0.00234257	0.261549	0.581972	3	3	0.00023622	9606	Homo sapiens	NR5A2;TCF25;CAMKK2		R-HSA-9619478;R-HSA-9619542;R-HSA-9619515
R-HSA-5654732	Negative regulation of FGFR3 signaling	3	34	0.00234257	0.261549	0.581972	5	14	0.00110236	9606	Homo sapiens	ERICH1;FRS2;THBS2		R-HSA-5654679;R-HSA-934604;R-HSA-5654565;R-HSA-1295621;R-HSA-5654730
R-HSA-72662	Activation of the mRNA upon binding of the cap-binding complex and eIFs, and subsequent binding to 43S	5	66	0.00454733	0.262622	0.581972	5	6	0.000472441	9606	Homo sapiens	ERICH1;PTPN9;AQP2;RPS12;PKNOX2		R-HSA-72647;R-HSA-72631;R-HSA-156808;R-HSA-72635;R-HSA-157849
R-HSA-5607761	Dectin-1 mediated noncanonical NF-kB signaling	5	66	0.00454733	0.262622	0.581972	3	9	0.000708661	9606	Homo sapiens	ERICH1;FBXW11;PSMB1;PLAT;PSMF1		R-HSA-5607731;R-HSA-5607725;R-HSA-5607723
R-HSA-5358351	Signaling by Hedgehog	11	168	0.011575	0.264056	0.581972	29	82	0.00645669	9606	Homo sapiens	SKI;ZEB2;PRKAR1B;ERICH1;TCF25;SMURF1;PSMB1;PLAT;SLC25A31;PSMF1;ADCY1		R-HSA-5362448;R-HSA-5635856;R-HSA-5633040;R-HSA-5635868;R-HSA-5632671;R-HSA-5610718;R-HSA-5632670;R-HSA-5635865;R-HSA-5635864;R-HSA-5610757;R-HSA-5610758;R-HSA-5632646;R-HSA-5358343;R-HSA-5610754;R-HSA-5610767;R-HSA-5635854;R-HSA-5610766;R-HSA-5632648;R-HSA-5610760;R-HSA-5610742;R-HSA-5610749;R-HSA-5610745;R-HSA-5610746;R-HSA-5610727;R-HSA-5632672;R-HSA-5632674;R-HSA-5610722;R-HSA-5610733;R-HSA-5…
R-HSA-380287	Centrosome maturation	6	83	0.00571862	0.266889	0.581972	6	6	0.000472441	9606	Homo sapiens	BCR;KCNIP1;BMPER;SGTA;ARID3A;PAFAH1B1		R-HSA-380311;R-HSA-380455;R-HSA-380294;R-HSA-380272;R-HSA-380303;R-HSA-380283
R-HSA-888568	GABA synthesis	1	6	0.000413394	0.268451	0.581972	2	2	0.00015748	9606	Homo sapiens	PPP3CB		R-HSA-888572;R-HSA-888577
R-HSA-5339717	Misspliced LRP5 mutants have enhanced beta-catenin-dependent signaling	1	6	0.000413394	0.268451	0.581972	1	1	7.87402e-05	9606	Homo sapiens	KREMEN2		R-HSA-5339711
R-HSA-69200	Phosphorylation of proteins involved in G1/S transition by active Cyclin E:Cdk2 complexes	1	6	0.000413394	0.268451	0.581972	1	1	7.87402e-05	9606	Homo sapiens	RAB5B		R-HSA-188390
R-HSA-2644607	Loss of Function of FBXW7 in Cancer and NOTCH1 Signaling	1	6	0.000413394	0.268451	0.581972	1	1	7.87402e-05	9606	Homo sapiens	PLAT		R-HSA-2220978
R-HSA-2644605	FBXW7 Mutants and NOTCH1 in Cancer	1	6	0.000413394	0.268451	0.581972	1	1	7.87402e-05	9606	Homo sapiens	PLAT		R-HSA-2220978
R-HSA-5083630	Defective LFNG causes SCDO3	1	6	0.000413394	0.268451	0.581972	1	1	7.87402e-05	9606	Homo sapiens	NOTCH4		R-HSA-5096538
R-HSA-68616	Assembly of the ORC complex at the origin of replication	1	6	0.000413394	0.268451	0.581972	4	5	0.000393701	9606	Homo sapiens	ORC5L		R-HSA-68611;R-HSA-68610;R-HSA-68615;R-HSA-68603
R-HSA-427589	Type II Na+/Pi cotransporters	1	6	0.000413394	0.268451	0.581972	1	2	0.00015748	9606	Homo sapiens	SLC34A2		R-HSA-427656
R-HSA-211163	AKT-mediated inactivation of FOXO1A	1	6	0.000413394	0.268451	0.581972	1	2	0.00015748	9606	Homo sapiens	AKT3		R-HSA-211164
R-HSA-428559	Proton-coupled neutral amino acid transporters	1	6	0.000413394	0.268451	0.581972	1	2	0.00015748	9606	Homo sapiens	PAFAH1B1		R-HSA-375417
R-HSA-193670	p75NTR negatively regulates cell cycle via SC1	1	6	0.000413394	0.268451	0.581972	1	3	0.00023622	9606	Homo sapiens	HDAC2		R-HSA-205056
R-HSA-9022927	MECP2 regulates transcription of genes involved in GABA signaling	1	6	0.000413394	0.268451	0.581972	1	4	0.000314961	9606	Homo sapiens	PPP3CB		R-HSA-9022934
R-HSA-421270	Cell-cell junction organization	5	67	0.00461623	0.272421	0.581972	5	21	0.00165354	9606	Homo sapiens	SDK1;CLDN3;CDH3;SIM2		R-HSA-373745;R-HSA-420019;R-HSA-419981;R-HSA-419002;R-HSA-419001
R-HSA-9607240	FLT3 Signaling	19	311	0.0214276	0.272722	0.581972	24	61	0.00480315	9606	Homo sapiens	SPTBN4;PDGFB;MITF;FRS2;RASAL2;THBS2;RXFP3;BEST4;RASGEF1A;ERICH1;ERBB4;CDH22;PSMB1;CAPN3;NCAM1;PSMF1;PDK1		R-HSA-5672950;R-HSA-5658231;R-HSA-5672980;R-HSA-5674132;R-HSA-109699;R-HSA-5672978;R-HSA-5674130;R-HSA-109701;R-HSA-109702;R-HSA-5658430;R-HSA-5675198;R-HSA-5658424;R-HSA-5675417;R-HSA-5674022;R-HSA-5672966;R-HSA-5675431;R-HSA-5672965;R-HSA-5674018;R-HSA-5658435;R-HSA-5672972;R-HSA-9607304;R-HSA-5672973;R-HSA-5675433;R-HSA-5672969
R-HSA-5654708	Downstream signaling of activated FGFR3	3	35	0.00241146	0.275506	0.581972	22	23	0.00181102	9606	Homo sapiens	MITF;FRS2;THBS2		R-HSA-5654646;R-HSA-5654647;R-HSA-5654709;R-HSA-5654643;R-HSA-5654640;R-HSA-5654416;R-HSA-5654224;R-HSA-5654641;R-HSA-5654705;R-HSA-5654623;R-HSA-5654631;R-HSA-5654148;R-HSA-5654628;R-HSA-8941628;R-HSA-5654625;R-HSA-5654222;R-HSA-5654637;R-HSA-5654413;R-HSA-5654634;R-HSA-5654408;R-HSA-5654633;R-HSA-5654409
R-HSA-5654733	Negative regulation of FGFR4 signaling	3	35	0.00241146	0.275506	0.581972	5	14	0.00110236	9606	Homo sapiens	ERICH1;FRS2;THBS2		R-HSA-5654566;R-HSA-934604;R-HSA-1295621;R-HSA-5654734;R-HSA-5654684
R-HSA-210745	Regulation of gene expression in beta cells	3	35	0.00241146	0.275506	0.581972	2	12	0.000944882	9606	Homo sapiens	AKT3;GCK		R-HSA-211346;R-HSA-211164
R-HSA-5654743	Signaling by FGFR4	4	51	0.00351385	0.276202	0.581972	29	41	0.00322835	9606	Homo sapiens	ERICH1;MITF;FRS2;THBS2		R-HSA-5654422;R-HSA-5654423;R-HSA-934604;R-HSA-5654418;R-HSA-5654163;R-HSA-5654684;R-HSA-5654428;R-HSA-5654426;R-HSA-5654169;R-HSA-5654425;R-HSA-5654662;R-HSA-5654663;R-HSA-5654151;R-HSA-5654658;R-HSA-5654659;R-HSA-1295621;R-HSA-5654734;R-HSA-5654669;R-HSA-5654667;R-HSA-5654664;R-HSA-8941613;R-HSA-5654655;R-HSA-5654717;R-HSA-5654653;R-HSA-5654714;R-HSA-5654651;R-HSA-5654566;R-HSA-190326;R-HSA-190…
R-HSA-354194	GRB2:SOS provides linkage to MAPK signaling for Integrins	2	20	0.00137798	0.279607	0.581972	2	2	0.00015748	9606	Homo sapiens	BEST4;CAPN3		R-HSA-354165;R-HSA-354087
R-HSA-169893	Prolonged ERK activation events	2	20	0.00137798	0.279607	0.581972	14	19	0.00149606	9606	Homo sapiens	BEST4;FRS2		R-HSA-170978;R-HSA-9610163;R-HSA-170979;R-HSA-170977;R-HSA-9612980;R-HSA-169901;R-HSA-169904;R-HSA-170964;R-HSA-170965;R-HSA-9610154;R-HSA-9610152;R-HSA-9610153;R-HSA-170975;R-HSA-9610156
R-HSA-388844	Receptor-type tyrosine-protein phosphatases	2	20	0.00137798	0.279607	0.581972	4	6	0.000472441	9606	Homo sapiens	PTPRS;IL1RAP		R-HSA-6798258;R-HSA-6798257;R-HSA-6800380;R-HSA-388824
R-HSA-8849471	PTK6 Regulates RHO GTPases, RAS GTPase and MAP kinases	2	20	0.00137798	0.279607	0.581972	8	13	0.00102362	9606	Homo sapiens	PTK6;MITF		R-HSA-8981353;R-HSA-8848726;R-HSA-8981355;R-HSA-8848596;R-HSA-8849055;R-HSA-8848606;R-HSA-8849068;R-HSA-8848713
R-HSA-6804116	TP53 Regulates Transcription of Genes Involved in G1 Cell Cycle Arrest	2	20	0.00137798	0.279607	0.581972	2	17	0.00133858	9606	Homo sapiens	ARID3A		R-HSA-6791363;R-HSA-6791387
R-HSA-170834	Signaling by TGF-beta Receptor Complex	6	85	0.00585641	0.284443	0.581972	35	82	0.00645669	9606	Homo sapiens	SKI;ERICH1;SMURF1;NEDD4L;TAB2;SIM2		R-HSA-870477;R-HSA-2186785;R-HSA-2176417;R-HSA-2176416;R-HSA-870479;R-HSA-2160931;R-HSA-2160932;R-HSA-2160935;R-HSA-2187368;R-HSA-2176491;R-HSA-2134506;R-HSA-2167917;R-HSA-2186741;R-HSA-2167924;R-HSA-2176503;R-HSA-2176502;R-HSA-2187382;R-HSA-2134519;R-HSA-2186747;R-HSA-173542;R-HSA-2134532;R-HSA-2176452;R-HSA-178215;R-HSA-870437;R-HSA-178218;R-HSA-173481;R-HSA-173545;R-HSA-2179276;R-HSA-2186767;R…
R-HSA-975138	TRAF6 mediated induction of NFkB and MAP kinases upon TLR7/8 or 9 activation	7	102	0.0070277	0.284482	0.581972	19	48	0.00377953	9606	Homo sapiens	APP;ERICH1;FBXW11;RPS6KA2;PLAT;TAB2;NFKB1		R-HSA-168166;R-HSA-975147;R-HSA-5684275;R-HSA-5684273;R-HSA-450337;R-HSA-5684250;R-HSA-450346;R-HSA-5684248;R-HSA-168140;R-HSA-450358;R-HSA-975103;R-HSA-5684261;R-HSA-451634;R-HSA-199895;R-HSA-975097;R-HSA-9630923;R-HSA-198746;R-HSA-168184;R-HSA-5684267
R-HSA-167161	HIV Transcription Initiation	4	52	0.00358275	0.28768	0.581972	4	4	0.000314961	9606	Homo sapiens	CNTNAP2;DAW1;TAF4		R-HSA-167477;R-HSA-167130;R-HSA-167134;R-HSA-167118
R-HSA-75953	RNA Polymerase II Transcription Initiation	4	52	0.00358275	0.28768	0.581972	3	3	0.00023622	9606	Homo sapiens	CNTNAP2;DAW1;TAF4		R-HSA-75861;R-HSA-75864;R-HSA-75866
R-HSA-167162	RNA Polymerase II HIV Promoter Escape	4	52	0.00358275	0.28768	0.581972	6	9	0.000708661	9606	Homo sapiens	CNTNAP2;DAW1;TAF4		R-HSA-167474;R-HSA-9613490;R-HSA-167136;R-HSA-167121;R-HSA-9613498;R-HSA-167113
R-HSA-5619107	Defective TPR may confer susceptibility towards thyroid papillary carcinoma (TPC)	3	36	0.00248036	0.289535	0.581972	1	1	7.87402e-05	9606	Homo sapiens	NUP214;GCK		R-HSA-5661474
R-HSA-5654716	Downstream signaling of activated FGFR4	3	36	0.00248036	0.289535	0.581972	22	23	0.00181102	9606	Homo sapiens	MITF;FRS2;THBS2		R-HSA-5654422;R-HSA-5654423;R-HSA-5654418;R-HSA-8941613;R-HSA-5654163;R-HSA-5654655;R-HSA-5654428;R-HSA-5654717;R-HSA-5654653;R-HSA-5654714;R-HSA-5654426;R-HSA-5654651;R-HSA-5654169;R-HSA-5654425;R-HSA-5654662;R-HSA-5654663;R-HSA-5654151;R-HSA-5654658;R-HSA-5654659;R-HSA-5654669;R-HSA-5654667;R-HSA-5654664
R-HSA-380972	Energy dependent regulation of mTOR by LKB1-AMPK	3	36	0.00248036	0.289535	0.581972	6	7	0.000551181	9606	Homo sapiens	RPTOR;NR5A2;SLC38A9		R-HSA-380949;R-HSA-447074;R-HSA-200421;R-HSA-380979;R-HSA-380930;R-HSA-380927
R-HSA-2173789	TGF-beta receptor signaling activates SMADs	3	36	0.00248036	0.289535	0.581972	14	39	0.00307087	9606	Homo sapiens	ERICH1;SMURF1;NEDD4L		R-HSA-2176417;R-HSA-2176416;R-HSA-173542;R-HSA-2176452;R-HSA-178215;R-HSA-178218;R-HSA-2187368;R-HSA-2167917;R-HSA-2167924;R-HSA-2187382;R-HSA-2169046;R-HSA-2179291;R-HSA-2169050;R-HSA-2179293
R-HSA-936440	Negative regulators of DDX58/IFIH1 signaling	3	36	0.00248036	0.289535	0.581972	3	13	0.00102362	9606	Homo sapiens	RNF216;ERICH1;TAB2		R-HSA-936412;R-HSA-936475;R-HSA-936390
R-HSA-5684996	MAPK1/MAPK3 signaling	18	297	0.020463	0.290705	0.581972	20	46	0.00362205	9606	Homo sapiens	SPTBN4;PDGFB;MITF;FRS2;RASAL2;THBS2;RXFP3;BEST4;RASGEF1A;ERICH1;ERBB4;CDH22;PSMB1;CAPN3;NCAM1;PSMF1		R-HSA-5672950;R-HSA-5658231;R-HSA-5672980;R-HSA-5674132;R-HSA-5672978;R-HSA-5674130;R-HSA-5658430;R-HSA-5675198;R-HSA-5658424;R-HSA-5675417;R-HSA-5674022;R-HSA-5672966;R-HSA-5675431;R-HSA-5672965;R-HSA-5674018;R-HSA-5658435;R-HSA-5672972;R-HSA-5672973;R-HSA-5675433;R-HSA-5672969
R-HSA-2672351	Stimuli-sensing channels	8	120	0.00826788	0.290724	0.581972	6	26	0.00204724	9606	Homo sapiens	CLCN7;BEST4;MLKL;ERICH1;NEDD4L;TRPM8;RASAL2;ANO3		R-HSA-2744361;R-HSA-2682349;R-HSA-2730959;R-HSA-3295579;R-HSA-2752067;R-HSA-2684901
R-HSA-2428928	IRS-related events triggered by IGF1R	5	69	0.00475403	0.292238	0.581972	7	12	0.000944882	9606	Homo sapiens	MITF;FRS2;THBS2;PDK1;IGF1R		R-HSA-109699;R-HSA-109701;R-HSA-2428930;R-HSA-109702;R-HSA-109817;R-HSA-2428926;R-HSA-2428922
R-HSA-975155	MyD88 dependent cascade initiated on endosome	7	103	0.0070966	0.292548	0.581972	19	63	0.00496063	9606	Homo sapiens	APP;ERICH1;FBXW11;RPS6KA2;PLAT;TAB2;NFKB1		R-HSA-168166;R-HSA-975147;R-HSA-5684275;R-HSA-5684273;R-HSA-450337;R-HSA-5684250;R-HSA-450346;R-HSA-5684248;R-HSA-168140;R-HSA-450358;R-HSA-975103;R-HSA-5684261;R-HSA-451634;R-HSA-199895;R-HSA-975097;R-HSA-9630923;R-HSA-198746;R-HSA-168184;R-HSA-5684267
R-HSA-168181	Toll Like Receptor 7/8 (TLR7/8) Cascade	7	103	0.0070966	0.292548	0.581972	19	64	0.00503937	9606	Homo sapiens	APP;ERICH1;FBXW11;RPS6KA2;PLAT;TAB2;NFKB1		R-HSA-168166;R-HSA-975147;R-HSA-5684275;R-HSA-5684273;R-HSA-450337;R-HSA-5684250;R-HSA-450346;R-HSA-5684248;R-HSA-168140;R-HSA-450358;R-HSA-975103;R-HSA-5684261;R-HSA-451634;R-HSA-199895;R-HSA-975097;R-HSA-9630923;R-HSA-198746;R-HSA-168184;R-HSA-5684267
R-HSA-5576891	Cardiac conduction	11	173	0.0119195	0.294629	0.581972	6	26	0.00204724	9606	Homo sapiens	SCN10A;KCNIP1;KCNK9;FBXO38;KCNK13;KCNIP4;TRIM36;SUCLG2;ANK3;FGF11;SLC8A1		R-HSA-418309;R-HSA-5577234;R-HSA-5577213;R-HSA-5576895;R-HSA-5578910;R-HSA-425661
R-HSA-8866910	TFAP2 (AP-2) family regulates transcription of growth factors and their receptors	2	21	0.00144688	0.29874	0.581972	3	18	0.00141732	9606	Homo sapiens	ESR1		R-HSA-8937369;R-HSA-8864381;R-HSA-8864395
R-HSA-196791	Vitamin D (calciferol) metabolism	2	21	0.00144688	0.29874	0.581972	3	19	0.00149606	9606	Homo sapiens	NEDD4L;THOP1		R-HSA-8963915;R-HSA-209765;R-HSA-4546387
R-HSA-73776	RNA Polymerase II Promoter Escape	4	53	0.00365165	0.299222	0.581972	5	7	0.000551181	9606	Homo sapiens	CNTNAP2;DAW1;TAF4		R-HSA-75873;R-HSA-9613494;R-HSA-75850;R-HSA-9613497;R-HSA-75869
R-HSA-5654741	Signaling by FGFR3	4	53	0.00365165	0.299222	0.581972	29	43	0.00338583	9606	Homo sapiens	ERICH1;MITF;FRS2;THBS2		R-HSA-5654679;R-HSA-934604;R-HSA-5654416;R-HSA-5654224;R-HSA-5654623;R-HSA-5654148;R-HSA-1295621;R-HSA-5654222;R-HSA-5654413;R-HSA-5654730;R-HSA-5654408;R-HSA-5654409;R-HSA-5654646;R-HSA-5654647;R-HSA-5654709;R-HSA-5654643;R-HSA-5654640;R-HSA-5654641;R-HSA-5654705;R-HSA-5654631;R-HSA-5654628;R-HSA-5654565;R-HSA-8941628;R-HSA-190388;R-HSA-190261;R-HSA-5654625;R-HSA-5654637;R-HSA-5654634;R-HSA-5654…
R-HSA-5683826	Surfactant metabolism	4	53	0.00365165	0.299222	0.581972	4	29	0.00228346	9606	Homo sapiens	SLC34A2;RASGEF1A;PGA5		R-HSA-5684864;R-HSA-5686304;R-HSA-5685902;R-HSA-427656
R-HSA-400253	Circadian Clock	7	104	0.0071655	0.300665	0.581972	10	59	0.00464567	9606	Homo sapiens	NR5A2;ERICH1;BMPER;PLAT;OXT;KLF15		R-HSA-8878679;R-HSA-549385;R-HSA-1368081;R-HSA-400256;R-HSA-1856948;R-HSA-400382;R-HSA-8878702;R-HSA-879782;R-HSA-400282;R-HSA-400267
R-HSA-8943724	Regulation of PTEN gene transcription	5	70	0.00482293	0.30224	0.581972	6	15	0.0011811	9606	Homo sapiens	RPTOR;HDAC2;PDGFB;SLC38A9;EBF4		R-HSA-8944104;R-HSA-8943817;R-HSA-8944457;R-HSA-6807077;R-HSA-8943780;R-HSA-8944454
R-HSA-2990846	SUMOylation	12	192	0.0132286	0.302557	0.581972	31	140	0.0110236	9606	Homo sapiens	NUP214;HDAC4;BLM;HDAC2;NR5A2;PTPN9;PGR;MITF;EBF4;ESR1;THOP1		R-HSA-3108203;R-HSA-4570499;R-HSA-4615872;R-HSA-4616015;R-HSA-3296126;R-HSA-3232162;R-HSA-5228508;R-HSA-4341073;R-HSA-4085994;R-HSA-4090408;R-HSA-4546387;R-HSA-4568914;R-HSA-4655440;R-HSA-4570463;R-HSA-3108209;R-HSA-4551655;R-HSA-5228525;R-HSA-3000399;R-HSA-5228523;R-HSA-4551649;R-HSA-4551727;R-HSA-3927824;R-HSA-4755494;R-HSA-3000348;R-HSA-4615987;R-HSA-4720446;R-HSA-3000411;R-HSA-4720432;R-HSA-4…
R-HSA-162588	Budding and maturation of HIV virion	3	37	0.00254926	0.303614	0.581972	3	3	0.00023622	9606	Homo sapiens	ERICH1;NEDD4L;VPS24		R-HSA-3159232;R-HSA-3159227;R-HSA-3139027
R-HSA-399710	Activation of AMPA receptors	1	7	0.000482293	0.305596	0.581972	5	5	0.000393701	9606	Homo sapiens	ATXN2		R-HSA-420980;R-HSA-399712;R-HSA-420977;R-HSA-399711;R-HSA-420975
R-HSA-8849472	PTK6 Down-Regulation	1	7	0.000482293	0.305596	0.581972	3	3	0.00023622	9606	Homo sapiens	PTK6		R-HSA-8849428;R-HSA-8849102;R-HSA-8849435
R-HSA-68911	G2 Phase	1	7	0.000482293	0.305596	0.581972	2	2	0.00015748	9606	Homo sapiens	RAB5B		R-HSA-187937;R-HSA-187959
R-HSA-165158	Activation of AKT2	1	7	0.000482293	0.305596	0.581972	2	3	0.00023622	9606	Homo sapiens	PDK1		R-HSA-109701;R-HSA-109702
R-HSA-1566977	Fibronectin matrix formation	1	7	0.000482293	0.305596	0.581972	2	3	0.00023622	9606	Homo sapiens	POT1		R-HSA-202723;R-HSA-2327746
R-HSA-5250989	Toxicity of botulinum toxin type G (BoNT/G)	1	7	0.000482293	0.305596	0.581972	3	5	0.000393701	9606	Homo sapiens	SYT1		R-HSA-5250979;R-HSA-5250986;R-HSA-5250972
R-HSA-8849474	PTK6 Activates STAT3	1	7	0.000482293	0.305596	0.581972	5	9	0.000708661	9606	Homo sapiens	PTK6		R-HSA-8848087;R-HSA-8848023;R-HSA-8848110;R-HSA-8848077;R-HSA-8848124
R-HSA-5624138	Trafficking of myristoylated proteins to the cilium	1	7	0.000482293	0.305596	0.581972	4	8	0.000629921	9606	Homo sapiens	CYS1		R-HSA-5624133;R-HSA-5624132;R-HSA-5624131;R-HSA-5624130
R-HSA-9014826	Interleukin-36 pathway	1	7	0.000482293	0.305596	0.581972	1	3	0.00023622	9606	Homo sapiens	IL1RAP		R-HSA-8848314
R-HSA-8941284	RUNX2 regulates chondrocyte maturation	1	7	0.000482293	0.305596	0.581972	1	4	0.000314961	9606	Homo sapiens	HDAC4		R-HSA-9008326
R-HSA-3134963	DEx/H-box helicases activate type I IFN and inflammatory cytokines production	1	7	0.000482293	0.305596	0.581972	1	5	0.000393701	9606	Homo sapiens	NFKB1		R-HSA-9604480
R-HSA-72695	Formation of the ternary complex, and subsequently, the 43S complex	4	54	0.00372055	0.310819	0.581972	1	3	0.00023622	9606	Homo sapiens	ERICH1;PTPN9;AQP2;RPS12		R-HSA-72691
R-HSA-5658442	Regulation of RAS by GAPs	5	71	0.00489183	0.312294	0.581972	4	5	0.000393701	9606	Homo sapiens	ERICH1;PSMB1;MITF;RASAL2;PSMF1		R-HSA-5658231;R-HSA-5658435;R-HSA-5658430;R-HSA-5658424
R-HSA-112043	PLC beta mediated events	5	71	0.00489183	0.312294	0.581972	8	32	0.00251969	9606	Homo sapiens	PRKAR1B;PDE1C;ADCY1;CAMKK2		R-HSA-111955;R-HSA-111925;R-HSA-111956;R-HSA-9619125;R-HSA-8951727;R-HSA-111930;R-HSA-442749;R-HSA-9618863
R-HSA-1980145	Signaling by NOTCH2	3	38	0.00261816	0.317722	0.581972	13	20	0.0015748	9606	Homo sapiens	ERICH1;FRMPD1;PTCHD4		R-HSA-2976716;R-HSA-2974731;R-HSA-157640;R-HSA-2976551;R-HSA-2976742;R-HSA-2172172;R-HSA-2127285;R-HSA-2197588;R-HSA-2976726;R-HSA-2197562;R-HSA-2197564;R-HSA-2976563;R-HSA-157629
R-HSA-372708	p130Cas linkage to MAPK signaling for integrins	2	22	0.00151578	0.317788	0.581972	3	3	0.00023622	9606	Homo sapiens	BEST4;CAPN3		R-HSA-372693;R-HSA-372705;R-HSA-372697
R-HSA-113510	E2F mediated regulation of DNA replication	2	22	0.00151578	0.317788	0.581972	2	4	0.000314961	9606	Homo sapiens	RFT1;ORC5L		R-HSA-113638;R-HSA-113503
R-HSA-1963642	PI3K events in ERBB2 signaling	2	22	0.00151578	0.317788	0.581972	2	7	0.000551181	9606	Homo sapiens	ERBB4		R-HSA-1306979;R-HSA-1250346
R-HSA-164938	Nef-mediates down modulation of cell surface receptors by recruiting them to clathrin adapters	2	22	0.00151578	0.317788	0.581972	4	15	0.0011811	9606	Homo sapiens	B2M;MCPH1		R-HSA-182243;R-HSA-182263;R-HSA-182279;R-HSA-182286
R-HSA-927802	Nonsense-Mediated Decay (NMD)	8	124	0.00854348	0.320897	0.581972	5	6	0.000472441	9606	Homo sapiens	DIRAS3;ERICH1;PTPN9;AQP2;RPL17;MED15;RPL6;RPS12		R-HSA-927836;R-HSA-927789;R-HSA-927832;R-HSA-927813;R-HSA-927889
R-HSA-975957	Nonsense Mediated Decay (NMD) enhanced by the Exon Junction Complex (EJC)	8	124	0.00854348	0.320897	0.581972	4	5	0.000393701	9606	Homo sapiens	DIRAS3;ERICH1;PTPN9;AQP2;RPL17;MED15;RPL6;RPS12		R-HSA-927836;R-HSA-927832;R-HSA-927813;R-HSA-927889
R-HSA-2428924	IGF1R signaling cascade	5	72	0.00496073	0.322392	0.581972	11	17	0.00133858	9606	Homo sapiens	MITF;FRS2;THBS2;PDK1;IGF1R		R-HSA-109699;R-HSA-109701;R-HSA-2404193;R-HSA-2404195;R-HSA-2428930;R-HSA-109702;R-HSA-109817;R-HSA-5686318;R-HSA-2428926;R-HSA-5686072;R-HSA-2428922
R-HSA-8854050	FBXL7 down-regulates AURKA during mitotic entry and in early mitosis	4	55	0.00378944	0.322456	0.581972	6	6	0.000472441	9606	Homo sapiens	ERICH1;PSMB1;PLAT;PSMF1		R-HSA-8854071;R-HSA-8854052;R-HSA-8854051;R-HSA-8854044;R-HSA-8854041;R-HSA-8853496
R-HSA-174113	SCF-beta-TrCP mediated degradation of Emi1	4	55	0.00378944	0.322456	0.581972	3	3	0.00023622	9606	Homo sapiens	ERICH1;PSMB1;PLAT;PSMF1		R-HSA-174209;R-HSA-174203;R-HSA-174159
R-HSA-76042	RNA Polymerase II Transcription Initiation And Promoter Clearance	4	55	0.00378944	0.322456	0.581972	9	11	0.000866142	9606	Homo sapiens	CNTNAP2;DAW1;TAF4		R-HSA-75873;R-HSA-75861;R-HSA-9613494;R-HSA-75864;R-HSA-75866;R-HSA-75850;R-HSA-9613497;R-HSA-75869;R-HSA-75949
R-HSA-6811440	Retrograde transport at the Trans-Golgi-Network	4	55	0.00378944	0.322456	0.581972	9	20	0.0015748	9606	Homo sapiens	CBS;VPS53;RHOBTB3;RAB6B		R-HSA-6811431;R-HSA-6811429;R-HSA-6811428;R-HSA-6814675;R-HSA-6814674;R-HSA-6814671;R-HSA-6814670;R-HSA-6814091;R-HSA-6814682
R-HSA-2173793	Transcriptional activity of SMAD2/SMAD3:SMAD4 heterotrimer	4	55	0.00378944	0.322456	0.581972	15	38	0.00299213	9606	Homo sapiens	SKI;ERICH1;NEDD4L;TAB2		R-HSA-870477;R-HSA-2186785;R-HSA-870479;R-HSA-870437;R-HSA-2176491;R-HSA-173481;R-HSA-173545;R-HSA-2179276;R-HSA-2186767;R-HSA-2186741;R-HSA-2176503;R-HSA-2176502;R-HSA-2186747;R-HSA-870449;R-HSA-2186780
R-HSA-140877	Formation of Fibrin Clot (Clotting Cascade)	4	55	0.00378944	0.322456	0.581972	9	57	0.00448819	9606	Homo sapiens	PAR1;CAPN3;PRTN3;KNG1		R-HSA-158354;R-HSA-158118;R-HSA-158311;R-HSA-5607058;R-HSA-158218;R-HSA-158251;R-HSA-5607004;R-HSA-158137;R-HSA-158313
R-HSA-1296071	Potassium Channels	7	107	0.00737219	0.325279	0.581972	7	19	0.00149606	9606	Homo sapiens	GABBR1;KCNK9;FBXO38;PRDM5;KCNK13;KCNAB1;GNB5;CMKLR1		R-HSA-1299297;R-HSA-1013020;R-HSA-1299318;R-HSA-1013013;R-HSA-1013012;R-HSA-1296127;R-HSA-1296348
R-HSA-168138	Toll Like Receptor 9 (TLR9) Cascade	7	107	0.00737219	0.325279	0.581972	19	67	0.00527559	9606	Homo sapiens	APP;ERICH1;FBXW11;RPS6KA2;PLAT;TAB2;NFKB1		R-HSA-168166;R-HSA-975147;R-HSA-5684275;R-HSA-5684273;R-HSA-450337;R-HSA-5684250;R-HSA-450346;R-HSA-5684248;R-HSA-168140;R-HSA-450358;R-HSA-975103;R-HSA-5684261;R-HSA-451634;R-HSA-199895;R-HSA-975097;R-HSA-9630923;R-HSA-198746;R-HSA-168184;R-HSA-5684267
R-HSA-174143	APC/C-mediated degradation of cell cycle proteins	6	90	0.00620091	0.329287	0.581972	30	38	0.00299213	9606	Homo sapiens	RAB5B;ERICH1;PSMB1;PLAT;TAB2;PSMF1		R-HSA-174144;R-HSA-174209;R-HSA-174088;R-HSA-174159;R-HSA-174157;R-HSA-179410;R-HSA-174227;R-HSA-188371;R-HSA-174224;R-HSA-174171;R-HSA-174104;R-HSA-174105;R-HSA-179417;R-HSA-174238;R-HSA-188191;R-HSA-179421;R-HSA-174119;R-HSA-174058;R-HSA-174120;R-HSA-174057;R-HSA-174121;R-HSA-174255;R-HSA-141423;R-HSA-174195;R-HSA-174070;R-HSA-174132;R-HSA-174202;R-HSA-174203;R-HSA-174139;R-HSA-174079
R-HSA-453276	Regulation of mitotic cell cycle	6	90	0.00620091	0.329287	0.581972	30	38	0.00299213	9606	Homo sapiens	RAB5B;ERICH1;PSMB1;PLAT;TAB2;PSMF1		R-HSA-174144;R-HSA-174209;R-HSA-174088;R-HSA-174159;R-HSA-174157;R-HSA-179410;R-HSA-174227;R-HSA-188371;R-HSA-174224;R-HSA-174171;R-HSA-174104;R-HSA-174105;R-HSA-179417;R-HSA-174238;R-HSA-188191;R-HSA-179421;R-HSA-174119;R-HSA-174058;R-HSA-174120;R-HSA-174057;R-HSA-174121;R-HSA-174255;R-HSA-141423;R-HSA-174195;R-HSA-174070;R-HSA-174132;R-HSA-174202;R-HSA-174203;R-HSA-174139;R-HSA-174079
R-HSA-354192	Integrin signaling	3	39	0.00268706	0.331838	0.581972	24	24	0.00188976	9606	Homo sapiens	BEST4;CAPN3;PDK1		R-HSA-354149;R-HSA-443910;R-HSA-429415;R-HSA-354087;R-HSA-372705;R-HSA-432096;R-HSA-443905;R-HSA-429441;R-HSA-432110;R-HSA-354060;R-HSA-377644;R-HSA-354124;R-HSA-377641;R-HSA-377640;R-HSA-377643;R-HSA-939265;R-HSA-372693;R-HSA-354165;R-HSA-354097;R-HSA-354066;R-HSA-354173;R-HSA-354077;R-HSA-372697;R-HSA-354073
R-HSA-397795	G-protein beta:gamma signalling	3	39	0.00268706	0.331838	0.581972	13	15	0.0011811	9606	Homo sapiens	AKT3;GNB5;PDK1		R-HSA-392295;R-HSA-8964271;R-HSA-392300;R-HSA-8964614;R-HSA-8964634;R-HSA-8964604;R-HSA-8964605;R-HSA-8964317;R-HSA-398193;R-HSA-8964241;R-HSA-9603279;R-HSA-398040;R-HSA-8964599
R-HSA-442742	CREB1 phosphorylation through NMDA receptor-mediated activation of RAS signaling	3	39	0.00268706	0.331838	0.581972	6	7	0.000551181	9606	Homo sapiens	RPS6KA2;MITF;PDK1		R-HSA-9619843;R-HSA-442724;R-HSA-9029434;R-HSA-442739;R-HSA-9620004;R-HSA-442732
R-HSA-445989	TAK1 activates NFkB by phosphorylation and activation of IKKs complex	3	39	0.00268706	0.331838	0.581972	4	5	0.000393701	9606	Homo sapiens	APP;TAB2;NFKB1		R-HSA-168166;R-HSA-9630923;R-HSA-168184;R-HSA-168140
R-HSA-8939243	RUNX1 interacts with co-factors whose precise effect on RUNX1 targets is not known	3	39	0.00268706	0.331838	0.581972	2	5	0.000393701	9606	Homo sapiens	ADAMTS16;AUTS2;EBF4;LPIN1		R-HSA-8878050;R-HSA-8937989
R-HSA-389356	CD28 co-stimulation	3	39	0.00268706	0.331838	0.581972	7	19	0.00149606	9606	Homo sapiens	YES1;AKT3;PDK1		R-HSA-2317314;R-HSA-198640;R-HSA-2317332;R-HSA-389756;R-HSA-388831;R-HSA-198270;R-HSA-2316429
R-HSA-5654726	Negative regulation of FGFR1 signaling	3	39	0.00268706	0.331838	0.581972	5	15	0.0011811	9606	Homo sapiens	ERICH1;FRS2;THBS2		R-HSA-934604;R-HSA-5654672;R-HSA-1295621;R-HSA-5654560;R-HSA-5654673
R-HSA-6804758	Regulation of TP53 Activity through Acetylation	3	39	0.00268706	0.331838	0.581972	3	14	0.00110236	9606	Homo sapiens	HDAC2;AKT3;PDGFB		R-HSA-6805620;R-HSA-6805650;R-HSA-6805640
R-HSA-2408508	Metabolism of ingested SeMet, Sec, MeSec into H2Se	3	39	0.00268706	0.331838	0.581972	2	10	0.000787402	9606	Homo sapiens	CTTNBP2;CBS;HNMT		R-HSA-2408544;R-HSA-2408559
R-HSA-69242	S Phase	11	179	0.0123329	0.332494	0.581972	21	54	0.00425197	9606	Homo sapiens	RAB5B;ERICH1;AKT3;PSMB1;ORC5L;PTK6;PLAT;TAB2;PSMF1;PEPD;FERMT2		R-HSA-187552;R-HSA-187520;R-HSA-176942;R-HSA-69005;R-HSA-187948;R-HSA-187949;R-HSA-75825;R-HSA-75824;R-HSA-68944;R-HSA-68946;R-HSA-8848436;R-HSA-187574;R-HSA-68948;R-HSA-187575;R-HSA-198613;R-HSA-69015;R-HSA-69016;R-HSA-8848414;R-HSA-188345;R-HSA-187545;R-HSA-176956
R-HSA-2404192	Signaling by Type 1 Insulin-like Growth Factor 1 Receptor (IGF1R)	5	73	0.00502963	0.332525	0.581972	13	19	0.00149606	9606	Homo sapiens	MITF;FRS2;THBS2;PDK1;IGF1R		R-HSA-109699;R-HSA-2404199;R-HSA-109701;R-HSA-2404193;R-HSA-2404195;R-HSA-2428930;R-HSA-109702;R-HSA-2404200;R-HSA-5686072;R-HSA-109817;R-HSA-5686318;R-HSA-2428926;R-HSA-2428922
R-HSA-913709	O-linked glycosylation of mucins	5	73	0.00502963	0.332525	0.581972	2	17	0.00133858	9606	Homo sapiens	GALNT2;B3GNT6;GALNTL2;SLCO5A1;TAF4;GALNT9		R-HSA-913675;R-HSA-914010
R-HSA-1912420	Pre-NOTCH Processing in Golgi	2	23	0.00158468	0.336712	0.581972	8	8	0.000629921	9606	Homo sapiens	NOTCH4;TMED2		R-HSA-1912382;R-HSA-1912379;R-HSA-1912378;R-HSA-1912372;R-HSA-1912374;R-HSA-1912369;R-HSA-1912352;R-HSA-1912355
R-HSA-174048	APC/C:Cdc20 mediated degradation of Cyclin B	2	23	0.00158468	0.336712	0.581972	3	3	0.00023622	9606	Homo sapiens	ERICH1;TAB2		R-HSA-174227;R-HSA-174120;R-HSA-174157
R-HSA-164378	PKA activation in glucagon signalling	2	23	0.00158468	0.336712	0.581972	2	2	0.00015748	9606	Homo sapiens	PRKAR1B;ADCY1		R-HSA-111925;R-HSA-164377
R-HSA-163615	PKA activation	2	23	0.00158468	0.336712	0.581972	3	4	0.000314961	9606	Homo sapiens	PRKAR1B;ADCY1		R-HSA-111925;R-HSA-8951727;R-HSA-111930
R-HSA-6804760	Regulation of TP53 Activity through Methylation	2	23	0.00158468	0.336712	0.581972	5	12	0.000944882	9606	Homo sapiens	ERICH1;JMY		R-HSA-6804229;R-HSA-6804242;R-HSA-6804383;R-HSA-6804253;R-HSA-6804379
R-HSA-2979096	NOTCH2 Activation and Transmission of Signal to the Nucleus	2	23	0.00158468	0.336712	0.581972	4	11	0.000866142	9606	Homo sapiens	ERICH1;FRMPD1		R-HSA-2974731;R-HSA-157640;R-HSA-2172172;R-HSA-157629
R-HSA-844456	The NLRP3 inflammasome	2	23	0.00158468	0.336712	0.581972	5	18	0.00141732	9606	Homo sapiens	APP;NFKB1		R-HSA-9603905;R-HSA-844440;R-HSA-1296421;R-HSA-844612;R-HSA-844610
R-HSA-166016	Toll Like Receptor 4 (TLR4) Cascade	9	144	0.00992146	0.337774	0.581972	28	95	0.00748031	9606	Homo sapiens	APP;ERICH1;FBXW11;RPS6KA2;PLAT;TAB2;IRAK3;NFKB1		R-HSA-5684250;R-HSA-5684248;R-HSA-168140;R-HSA-936960;R-HSA-168915;R-HSA-936991;R-HSA-936986;R-HSA-199895;R-HSA-5362500;R-HSA-166362;R-HSA-9630923;R-HSA-198746;R-HSA-936942;R-HSA-168166;R-HSA-5684275;R-HSA-5684273;R-HSA-450337;R-HSA-450346;R-HSA-450358;R-HSA-5684261;R-HSA-451634;R-HSA-936952;R-HSA-2213017;R-HSA-936951;R-HSA-168184;R-HSA-5684267;R-HSA-937075;R-HSA-936947
R-HSA-8849470	PTK6 Regulates Cell Cycle	1	8	0.000551192	0.340858	0.581972	2	2	0.00015748	9606	Homo sapiens	PTK6		R-HSA-8848436;R-HSA-8848414
R-HSA-5603029	IkBA variant leads to EDA-ID	1	8	0.000551192	0.340858	0.581972	2	2	0.00015748	9606	Homo sapiens	NFKB1		R-HSA-5228811;R-HSA-9630921
R-HSA-9017802	Noncanonical activation of NOTCH3	1	8	0.000551192	0.340858	0.581972	1	2	0.00015748	9606	Homo sapiens	FRMPD1		R-HSA-9017817
R-HSA-5674499	Negative feedback regulation of MAPK pathway	1	8	0.000551192	0.340858	0.581972	1	3	0.00023622	9606	Homo sapiens	RXFP3		R-HSA-5675198
R-HSA-427652	Sodium-coupled phosphate cotransporters	1	8	0.000551192	0.340858	0.581972	1	3	0.00023622	9606	Homo sapiens	SLC34A2		R-HSA-427656
R-HSA-5660668	CLEC7A/inflammasome pathway	1	8	0.000551192	0.340858	0.581972	1	4	0.000314961	9606	Homo sapiens	NFKB1		R-HSA-5660622
R-HSA-9033500	TYSND1 cleaves peroxisomal proteins	1	8	0.000551192	0.340858	0.581972	1	7	0.000551181	9606	Homo sapiens	POT1		R-HSA-9033529
R-HSA-69017	CDK-mediated phosphorylation and removal of Cdc6	5	74	0.00509853	0.342687	0.581972	3	4	0.000314961	9606	Homo sapiens	RAB5B;ERICH1;PSMB1;TAB2;PSMF1		R-HSA-69015;R-HSA-69016;R-HSA-69005
R-HSA-8941858	Regulation of RUNX3 expression and activity	4	57	0.00392724	0.345808	0.581972	3	9	0.000708661	9606	Homo sapiens	ERICH1;SMURF1;PSMB1;PSMF1		R-HSA-8952408;R-HSA-8952382;R-HSA-8952419
R-HSA-170822	Regulation of Glucokinase by Glucokinase Regulatory Protein	3	40	0.00275596	0.345944	0.581972	5	5	0.000393701	9606	Homo sapiens	NUP214;GCK		R-HSA-170810;R-HSA-170824;R-HSA-170825;R-HSA-170799;R-HSA-170796
R-HSA-9614085	FOXO-mediated transcription	7	110	0.00757889	0.350196	0.581972	6	85	0.00669291	9606	Homo sapiens	HDAC2;NR5A2;AKT3;NEDD4L;ADCY1;GCK		R-HSA-199299;R-HSA-9625346;R-HSA-9623427;R-HSA-9623072;R-HSA-9625124;R-HSA-9625101
R-HSA-5654710	PI-3K cascade:FGFR3	2	24	0.00165358	0.355475	0.581972	6	7	0.000551181	9606	Homo sapiens	FRS2;THBS2		R-HSA-5654709;R-HSA-5654643;R-HSA-5654640;R-HSA-5654641;R-HSA-5654705;R-HSA-5654637
R-HSA-881907	Gastrin-CREB signalling pathway via PKC and MAPK	2	24	0.00165358	0.355475	0.581972	3	9	0.000708661	9606	Homo sapiens	RPS6KA2;MITF		R-HSA-199895;R-HSA-198746;R-HSA-2179407
R-HSA-937041	IKK complex recruitment mediated by RIP1	2	24	0.00165358	0.355475	0.581972	1	3	0.00023622	9606	Homo sapiens	ERICH1;TAB2		R-HSA-168915
R-HSA-6794362	Protein-protein interactions at synapses	6	93	0.00640761	0.356627	0.581972	15	33	0.00259843	9606	Homo sapiens	RTN3;ATXN2;NLGN1;PTPRS;SYT1;IL1RAP		R-HSA-6794338;R-HSA-6797568;R-HSA-8855648;R-HSA-6794348;R-HSA-6794346;R-HSA-6794345;R-HSA-6794344;R-HSA-6794357;R-HSA-6797554;R-HSA-6798258;R-HSA-6798257;R-HSA-6800380;R-HSA-388824;R-HSA-8849882;R-HSA-8849881
R-HSA-5655302	Signaling by FGFR1 in disease	4	58	0.00399614	0.357501	0.581972	25	35	0.00275591	9606	Homo sapiens	BCR;MITF;FRS2;THBS2		R-HSA-2023455;R-HSA-1839065;R-HSA-2023451;R-HSA-1839067;R-HSA-5655326;R-HSA-5655263;R-HSA-1839112;R-HSA-1839114;R-HSA-1839110;R-HSA-5655240;R-HSA-1839107;R-HSA-1839100;R-HSA-1839102;R-HSA-1839039;R-HSA-1839098;R-HSA-1839094;R-HSA-1839031;R-HSA-1839095;R-HSA-5655290;R-HSA-1839091;R-HSA-5655269;R-HSA-1839080;R-HSA-5655266;R-HSA-5655278;R-HSA-1839078
R-HSA-202403	TCR signaling	9	147	0.0101282	0.359434	0.581972	31	52	0.00409449	9606	Homo sapiens	FBXW11;PSMB1;PLAT;TAB2;PSMF1;HLA-DQB2;NFKB1;PDK1		R-HSA-202307;R-HSA-202245;R-HSA-202437;R-HSA-202500;R-HSA-202443;R-HSA-202248;R-HSA-202510;R-HSA-8855381;R-HSA-202453;R-HSA-202459;R-HSA-202394;R-HSA-202466;R-HSA-5607728;R-HSA-202214;R-HSA-202534;R-HSA-2730894;R-HSA-202216;R-HSA-202344;R-HSA-202472;R-HSA-202222;R-HSA-202478;R-HSA-202541;R-HSA-8852200;R-HSA-202291;R-HSA-202165;R-HSA-202164;R-HSA-5607724;R-HSA-202233;R-HSA-202489;R-HSA-202168;R-HS…
R-HSA-5663213	RHO GTPases Activate WASPs and WAVEs	3	41	0.00282486	0.360022	0.581972	8	10	0.000787402	9606	Homo sapiens	TCF25;WIPF2		R-HSA-2130194;R-HSA-2029469;R-HSA-2197698;R-HSA-2029466;R-HSA-442592;R-HSA-2029465;R-HSA-2197691;R-HSA-2197690
R-HSA-5654727	Negative regulation of FGFR2 signaling	3	41	0.00282486	0.360022	0.581972	5	14	0.00110236	9606	Homo sapiens	ERICH1;FRS2;THBS2		R-HSA-934604;R-HSA-5654677;R-HSA-5654562;R-HSA-1295621;R-HSA-5654729
R-HSA-1474228	Degradation of the extracellular matrix	9	148	0.0101971	0.366693	0.581972	6	105	0.00826772	9606	Homo sapiens	ADAMTS16;CAST;CAPN9;COL25A1;LAMB2;NTM;PRDM5;COL12A1;CAPN3;LAMB1		R-HSA-2533874;R-HSA-8848658;R-HSA-2471842;R-HSA-8943987;R-HSA-1592310;R-HSA-2168046
R-HSA-68827	CDT1 association with the CDC6:ORC:origin complex	4	59	0.00406504	0.36919	0.581972	3	3	0.00023622	9606	Homo sapiens	ERICH1;PSMB1;ORC5L;PSMF1		R-HSA-68825;R-HSA-68712;R-HSA-68826
R-HSA-5621481	C-type lectin receptors (CLRs)	12	203	0.0139865	0.369637	0.581972	23	68	0.00535433	9606	Homo sapiens	PPP3CB;ERICH1;FBXW11;PSMB1;TMED2;PLAT;TAB2;MITF;PSMF1;NFKB1;PDK1		R-HSA-5607732;R-HSA-5660660;R-HSA-5607728;R-HSA-202534;R-HSA-5607731;R-HSA-2730894;R-HSA-2730849;R-HSA-5607742;R-HSA-5660666;R-HSA-5624473;R-HSA-202541;R-HSA-5621573;R-HSA-2730872;R-HSA-5624486;R-HSA-5607725;R-HSA-5660622;R-HSA-5607757;R-HSA-5624492;R-HSA-5607724;R-HSA-2730867;R-HSA-5607759;R-HSA-5624494;R-HSA-5607723
R-HSA-157118	Signaling by NOTCH	15	258	0.0177759	0.369756	0.581972	102	154	0.012126	9606	Homo sapiens	HDAC4;HDAC2;ERICH1;NOTCH4;FRMPD1;PSMB1;TMED2;PLAT;PTCHD4;IKZF1;PSMF1;SLC4A4		R-HSA-1912349;R-HSA-9021325;R-HSA-9604247;R-HSA-2976551;R-HSA-4396371;R-HSA-4396379;R-HSA-2197562;R-HSA-4396382;R-HSA-2197564;R-HSA-9013652;R-HSA-2976563;R-HSA-1912382;R-HSA-9018538;R-HSA-2974731;R-HSA-1912379;R-HSA-9016751;R-HSA-1912378;R-HSA-9018542;R-HSA-1912372;R-HSA-1912374;R-HSA-1912369;R-HSA-2172172;R-HSA-1912368;R-HSA-1912364;R-HSA-9013693;R-HSA-1912357;R-HSA-9604264;R-HSA-1912353;R-HSA-1…
R-HSA-179409	APC-Cdc20 mediated degradation of Nek2A	2	25	0.00172247	0.374045	0.581972	3	3	0.00023622	9606	Homo sapiens	ERICH1;TAB2		R-HSA-179410;R-HSA-179417;R-HSA-179421
R-HSA-5654720	PI-3K cascade:FGFR4	2	25	0.00172247	0.374045	0.581972	6	7	0.000551181	9606	Homo sapiens	FRS2;THBS2		R-HSA-5654662;R-HSA-5654659;R-HSA-5654669;R-HSA-5654717;R-HSA-5654714;R-HSA-5654667
R-HSA-9609523	Insertion of tail-anchored proteins into the endoplasmic reticulum membrane	2	25	0.00172247	0.374045	0.581972	5	7	0.000551181	9606	Homo sapiens	APP;SGTA;PLEKHM3		R-HSA-9609921;R-HSA-9609860;R-HSA-9610442;R-HSA-9617595;R-HSA-9617596
R-HSA-389513	CTLA4 inhibitory signaling	2	25	0.00172247	0.374045	0.581972	3	5	0.000393701	9606	Homo sapiens	YES1;AKT3		R-HSA-388833;R-HSA-388829;R-HSA-390329
R-HSA-1482922	Acyl chain remodelling of PI	2	25	0.00172247	0.374045	0.581972	2	6	0.000472441	9606	Homo sapiens	NR5A2;SMURF1		R-HSA-1602377;R-HSA-1482825
R-HSA-445144	Signal transduction by L1	2	25	0.00172247	0.374045	0.581972	2	11	0.000866142	9606	Homo sapiens	POT1;NCAM1		R-HSA-374686;R-HSA-374681
R-HSA-5654687	Downstream signaling of activated FGFR1	3	42	0.00289376	0.374054	0.581972	23	24	0.00188976	9606	Homo sapiens	MITF;FRS2;THBS2		R-HSA-5654582;R-HSA-5654167;R-HSA-5654165;R-HSA-5654578;R-HSA-5654591;R-HSA-5654586;R-HSA-5654587;R-HSA-5654584;R-HSA-5654392;R-HSA-5654692;R-HSA-5654596;R-HSA-5654149;R-HSA-5654597;R-HSA-5654594;R-HSA-5654690;R-HSA-5654592;R-HSA-5656064;R-HSA-5654575;R-HSA-5654573;R-HSA-5654571;R-HSA-5654600;R-HSA-8941623;R-HSA-5654569
R-HSA-5654696	Downstream signaling of activated FGFR2	3	42	0.00289376	0.374054	0.581972	22	23	0.00181102	9606	Homo sapiens	MITF;FRS2;THBS2		R-HSA-5654614;R-HSA-5654615;R-HSA-5654612;R-HSA-5654608;R-HSA-5654622;R-HSA-5654399;R-HSA-5654620;R-HSA-5654397;R-HSA-5654618;R-HSA-5654406;R-HSA-5654407;R-HSA-5654404;R-HSA-5654402;R-HSA-5654147;R-HSA-5654607;R-HSA-5654159;R-HSA-8941618;R-HSA-5654701;R-HSA-5654157;R-HSA-5654605;R-HSA-5654603;R-HSA-5654697
R-HSA-5655332	Signaling by FGFR3 in disease	3	42	0.00289376	0.374054	0.581972	20	28	0.00220472	9606	Homo sapiens	MITF;FRS2;THBS2		R-HSA-8853316;R-HSA-5655285;R-HSA-8853315;R-HSA-8853314;R-HSA-5655315;R-HSA-5655262;R-HSA-5655295;R-HSA-8853323;R-HSA-5655289;R-HSA-5655270;R-HSA-2077420;R-HSA-2012074;R-HSA-2012073;R-HSA-8853310;R-HSA-5655247;R-HSA-5655244;R-HSA-8853308;R-HSA-5655277;R-HSA-8853307;R-HSA-5655243
R-HSA-8853338	Signaling by FGFR3 point mutants in cancer	3	42	0.00289376	0.374054	0.581972	13	19	0.00149606	9606	Homo sapiens	MITF;FRS2;THBS2		R-HSA-5655285;R-HSA-5655315;R-HSA-5655262;R-HSA-5655295;R-HSA-5655289;R-HSA-5655270;R-HSA-2077420;R-HSA-2012074;R-HSA-2012073;R-HSA-5655247;R-HSA-5655244;R-HSA-5655277;R-HSA-5655243
R-HSA-187687	Signalling to ERKs	3	42	0.00289376	0.374054	0.581972	17	32	0.00251969	9606	Homo sapiens	BEST4;MITF;FRS2		R-HSA-170978;R-HSA-9610163;R-HSA-170979;R-HSA-5686071;R-HSA-170977;R-HSA-9612980;R-HSA-170986;R-HSA-169901;R-HSA-171026;R-HSA-169904;R-HSA-170964;R-HSA-170965;R-HSA-9610154;R-HSA-9610152;R-HSA-9610153;R-HSA-170975;R-HSA-9610156
R-HSA-381042	PERK regulates gene expression	3	42	0.00289376	0.374054	0.581972	5	11	0.000866142	9606	Homo sapiens	DAW1;TMTC1;ADCY1		R-HSA-381111;R-HSA-517731;R-HSA-1791180;R-HSA-381087;R-HSA-381086
R-HSA-1368108	BMAL1:CLOCK,NPAS2 activates circadian gene expression	3	42	0.00289376	0.374054	0.581972	3	20	0.0015748	9606	Homo sapiens	OXT;KLF15		R-HSA-8878679;R-HSA-8878702;R-HSA-879782
R-HSA-6802953	RAS signaling downstream of NF1 loss-of-function variants	1	9	0.000620091	0.374331	0.581972	1	1	7.87402e-05	9606	Homo sapiens	MITF		R-HSA-6802837
R-HSA-113507	E2F-enabled inhibition of pre-replication complex formation	1	9	0.000620091	0.374331	0.581972	1	1	7.87402e-05	9606	Homo sapiens	ORC5L		R-HSA-113638
R-HSA-8857538	PTK6 promotes HIF1A stabilization	1	9	0.000620091	0.374331	0.581972	4	6	0.000472441	9606	Homo sapiens	PTK6		R-HSA-8857583;R-HSA-8857565;R-HSA-9634702;R-HSA-8857577
R-HSA-8939256	RUNX1 regulates transcription of genes involved in WNT signaling	1	9	0.000620091	0.374331	0.581972	2	4	0.000314961	9606	Homo sapiens	ESR1		R-HSA-8932076;R-HSA-8932084
R-HSA-199920	CREB phosphorylation	1	9	0.000620091	0.374331	0.581972	1	4	0.000314961	9606	Homo sapiens	RPS6KA2		R-HSA-199895
R-HSA-426486	Small interfering RNA (siRNA) biogenesis	1	9	0.000620091	0.374331	0.581972	1	5	0.000393701	9606	Homo sapiens	TSNAX-DISC1		R-HSA-9023909
R-HSA-433137	Sodium-coupled sulphate, di- and tri-carboxylate transporters	1	9	0.000620091	0.374331	0.581972	1	5	0.000393701	9606	Homo sapiens	PIWIL2		R-HSA-433101
R-HSA-164944	Nef and signal transduction	1	9	0.000620091	0.374331	0.581972	1	5	0.000393701	9606	Homo sapiens	DOCK2		R-HSA-200952
R-HSA-163765	ChREBP activates metabolic gene expression	1	9	0.000620091	0.374331	0.581972	1	6	0.000472441	9606	Homo sapiens	ACACA		R-HSA-163743
R-HSA-159763	Transport of gamma-carboxylated protein precursors from the endoplasmic reticulum to the Golgi apparatus	1	9	0.000620091	0.374331	0.581972	1	9	0.000708661	9606	Homo sapiens	ITGA11		R-HSA-163809
R-HSA-983168	Antigen processing: Ubiquitination & Proteasome degradation	18	315	0.0217032	0.378511	0.581972	8	9	0.000708661	9606	Homo sapiens	GALNT2;FBXW11;SMURF1;NEDD4L;ANK2;PLAT;CLCN7;ERICH1;HECW2;PSMB1;TRIM36;TAB2;GNB5;PSMF1;UNKL;ATG7;THOP1		R-HSA-983150;R-HSA-983147;R-HSA-8940641;R-HSA-983157;R-HSA-983156;R-HSA-983140;R-HSA-983153;R-HSA-983152
R-HSA-1632852	Macroautophagy	9	150	0.0103348	0.381253	0.581972	40	87	0.00685039	9606	Homo sapiens	RPTOR;MTMR3;NR5A2;ERICH1;TCF25;VPS24;SLC38A9;ATG7;FARS2		R-HSA-9020616;R-HSA-9646354;R-HSA-1632857;R-HSA-5682388;R-HSA-5683925;R-HSA-9646679;R-HSA-9641111;R-HSA-5682896;R-HSA-9641109;R-HSA-5672017;R-HSA-9613530;R-HSA-5675868;R-HSA-5682011;R-HSA-9646685;R-HSA-5679239;R-HSA-9641089;R-HSA-9646347;R-HSA-5675790;R-HSA-5681999;R-HSA-5665868;R-HSA-5682893;R-HSA-9641096;R-HSA-9674127;R-HSA-5672010;R-HSA-5672011;R-HSA-5672008;R-HSA-5683593;R-HSA-9646348;R-HSA-9…
R-HSA-69239	Synthesis of DNA	8	132	0.00909467	0.382667	0.581972	8	26	0.00204724	9606	Homo sapiens	RAB5B;ERICH1;PSMB1;ORC5L;PLAT;TAB2;PSMF1;PEPD		R-HSA-68944;R-HSA-68946;R-HSA-68948;R-HSA-69015;R-HSA-69016;R-HSA-176942;R-HSA-69005;R-HSA-176956
R-HSA-9006936	Signaling by TGF-beta family members	7	114	0.00785449	0.383698	0.581972	44	107	0.0084252	9606	Homo sapiens	SKI;ERICH1;SMURF1;NEDD4L;PRDM2;TAB2;SIM2		R-HSA-870477;R-HSA-2186785;R-HSA-2176417;R-HSA-201475;R-HSA-2176416;R-HSA-870479;R-HSA-2160931;R-HSA-2160932;R-HSA-2160935;R-HSA-201476;R-HSA-2187368;R-HSA-2176491;R-HSA-2134506;R-HSA-201423;R-HSA-2167917;R-HSA-201425;R-HSA-2186741;R-HSA-2167924;R-HSA-2176503;R-HSA-2176502;R-HSA-2187382;R-HSA-2134519;R-HSA-2186747;R-HSA-201821;R-HSA-201443;R-HSA-173542;R-HSA-2134532;R-HSA-2176452;R-HSA-178215;R-H…
R-HSA-5689896	Ovarian tumor domain proteases	3	43	0.00296266	0.388024	0.581972	2	14	0.00110236	9606	Homo sapiens	ERICH1;TAB2;ESR1		R-HSA-6783238;R-HSA-8865182
R-HSA-9013695	NOTCH4 Intracellular Domain Regulates Transcription	2	26	0.00179137	0.392393	0.581972	9	9	0.000708661	9606	Homo sapiens	NOTCH4;PTCHD4		R-HSA-9604451;R-HSA-9604550;R-HSA-9013693;R-HSA-9605414;R-HSA-9604471;R-HSA-9013711;R-HSA-9604664;R-HSA-9604553;R-HSA-9604446
R-HSA-5654704	SHC-mediated cascade:FGFR3	2	26	0.00179137	0.392393	0.581972	4	4	0.000314961	9606	Homo sapiens	MITF;THBS2		R-HSA-5654646;R-HSA-5654647;R-HSA-5654625;R-HSA-5654634
R-HSA-389357	CD28 dependent PI3K/Akt signaling	2	26	0.00179137	0.392393	0.581972	6	9	0.000708661	9606	Homo sapiens	AKT3;PDK1		R-HSA-2317314;R-HSA-198640;R-HSA-2317332;R-HSA-389756;R-HSA-198270;R-HSA-2316429
R-HSA-111931	PKA-mediated phosphorylation of CREB	2	26	0.00179137	0.392393	0.581972	3	7	0.000551181	9606	Homo sapiens	PRKAR1B;ADCY1		R-HSA-111925;R-HSA-8951727;R-HSA-111930
R-HSA-1482925	Acyl chain remodelling of PG	2	26	0.00179137	0.392393	0.581972	4	10	0.000787402	9606	Homo sapiens	NR5A2;SMURF1		R-HSA-1602368;R-HSA-1482847;R-HSA-1482920;R-HSA-1482745
R-HSA-9639288	Amino acids regulate mTORC1	4	61	0.00420284	0.392517	0.581972	10	12	0.000944882	9606	Homo sapiens	RPTOR;NLGN1;SLC38A9;KLF15		R-HSA-9657619;R-HSA-9640195;R-HSA-9639287;R-HSA-9640167;R-HSA-9646468;R-HSA-9645608;R-HSA-9640168;R-HSA-9640175;R-HSA-9640254;R-HSA-9640237
R-HSA-388841	Costimulation by the CD28 family	6	97	0.0066832	0.393281	0.581972	14	34	0.00267717	9606	Homo sapiens	YES1;AKT3;PDCD1LG2;HLA-DQB2;PDK1		R-HSA-2317314;R-HSA-388833;R-HSA-389762;R-HSA-2316429;R-HSA-198640;R-HSA-2317332;R-HSA-388829;R-HSA-389756;R-HSA-388828;R-HSA-389759;R-HSA-388831;R-HSA-389758;R-HSA-390329;R-HSA-198270
R-HSA-983712	Ion channel transport	12	207	0.0142621	0.394555	0.581972	11	41	0.00322835	9606	Homo sapiens	CLCN7;BEST4;MLKL;ERICH1;NEDD4L;SUCLG2;TRPM8;RASAL2;ATP2C2;SLC4A4;THOP1;ANO3		R-HSA-2744361;R-HSA-936895;R-HSA-418309;R-HSA-2682349;R-HSA-2730959;R-HSA-3295579;R-HSA-947591;R-HSA-2752067;R-HSA-2684901;R-HSA-936883;R-HSA-939763
R-HSA-6791226	Major pathway of rRNA processing in the nucleolus and cytosol	11	189	0.0130219	0.397392	0.581972	6	7	0.000551181	9606	Homo sapiens	DIRAS3;ERICH1;BMPER;PTPN9;TMTC1;AQP2;RPL17;MED15;RPL6;RPS12		R-HSA-6791223;R-HSA-6791222;R-HSA-6791221;R-HSA-6791218;R-HSA-6791228;R-HSA-6791227
R-HSA-5654736	Signaling by FGFR1	4	62	0.00427174	0.404135	0.581972	31	48	0.00377953	9606	Homo sapiens	ERICH1;MITF;FRS2;THBS2		R-HSA-5654167;R-HSA-934604;R-HSA-5654165;R-HSA-5654672;R-HSA-5654673;R-HSA-5654596;R-HSA-5654149;R-HSA-5654597;R-HSA-5654594;R-HSA-1295621;R-HSA-5654592;R-HSA-5656064;R-HSA-5654600;R-HSA-190429;R-HSA-5654582;R-HSA-5654578;R-HSA-5654591;R-HSA-5654586;R-HSA-5654587;R-HSA-5654584;R-HSA-5654392;R-HSA-5654692;R-HSA-190256;R-HSA-5654690;R-HSA-5654560;R-HSA-5654575;R-HSA-5654511;R-HSA-5654573;R-HSA-5654…
R-HSA-5610780	Degradation of GLI1 by the proteasome	4	62	0.00427174	0.404135	0.581972	3	6	0.000472441	9606	Homo sapiens	ERICH1;PSMB1;PLAT;PSMF1		R-HSA-5610742;R-HSA-5610758;R-HSA-5610760
R-HSA-8931987	RUNX1 regulates estrogen receptor mediated transcription	1	10	0.00068899	0.406107	0.581972	8	8	0.000629921	9606	Homo sapiens	ESR1		R-HSA-8932076;R-HSA-8931981;R-HSA-8932033;R-HSA-8932084;R-HSA-8932020;R-HSA-8932037;R-HSA-8932021;R-HSA-8932070
R-HSA-447041	CHL1 interactions	1	10	0.00068899	0.406107	0.581972	5	5	0.000393701	9606	Homo sapiens	CHL1		R-HSA-443782;R-HSA-445088;R-HSA-445087;R-HSA-447034;R-HSA-445083
R-HSA-418886	Netrin mediated repulsion signals	1	10	0.00068899	0.406107	0.581972	4	4	0.000314961	9606	Homo sapiens	NTN1		R-HSA-373751;R-HSA-373713;R-HSA-418863;R-HSA-418859
R-HSA-1912399	Pre-NOTCH Processing in the Endoplasmic Reticulum	1	10	0.00068899	0.406107	0.581972	2	2	0.00015748	9606	Homo sapiens	NOTCH4		R-HSA-1912349;R-HSA-1912353
R-HSA-8948747	Regulation of PTEN localization	1	10	0.00068899	0.406107	0.581972	2	4	0.000314961	9606	Homo sapiens	ERICH1		R-HSA-6807106;R-HSA-6807118
R-HSA-112412	SOS-mediated signalling	1	10	0.00068899	0.406107	0.581972	1	2	0.00015748	9606	Homo sapiens	MITF		R-HSA-109817
R-HSA-2161517	Abacavir transmembrane transport	1	10	0.00068899	0.406107	0.581972	1	3	0.00023622	9606	Homo sapiens	SLC22A1		R-HSA-2161500
R-HSA-3371599	Defective HLCS causes multiple carboxylase deficiency	1	10	0.00068899	0.406107	0.581972	1	4	0.000314961	9606	Homo sapiens	ACACA		R-HSA-3323184
R-HSA-159782	Removal of aminoterminal propeptides from gamma-carboxylated proteins	1	10	0.00068899	0.406107	0.581972	1	9	0.000708661	9606	Homo sapiens	ITGA11		R-HSA-163843
R-HSA-5654719	SHC-mediated cascade:FGFR4	2	27	0.00186027	0.410493	0.581972	4	4	0.000314961	9606	Homo sapiens	MITF;THBS2		R-HSA-5654423;R-HSA-5654428;R-HSA-5654426;R-HSA-5654425
R-HSA-9034015	Signaling by NTRK3 (TRKC)	2	27	0.00186027	0.410493	0.581972	2	19	0.00149606	9606	Homo sapiens	PTPRS;MITF		R-HSA-9036970;R-HSA-9603719
R-HSA-453279	Mitotic G1 phase and G1/S transition	10	173	0.0119195	0.41407	0.581972	39	98	0.00771654	9606	Homo sapiens	RAB5B;ERICH1;RFT1;AKT3;PSMB1;ORC5L;PTK6;PLAT;PSMF1;FERMT2		R-HSA-1362261;R-HSA-187520;R-HSA-8964492;R-HSA-8942607;R-HSA-8961665;R-HSA-8964482;R-HSA-1362270;R-HSA-68940;R-HSA-1363328;R-HSA-198613;R-HSA-1363331;R-HSA-1363276;R-HSA-8848414;R-HSA-8964498;R-HSA-8961619;R-HSA-187545;R-HSA-113503;R-HSA-1363274;R-HSA-188386;R-HSA-68960;R-HSA-187552;R-HSA-188390;R-HSA-8964525;R-HSA-113638;R-HSA-8964513;R-HSA-8964475;R-HSA-68914;R-HSA-8848436;R-HSA-187574;R-HSA-68…
R-HSA-174084	Autodegradation of Cdh1 by Cdh1:APC/C	4	63	0.00434064	0.415712	0.581972	2	2	0.00015748	9606	Homo sapiens	ERICH1;PSMB1;TAB2;PSMF1		R-HSA-174058;R-HSA-174057
R-HSA-5674135	MAP2K and MAPK activation	4	63	0.00434064	0.415712	0.581972	6	8	0.000629921	9606	Homo sapiens	BEST4;CDH22;CAPN3;MITF		R-HSA-5672980;R-HSA-5674132;R-HSA-5672978;R-HSA-5674130;R-HSA-5672972;R-HSA-5672973
R-HSA-9012852	Signaling by NOTCH3	4	63	0.00434064	0.415712	0.581972	25	37	0.00291339	9606	Homo sapiens	ERICH1;FRMPD1;PTCHD4;IKZF1		R-HSA-9021451;R-HSA-9021450;R-HSA-9013069;R-HSA-9021325;R-HSA-9013568;R-HSA-9017817;R-HSA-9016861;R-HSA-9021406;R-HSA-9021523;R-HSA-9016916;R-HSA-9013652;R-HSA-9021480;R-HSA-9018538;R-HSA-9016751;R-HSA-9018542;R-HSA-9017120;R-HSA-9021412;R-HSA-9021478;R-HSA-9014141;R-HSA-9013567;R-HSA-9013631;R-HSA-9013361;R-HSA-9014129;R-HSA-9013488;R-HSA-9017398
R-HSA-389948	PD-1 signaling	3	45	0.00310045	0.41572	0.581972	4	4	0.000314961	9606	Homo sapiens	PDCD1LG2;HLA-DQB2		R-HSA-389762;R-HSA-388828;R-HSA-389759;R-HSA-389758
R-HSA-375276	Peptide ligand-binding receptors	12	211	0.0145377	0.419588	0.581972	14	76	0.00598425	9606	Homo sapiens	PIWIL2;APP;UTS2D;GALR2;PAR1;CAPRIN2;NEDD4L;OXT;KNG1;RXFP3		R-HSA-392263;R-HSA-374723;R-HSA-389026;R-HSA-391913;R-HSA-388596;R-HSA-388468;R-HSA-388503;R-HSA-389463;R-HSA-444848;R-HSA-388605;R-HSA-444859;R-HSA-374331;R-HSA-445113;R-HSA-374298
R-HSA-5387390	Hh mutants abrogate ligand secretion	4	64	0.00440954	0.427237	0.581972	3	7	0.000551181	9606	Homo sapiens	SKI;ERICH1;PSMB1;PSMF1		R-HSA-5387392;R-HSA-5483238;R-HSA-5483229
R-HSA-168273	Influenza Viral RNA Transcription and Replication	10	175	0.0120573	0.427875	0.581972	4	14	0.00110236	9606	Homo sapiens	NUP214;DIRAS3;ERICH1;PTPN9;AQP2;RPL17;MED15;RPL6;RPS12		R-HSA-192627;R-HSA-192704;R-HSA-192841;R-HSA-192925
R-HSA-5654689	PI-3K cascade:FGFR1	2	28	0.00192917	0.428325	0.581972	6	7	0.000551181	9606	Homo sapiens	FRS2;THBS2		R-HSA-5654692;R-HSA-5654596;R-HSA-5654594;R-HSA-5654690;R-HSA-5654592;R-HSA-5654591
R-HSA-9013507	NOTCH3 Activation and Transmission of Signal to the Nucleus	2	28	0.00192917	0.428325	0.581972	4	15	0.0011811	9606	Homo sapiens	ERICH1;FRMPD1		R-HSA-9017817;R-HSA-9013069;R-HSA-9013361;R-HSA-9021523
R-HSA-200425	Carnitine metabolism	2	28	0.00192917	0.428325	0.581972	2	9	0.000708661	9606	Homo sapiens	RASGEF1A;ACACA		R-HSA-75851;R-HSA-200424
R-HSA-879518	Transport of organic anions	2	28	0.00192917	0.428325	0.581972	2	9	0.000708661	9606	Homo sapiens	OXT;PTCHD4		R-HSA-879575;R-HSA-879584
R-HSA-159231	Transport of Mature mRNA Derived from an Intronless Transcript	3	46	0.00316935	0.429418	0.581972	3	3	0.00023622	9606	Homo sapiens	NUP214;PCSK6		R-HSA-158441;R-HSA-77594;R-HSA-158447
R-HSA-5675221	Negative regulation of MAPK pathway	3	46	0.00316935	0.429418	0.581972	6	12	0.000944882	9606	Homo sapiens	ERICH1;MITF;RXFP3		R-HSA-5674022;R-HSA-5675431;R-HSA-5674018;R-HSA-5675198;R-HSA-5675433;R-HSA-5675417
R-HSA-629597	Highly calcium permeable nicotinic acetylcholine receptors	1	11	0.000757889	0.436271	0.581972	2	2	0.00015748	9606	Homo sapiens	CHRNA6		R-HSA-629599;R-HSA-622326
R-HSA-196025	Formation of annular gap junctions	1	11	0.000757889	0.436271	0.581972	2	2	0.00015748	9606	Homo sapiens	ADAMTS14		R-HSA-196017;R-HSA-196026
R-HSA-9020933	Interleukin-23 signaling	1	11	0.000757889	0.436271	0.581972	9	12	0.000944882	9606	Homo sapiens	ADCY1		R-HSA-8950364;R-HSA-8950269;R-HSA-8952749;R-HSA-8950591;R-HSA-447130;R-HSA-8950741;R-HSA-8950183;R-HSA-8952823;R-HSA-8950583
R-HSA-5250958	Toxicity of botulinum toxin type B (BoNT/B)	1	11	0.000757889	0.436271	0.581972	3	5	0.000393701	9606	Homo sapiens	SYT1		R-HSA-5244402;R-HSA-5244404;R-HSA-5244397
R-HSA-446107	Type I hemidesmosome assembly	1	11	0.000757889	0.436271	0.581972	3	6	0.000472441	9606	Homo sapiens	DST		R-HSA-446083;R-HSA-432956;R-HSA-446077
R-HSA-163680	AMPK inhibits chREBP transcriptional activation activity	1	11	0.000757889	0.436271	0.581972	2	4	0.000314961	9606	Homo sapiens	HNF1B		R-HSA-8848663;R-HSA-163691
R-HSA-1169092	Activation of RAS in B cells	1	11	0.000757889	0.436271	0.581972	1	2	0.00015748	9606	Homo sapiens	MITF		R-HSA-1168636
R-HSA-68689	CDC6 association with the ORC:origin complex	1	11	0.000757889	0.436271	0.581972	1	2	0.00015748	9606	Homo sapiens	ORC5L		R-HSA-68688
R-HSA-3785653	Myoclonic epilepsy of Lafora	1	11	0.000757889	0.436271	0.581972	1	2	0.00015748	9606	Homo sapiens	ERICH1		R-HSA-3797226
R-HSA-1614603	Cysteine formation from homocysteine	1	11	0.000757889	0.436271	0.581972	1	2	0.00015748	9606	Homo sapiens	CBS		R-HSA-1614524
R-HSA-444473	Formyl peptide receptors bind formyl peptides and many other ligands	1	11	0.000757889	0.436271	0.581972	1	3	0.00023622	9606	Homo sapiens	APP		R-HSA-391913
R-HSA-446205	Synthesis of GDP-mannose	1	11	0.000757889	0.436271	0.581972	1	3	0.00023622	9606	Homo sapiens	TMEM114		R-HSA-446201
R-HSA-442729	CREB1 phosphorylation through the activation of CaMKII/CaMKK/CaMKIV cascasde	1	11	0.000757889	0.436271	0.581972	3	10	0.000787402	9606	Homo sapiens	CAMKK2		R-HSA-9619125;R-HSA-442749;R-HSA-9618863
R-HSA-9010642	ROBO receptors bind AKAP5	1	11	0.000757889	0.436271	0.581972	1	7	0.000551181	9606	Homo sapiens	PPP3CB		R-HSA-9010645
R-HSA-351906	Apoptotic cleavage of cell adhesion proteins	1	11	0.000757889	0.436271	0.581972	1	10	0.000787402	9606	Homo sapiens	TBX15;OCLN		R-HSA-351876
R-HSA-112399	IRS-mediated signalling	4	65	0.00447843	0.438703	0.581972	4	9	0.000708661	9606	Homo sapiens	MITF;FRS2;THBS2;PDK1		R-HSA-109699;R-HSA-109701;R-HSA-109702;R-HSA-109817
R-HSA-159234	Transport of Mature mRNAs Derived from Intronless Transcripts	3	47	0.00323825	0.443	0.581972	9	9	0.000708661	9606	Homo sapiens	NUP214;PCSK6		R-HSA-77587;R-HSA-158481;R-HSA-159046;R-HSA-158484;R-HSA-159050;R-HSA-158441;R-HSA-77594;R-HSA-158447;R-HSA-111439
R-HSA-933542	TRAF6 mediated NF-kB activation	2	29	0.00199807	0.445867	0.581972	2	4	0.000314961	9606	Homo sapiens	APP;NFKB1		R-HSA-168166;R-HSA-168140
R-HSA-5683057	MAPK family signaling cascades	19	348	0.0239768	0.449733	0.581972	24	86	0.00677165	9606	Homo sapiens	SPTBN4;PDGFB;MITF;FRS2;RASAL2;THBS2;ETV4;RXFP3;BEST4;RASGEF1A;ERICH1;ERBB4;CDH22;PSMB1;CAPN3;NCAM1;PSMF1		R-HSA-5672950;R-HSA-5658231;R-HSA-5672980;R-HSA-5674132;R-HSA-5672978;R-HSA-5674130;R-HSA-5658430;R-HSA-5675198;R-HSA-5687099;R-HSA-5658424;R-HSA-5687097;R-HSA-5675417;R-HSA-5674022;R-HSA-5672966;R-HSA-5675431;R-HSA-5672965;R-HSA-5674018;R-HSA-5658435;R-HSA-5672972;R-HSA-5672973;R-HSA-5687112;R-HSA-5687081;R-HSA-5675433;R-HSA-5672969
R-HSA-5576892	Phase 0 - rapid depolarisation	4	66	0.00454733	0.450101	0.581972	2	2	0.00015748	9606	Homo sapiens	SCN10A;TRIM36;ANK3;FGF11		R-HSA-5577213;R-HSA-5576895
R-HSA-4608870	Asymmetric localization of PCP proteins	4	66	0.00454733	0.450101	0.581972	3	7	0.000551181	9606	Homo sapiens	ERICH1;SMURF1;PSMB1;PSMF1		R-HSA-4608854;R-HSA-4608855;R-HSA-4608852
R-HSA-397014	Muscle contraction	14	254	0.0175003	0.452474	0.581972	13	41	0.00322835	9606	Homo sapiens	KCNIP1;KCNK9;FBXO38;KCNK13;KCNIP4;ANK3;IL1RAP;SLC8A1;SCN10A;SRP72;TRIM36;SUCLG2;ANKRD2;FGF11		R-HSA-390597;R-HSA-5263633;R-HSA-390598;R-HSA-418309;R-HSA-390593;R-HSA-390595;R-HSA-5577234;R-HSA-5577213;R-HSA-5576895;R-HSA-5578910;R-HSA-445813;R-HSA-425661;R-HSA-5263628
R-HSA-69306	DNA Replication	8	141	0.00971476	0.452703	0.581972	25	47	0.00370079	9606	Homo sapiens	RAB5B;ERICH1;PSMB1;ORC5L;PLAT;TAB2;PSMF1;PEPD		R-HSA-68611;R-HSA-68610;R-HSA-68615;R-HSA-69005;R-HSA-68940;R-HSA-176973;R-HSA-68688;R-HSA-68944;R-HSA-68946;R-HSA-68948;R-HSA-69015;R-HSA-68825;R-HSA-69016;R-HSA-68826;R-HSA-68960;R-HSA-68712;R-HSA-176942;R-HSA-68849;R-HSA-68914;R-HSA-68917;R-HSA-68916;R-HSA-68919;R-HSA-68918;R-HSA-68603;R-HSA-176956
R-HSA-9660826	Purinergic signaling in leishmaniasis infection	3	48	0.00330715	0.456452	0.581972	5	23	0.00181102	9606	Homo sapiens	APP;IL18;NFKB1		R-HSA-9603905;R-HSA-449058;R-HSA-844612;R-HSA-448703;R-HSA-844610
R-HSA-9664424	Cell recruitment (pro-inflammatory response)	3	48	0.00330715	0.456452	0.581972	5	23	0.00181102	9606	Homo sapiens	APP;IL18;NFKB1		R-HSA-9603905;R-HSA-449058;R-HSA-844612;R-HSA-448703;R-HSA-844610
R-HSA-174154	APC/C:Cdc20 mediated degradation of Securin	4	67	0.00461623	0.461425	0.581972	3	3	0.00023622	9606	Homo sapiens	ERICH1;PSMB1;TAB2;PSMF1		R-HSA-174144;R-HSA-174202;R-HSA-174121
R-HSA-977443	GABA receptor activation	4	67	0.00461623	0.461425	0.581972	9	12	0.000944882	9606	Homo sapiens	GABBR1;GNAL;GNB5;ADCY1		R-HSA-170674;R-HSA-1013020;R-HSA-420688;R-HSA-170666;R-HSA-1013013;R-HSA-392206;R-HSA-1013012;R-HSA-170686;R-HSA-170671
R-HSA-5654688	SHC-mediated cascade:FGFR1	2	30	0.00206697	0.463104	0.581972	4	4	0.000314961	9606	Homo sapiens	MITF;THBS2		R-HSA-5654582;R-HSA-5654597;R-HSA-5654573;R-HSA-5654600
R-HSA-202040	G-protein activation	2	30	0.00206697	0.463104	0.581972	5	6	0.000472441	9606	Homo sapiens	NEDD4L;GNB5		R-HSA-167408;R-HSA-167429;R-HSA-167419;R-HSA-167433;R-HSA-112271
R-HSA-420029	Tight junction interactions	2	30	0.00206697	0.463104	0.581972	2	3	0.00023622	9606	Homo sapiens	CLDN3;SIM2		R-HSA-420019;R-HSA-419981
R-HSA-5621575	CD209 (DC-SIGN) signaling	2	30	0.00206697	0.463104	0.581972	7	11	0.000866142	9606	Homo sapiens	MITF;NFKB1		R-HSA-5621573;R-HSA-5660660;R-HSA-5624486;R-HSA-5624492;R-HSA-5624494;R-HSA-5660666;R-HSA-5624473
R-HSA-181430	Norepinephrine Neurotransmitter Release Cycle	2	30	0.00206697	0.463104	0.581972	3	6	0.000472441	9606	Homo sapiens	SYT1;SLC22A1		R-HSA-374896;R-HSA-374899;R-HSA-374922
R-HSA-70921	Histidine catabolism	2	30	0.00206697	0.463104	0.581972	2	8	0.000629921	9606	Homo sapiens	ARID3A;HNMT		R-HSA-70899;R-HSA-175993
R-HSA-8939211	ESR-mediated signaling	14	256	0.0176381	0.463996	0.581972	85	110	0.00866142	9606	Homo sapiens	NR5A2;ERBB4;AKT3;STRN;PGR;MITF;GNB5;ESR1;PDK1;IGF1R		R-HSA-9018505;R-HSA-199298;R-HSA-9008267;R-HSA-9011981;R-HSA-9632918;R-HSA-9021068;R-HSA-9023884;R-HSA-8931981;R-HSA-9633044;R-HSA-9008271;R-HSA-9011983;R-HSA-9008270;R-HSA-9018497;R-HSA-9009536;R-HSA-9011971;R-HSA-9018499;R-HSA-9634584;R-HSA-9008258;R-HSA-9009541;R-HSA-9632412;R-HSA-9011975;R-HSA-9018503;R-HSA-9011997;R-HSA-9008285;R-HSA-9021596;R-HSA-9011985;R-HSA-9632906;R-HSA-9021072;R-HSA-90…
R-HSA-216083	Integrin cell surface interactions	5	86	0.00592531	0.464279	0.581972	11	54	0.00425197	9606	Homo sapiens	ITGA11;CAPN3;POT1;SIM2;ESR1		R-HSA-4084910;R-HSA-4086223;R-HSA-4085133;R-HSA-265424;R-HSA-265425;R-HSA-4088264;R-HSA-2426259;R-HSA-2467436;R-HSA-216072;R-HSA-202718;R-HSA-216045
R-HSA-198693	AKT phosphorylates targets in the nucleus	1	12	0.000826788	0.464905	0.581972	4	4	0.000314961	9606	Homo sapiens	AKT3		R-HSA-199299;R-HSA-199298;R-HSA-199863;R-HSA-199839
R-HSA-190873	Gap junction degradation	1	12	0.000826788	0.464905	0.581972	4	4	0.000314961	9606	Homo sapiens	ADAMTS14		R-HSA-196017;R-HSA-190519;R-HSA-196026;R-HSA-190829
R-HSA-430116	GP1b-IX-V activation signalling	1	12	0.000826788	0.464905	0.581972	5	7	0.000551181	9606	Homo sapiens	CAPN3		R-HSA-430096;R-HSA-430076;R-HSA-443418;R-HSA-443402;R-HSA-430073
R-HSA-9619229	Activation of RAC1 downstream of NMDARs	1	12	0.000826788	0.464905	0.581972	3	6	0.000472441	9606	Homo sapiens	CAMKK2		R-HSA-9619367;R-HSA-9619355;R-HSA-9619214
R-HSA-170984	ARMS-mediated activation	1	12	0.000826788	0.464905	0.581972	3	6	0.000472441	9606	Homo sapiens	BEST4		R-HSA-169904;R-HSA-9612980;R-HSA-169901
R-HSA-176974	Unwinding of DNA	1	12	0.000826788	0.464905	0.581972	2	4	0.000314961	9606	Homo sapiens	PEPD		R-HSA-176942;R-HSA-176956
R-HSA-428542	Regulation of commissural axon pathfinding by SLIT and ROBO	1	12	0.000826788	0.464905	0.581972	2	5	0.000393701	9606	Homo sapiens	NTN1		R-HSA-9011241;R-HSA-9011224
R-HSA-450520	HuR (ELAVL1) binds and stabilizes mRNA	1	12	0.000826788	0.464905	0.581972	2	7	0.000551181	9606	Homo sapiens	NUP214		R-HSA-450595;R-HSA-450387
R-HSA-201688	WNT mediated activation of DVL	1	12	0.000826788	0.464905	0.581972	1	4	0.000314961	9606	Homo sapiens	BMPER		R-HSA-3772435
R-HSA-9613354	Lipophagy	1	12	0.000826788	0.464905	0.581972	1	5	0.000393701	9606	Homo sapiens	NR5A2		R-HSA-9613530
R-HSA-3323169	Defects in biotin (Btn) metabolism	1	12	0.000826788	0.464905	0.581972	1	6	0.000472441	9606	Homo sapiens	ACACA		R-HSA-3323184
R-HSA-381676	Glucagon-like Peptide-1 (GLP1) regulates insulin secretion	3	49	0.00337605	0.469766	0.581972	5	11	0.000866142	9606	Homo sapiens	BEST4;PRKAR1B;GNB5		R-HSA-422320;R-HSA-381612;R-HSA-381727;R-HSA-381707;R-HSA-381706
R-HSA-3214841	PKMTs methylate histone lysines	3	49	0.00337605	0.469766	0.581972	7	22	0.00173228	9606	Homo sapiens	ATF7IP;SMYD3;NFKB1		R-HSA-5651654;R-HSA-5637686;R-HSA-8865237;R-HSA-5244692;R-HSA-5159250;R-HSA-4827382;R-HSA-5651657
R-HSA-8854214	TBC/RABGAPs	3	49	0.00337605	0.469766	0.581972	3	14	0.00110236	9606	Homo sapiens	ARHGEF10;RAB5B;RAB6B		R-HSA-8854303;R-HSA-8854222;R-HSA-8854173
R-HSA-68867	Assembly of the pre-replicative complex	4	68	0.00468513	0.472667	0.581972	10	12	0.000944882	9606	Homo sapiens	ERICH1;PSMB1;ORC5L;PSMF1		R-HSA-68849;R-HSA-68688;R-HSA-68611;R-HSA-68610;R-HSA-68615;R-HSA-68825;R-HSA-68712;R-HSA-68603;R-HSA-68826;R-HSA-176973
R-HSA-162599	Late Phase of HIV Life Cycle	9	163	0.0112305	0.475939	0.581972	21	77	0.00606299	9606	Homo sapiens	NUP214;CNTNAP2;ERICH1;DAW1;NEDD4L;VPS24;TAF4		R-HSA-9613490;R-HSA-184323;R-HSA-167136;R-HSA-9613498;R-HSA-3149434;R-HSA-167113;R-HSA-3159227;R-HSA-167118;R-HSA-184269;R-HSA-167474;R-HSA-3159232;R-HSA-165043;R-HSA-167121;R-HSA-165047;R-HSA-167477;R-HSA-167130;R-HSA-167097;R-HSA-167134;R-HSA-3139027;R-HSA-167484;R-HSA-3149454
R-HSA-1296041	Activation of G protein gated Potassium channels	2	31	0.00213587	0.480021	0.581972	3	3	0.00023622	9606	Homo sapiens	GABBR1;GNB5		R-HSA-1013020;R-HSA-1013013;R-HSA-1013012
R-HSA-997272	Inhibition of voltage gated Ca2+ channels via Gbeta/gamma subunits	2	31	0.00213587	0.480021	0.581972	3	3	0.00023622	9606	Homo sapiens	GABBR1;GNB5		R-HSA-1013020;R-HSA-1013013;R-HSA-1013012
R-HSA-1296059	G protein gated Potassium channels	2	31	0.00213587	0.480021	0.581972	3	3	0.00023622	9606	Homo sapiens	GABBR1;GNB5		R-HSA-1013020;R-HSA-1013013;R-HSA-1013012
R-HSA-5654695	PI-3K cascade:FGFR2	2	31	0.00213587	0.480021	0.581972	6	7	0.000551181	9606	Homo sapiens	FRS2;THBS2		R-HSA-5654614;R-HSA-5654612;R-HSA-5654622;R-HSA-5654620;R-HSA-5654701;R-HSA-5654697
R-HSA-5601884	PIWI-interacting RNA (piRNA) biogenesis	2	31	0.00213587	0.480021	0.581972	10	15	0.0011811	9606	Homo sapiens	PIWIL2;PIWIL1		R-HSA-5601910;R-HSA-5603062;R-HSA-5601888;R-HSA-5629203;R-HSA-5615682;R-HSA-5601922;R-HSA-5629218;R-HSA-5601929;R-HSA-5601883;R-HSA-5603067
R-HSA-5218921	VEGFR2 mediated cell proliferation	2	31	0.00213587	0.480021	0.581972	2	12	0.000944882	9606	Homo sapiens	MITF;PDK1		R-HSA-5218845;R-HSA-5218821
R-HSA-9006934	Signaling by Receptor Tyrosine Kinases	33	622	0.0428552	0.481788	0.581972	304	698	0.0549606	9606	Homo sapiens	PTPRS;TCF25;LAMA1;FRMPD1;PDGFB;PLAT;PCSK6;THBS2;TSPAN31;IGF1R;BEST4;ERICH1;ERBB4;RPS6KA2;AKT3;MAP2K5;PDK1;YES1;LAMB2;LAMB1;PTK6;MITF;FRS2;ESR1;TAB2;PGR		R-HSA-5654614;R-HSA-5654615;R-HSA-8848005;R-HSA-5654612;R-HSA-6785636;R-HSA-205319;R-HSA-5654608;R-HSA-1562641;R-HSA-5654622;R-HSA-5654623;R-HSA-9612440;R-HSA-5654620;R-HSA-5654618;R-HSA-9612444;R-HSA-9612445;R-HSA-171026;R-HSA-5654596;R-HSA-5654597;R-HSA-5654594;R-HSA-9603719;R-HSA-5654592;R-HSA-6785648;R-HSA-1250315;R-HSA-5654607;R-HSA-5654605;R-HSA-5654603;R-HSA-5654600;R-HSA-1963581;R-HSA-565…
R-HSA-3781865	Diseases of glycosylation	11	202	0.0139176	0.482394	0.581972	7	77	0.00606299	9606	Homo sapiens	ADAMTS16;SEMA5A;ADAMTS14;TMEM114;RASGEF1A;B3GNT6;NOTCH4;ADAMTSL3;RFT1;ADAMTS12;THBS2		R-HSA-6785668;R-HSA-5096538;R-HSA-3560785;R-HSA-4570573;R-HSA-6785565;R-HSA-3560794;R-HSA-3781926
R-HSA-9010553	Regulation of expression of SLITs and ROBOs	10	183	0.0126085	0.482773	0.581972	5	20	0.0015748	9606	Homo sapiens	DIRAS3;ERICH1;PSMB1;PTPN9;PSMF1;AQP2;RPL17;MED15;RPL6;RPS12		R-HSA-9014652;R-HSA-9011313;R-HSA-8986083;R-HSA-9014610;R-HSA-9011300
R-HSA-211733	Regulation of activated PAK-2p34 by proteasome mediated degradation	3	50	0.00344495	0.482931	0.581972	2	2	0.00015748	9606	Homo sapiens	ERICH1;PSMB1;PSMF1		R-HSA-211715;R-HSA-211734
R-HSA-73762	RNA Polymerase I Transcription Initiation	3	50	0.00344495	0.482931	0.581972	4	6	0.000472441	9606	Homo sapiens	CAST;HDAC2;PDGFB		R-HSA-73865;R-HSA-73739;R-HSA-73757;R-HSA-73758
R-HSA-75893	TNF signaling	3	50	0.00344495	0.482931	0.581972	3	29	0.00228346	9606	Homo sapiens	ERICH1;TAB2;FAM105B		R-HSA-5357845;R-HSA-5357860;R-HSA-5661517
R-HSA-629594	Highly calcium permeable postsynaptic nicotinic acetylcholine receptors	1	13	0.000895687	0.492086	0.581972	2	2	0.00015748	9606	Homo sapiens	CHRNA6		R-HSA-629595;R-HSA-629596
R-HSA-174362	Transport and synthesis of PAPS	1	13	0.000895687	0.492086	0.581972	2	4	0.000314961	9606	Homo sapiens	RASGEF1A		R-HSA-174389;R-HSA-174392
R-HSA-1300642	Sperm Motility And Taxes	1	13	0.000895687	0.492086	0.581972	2	4	0.000314961	9606	Homo sapiens	CATSPER3		R-HSA-2534359;R-HSA-2534388
R-HSA-2151209	Activation of PPARGC1A (PGC-1alpha) by phosphorylation	1	13	0.000895687	0.492086	0.581972	1	2	0.00015748	9606	Homo sapiens	NR5A2		R-HSA-1592244
R-HSA-113501	Inhibition of replication initiation of damaged DNA by RB1/E2F1	1	13	0.000895687	0.492086	0.581972	1	3	0.00023622	9606	Homo sapiens	RFT1		R-HSA-113503
R-HSA-426048	Arachidonate production from DAG	1	13	0.000895687	0.492086	0.581972	1	3	0.00023622	9606	Homo sapiens	RIMS2		R-HSA-5694462
R-HSA-111932	CaMK IV-mediated phosphorylation of CREB	1	13	0.000895687	0.492086	0.581972	3	13	0.00102362	9606	Homo sapiens	CAMKK2		R-HSA-9619125;R-HSA-442749;R-HSA-9618863
R-HSA-8875555	MET activates RAP1 and RAC1	1	13	0.000895687	0.492086	0.581972	1	5	0.000393701	9606	Homo sapiens	BEST4		R-HSA-8875568
R-HSA-209952	Peptide hormone biosynthesis	1	13	0.000895687	0.492086	0.581972	1	5	0.000393701	9606	Homo sapiens	NEDD4L		R-HSA-265301
R-HSA-2179392	EGFR Transactivation by Gastrin	1	13	0.000895687	0.492086	0.581972	1	6	0.000472441	9606	Homo sapiens	MITF		R-HSA-2179407
R-HSA-9664873	Pexophagy	1	13	0.000895687	0.492086	0.581972	1	13	0.00102362	9606	Homo sapiens	ERICH1		R-HSA-9674127
R-HSA-4570464	SUMOylation of RNA binding proteins	3	51	0.00351385	0.495939	0.581972	2	4	0.000314961	9606	Homo sapiens	NUP214;EBF4		R-HSA-4570499;R-HSA-4570493
R-HSA-210500	Glutamate Neurotransmitter Release Cycle	2	32	0.00220477	0.496607	0.581972	4	8	0.000629921	9606	Homo sapiens	SYT1;SLC1A7		R-HSA-210404;R-HSA-210426;R-HSA-210430;R-HSA-210444
R-HSA-5689901	Metalloprotease DUBs	2	32	0.00220477	0.496607	0.581972	3	6	0.000472441	9606	Homo sapiens	ERICH1;BRE		R-HSA-5691381;R-HSA-5691411;R-HSA-5691439
R-HSA-2122948	Activated NOTCH1 Transmits Signal to the Nucleus	2	32	0.00220477	0.496607	0.581972	8	21	0.00165354	9606	Homo sapiens	ERICH1;FRMPD1		R-HSA-157632;R-HSA-1980109;R-HSA-1980074;R-HSA-1980118;R-HSA-1912357;R-HSA-157353;R-HSA-1980112;R-HSA-1912386
R-HSA-5674400	Constitutive Signaling by AKT1 E17K in Cancer	2	32	0.00220477	0.496607	0.581972	3	18	0.00141732	9606	Homo sapiens	AKT3;PDK1		R-HSA-2243937;R-HSA-2243942;R-HSA-2400010
R-HSA-69273	Cyclin A/B1/B2 associated events during G2/M transition	2	32	0.00220477	0.496607	0.581972	3	25	0.0019685	9606	Homo sapiens	RAB5B;RFT1		R-HSA-8856951;R-HSA-4088024;R-HSA-8856945
R-HSA-9612973	Autophagy	9	166	0.0114372	0.497458	0.581972	51	108	0.00850394	9606	Homo sapiens	RPTOR;MTMR3;NR5A2;ERICH1;TCF25;VPS24;SLC38A9;ATG7;FARS2		R-HSA-9646354;R-HSA-5682388;R-HSA-5683925;R-HSA-9641111;R-HSA-5682896;R-HSA-9641109;R-HSA-5672017;R-HSA-5675868;R-HSA-5682011;R-HSA-9641089;R-HSA-9646347;R-HSA-5681999;R-HSA-5665868;R-HSA-5682893;R-HSA-9641096;R-HSA-9674127;R-HSA-5672010;R-HSA-5672011;R-HSA-5672008;R-HSA-9646348;R-HSA-9646390;R-HSA-5672817;R-HSA-5683583;R-HSA-9622840;R-HSA-5679206;R-HSA-9640480;R-HSA-5679205;R-HSA-9641127;R-HSA-9…
R-HSA-162906	HIV Infection	14	262	0.0180515	0.498349	0.581972	33	158	0.0124409	9606	Homo sapiens	NUP214;CNTNAP2;ERICH1;PSMB1;DAW1;NEDD4L;VPS24;PSMF1;TAF4;DOCK2;B2M;MCPH1		R-HSA-184323;R-HSA-182279;R-HSA-3149434;R-HSA-167113;R-HSA-3159227;R-HSA-182286;R-HSA-167118;R-HSA-180622;R-HSA-184269;R-HSA-167121;R-HSA-167130;R-HSA-167134;R-HSA-180573;R-HSA-9613490;R-HSA-182243;R-HSA-167136;R-HSA-180710;R-HSA-9613498;R-HSA-167474;R-HSA-3159232;R-HSA-165043;R-HSA-182263;R-HSA-165047;R-HSA-167477;R-HSA-180597;R-HSA-180603;R-HSA-167097;R-HSA-200952;R-HSA-3139027;R-HSA-167484;R-H…
R-HSA-193704	p75 NTR receptor-mediated signalling	6	109	0.00750999	0.501674	0.581972	12	50	0.00393701	9606	Homo sapiens	AKAP13;ARHGEF10;HDAC2;ERICH1;FRMPD1;NFKB1		R-HSA-204947;R-HSA-193682;R-HSA-209536;R-HSA-205008;R-HSA-205056;R-HSA-193700;R-HSA-193691;R-HSA-205112;R-HSA-193705;R-HSA-205039;R-HSA-209566;R-HSA-205118
R-HSA-5693607	Processing of DNA double-strand break ends	5	90	0.00620091	0.503546	0.581972	12	17	0.00133858	9606	Homo sapiens	RAB5B;BLM;ERICH1;BRE;RASGEF1A		R-HSA-5693542;R-HSA-5684887;R-HSA-5684071;R-HSA-5685156;R-HSA-5684052;R-HSA-5684882;R-HSA-5685011;R-HSA-5684096;R-HSA-5685985;R-HSA-5684081;R-HSA-5685994;R-HSA-5684875
R-HSA-380284	Loss of proteins required for interphase microtubule organization from the centrosome	4	71	0.00489183	0.505833	0.581972	3	3	0.00023622	9606	Homo sapiens	BMPER;SGTA;ARID3A;PAFAH1B1		R-HSA-380294;R-HSA-380272;R-HSA-380303
R-HSA-380259	Loss of Nlp from mitotic centrosomes	4	71	0.00489183	0.505833	0.581972	2	2	0.00015748	9606	Homo sapiens	BMPER;SGTA;ARID3A;PAFAH1B1		R-HSA-380272;R-HSA-380303
R-HSA-936837	Ion transport by P-type ATPases	4	71	0.00489183	0.505833	0.581972	5	14	0.00110236	9606	Homo sapiens	SUCLG2;ATP2C2;SLC4A4;THOP1		R-HSA-936895;R-HSA-418309;R-HSA-947591;R-HSA-936883;R-HSA-939763
R-HSA-6802948	Signaling by high-kinase activity BRAF mutants	3	52	0.00358275	0.50878	0.581972	4	6	0.000472441	9606	Homo sapiens	BEST4;CAPN3;MITF		R-HSA-6802912;R-HSA-6802911;R-HSA-6802910;R-HSA-6803227
R-HSA-190828	Gap junction trafficking	3	52	0.00358275	0.50878	0.581972	8	20	0.0015748	9606	Homo sapiens	GPM6A;ADAMTS14;TCF25		R-HSA-196017;R-HSA-190519;R-HSA-196026;R-HSA-190682;R-HSA-190520;R-HSA-191737;R-HSA-190829;R-HSA-190877
R-HSA-69618	Mitotic Spindle Checkpoint	6	110	0.00757889	0.510443	0.581972	5	7	0.000551181	9606	Homo sapiens	CAPN9;ABLIM2;SGTA;TAB2;DOCK2;PAFAH1B1		R-HSA-141409;R-HSA-141431;R-HSA-141422;R-HSA-141439;R-HSA-141423
R-HSA-194315	Signaling by Rho GTPases	24	457	0.0314868	0.512241	0.581972	25	117	0.0092126	9606	Homo sapiens	ARHGEF10;PHLDB1;STARD13;MEGF10;TCF25;WIPF2;SGTA;ZDHHC24;RHOH;ESRRG;ARHGAP24;BCR;ARHGAP33;ARHGAP22;AKAP13;FMNL2;CAPN9;ABLIM2;ECHDC1;DOCK2;PDK1;PAFAH1B1		R-HSA-5665751;R-HSA-5665748;R-HSA-2029469;R-HSA-2029466;R-HSA-5623632;R-HSA-5666129;R-HSA-2029465;R-HSA-195146;R-HSA-194894;R-HSA-419083;R-HSA-5625797;R-HSA-5625796;R-HSA-2197691;R-HSA-2197690;R-HSA-5672329;R-HSA-194913;R-HSA-2197698;R-HSA-194854;R-HSA-5666160;R-HSA-5623667;R-HSA-442592;R-HSA-194922;R-HSA-5665727;R-HSA-5666169;R-HSA-2130194
R-HSA-5654699	SHC-mediated cascade:FGFR2	2	33	0.00227367	0.512851	0.581972	4	4	0.000314961	9606	Homo sapiens	MITF;THBS2		R-HSA-5654406;R-HSA-5654407;R-HSA-5654404;R-HSA-5654402
R-HSA-3928663	EPHA-mediated growth cone collapse	2	33	0.00227367	0.512851	0.581972	3	4	0.000314961	9606	Homo sapiens	PCSK2;YES1		R-HSA-3928651;R-HSA-3928602;R-HSA-3928648
R-HSA-140837	Intrinsic Pathway of Fibrin Clot Formation	2	33	0.00227367	0.512851	0.581972	7	20	0.0015748	9606	Homo sapiens	CAPN3;KNG1		R-HSA-158354;R-HSA-158118;R-HSA-158311;R-HSA-158218;R-HSA-158251;R-HSA-158137;R-HSA-158313
R-HSA-622312	Inflammasomes	2	33	0.00227367	0.512851	0.581972	5	28	0.00220472	9606	Homo sapiens	APP;NFKB1		R-HSA-9603905;R-HSA-844440;R-HSA-1296421;R-HSA-844612;R-HSA-844610
R-HSA-9006115	Signaling by NTRK2 (TRKB)	2	33	0.00227367	0.512851	0.581972	6	38	0.00299213	9606	Homo sapiens	MITF;FRS2		R-HSA-9032073;R-HSA-9028728;R-HSA-9026891;R-HSA-9028730;R-HSA-9031981;R-HSA-9032067
R-HSA-425410	Metal ion SLC transporters	2	33	0.00227367	0.512851	0.581972	2	20	0.0015748	9606	Homo sapiens	BMPER;LAMA1		R-HSA-435349;R-HSA-442368
R-HSA-195253	Degradation of beta-catenin by the destruction complex	5	91	0.00626981	0.513189	0.581972	12	23	0.00181102	9606	Homo sapiens	ZEB2;ERICH1;PSMB1;PLAT;PSMF1		R-HSA-5229343;R-HSA-195283;R-HSA-195251;R-HSA-195280;R-HSA-195318;R-HSA-195287;R-HSA-195300;R-HSA-2130279;R-HSA-195275;R-HSA-2130282;R-HSA-195304;R-HSA-2130286
R-HSA-8868773	rRNA processing in the nucleus and cytosol	11	207	0.0142621	0.514545	0.581972	7	15	0.0011811	9606	Homo sapiens	DIRAS3;ERICH1;BMPER;PTPN9;TMTC1;AQP2;RPL17;MED15;RPL6;RPS12		R-HSA-6791223;R-HSA-6791222;R-HSA-6791221;R-HSA-6791218;R-HSA-6791228;R-HSA-6791227;R-HSA-6790906
R-HSA-174178	APC/C:Cdh1 mediated degradation of Cdc20 and other APC/C:Cdh1 targeted proteins in late mitosis/early G1	4	72	0.00496073	0.516682	0.581972	4	4	0.000314961	9606	Homo sapiens	ERICH1;PSMB1;TAB2;PSMF1		R-HSA-174195;R-HSA-174088;R-HSA-174105;R-HSA-188191
R-HSA-174184	Cdc20:Phospho-APC/C mediated degradation of Cyclin A	4	72	0.00496073	0.516682	0.581972	3	3	0.00023622	9606	Homo sapiens	ERICH1;PSMB1;TAB2;PSMF1		R-HSA-174171;R-HSA-174104;R-HSA-174255
R-HSA-5685942	HDR through Homologous Recombination (HRR)	4	72	0.00496073	0.516682	0.581972	13	19	0.00149606	9606	Homo sapiens	BLM;ERICH1;RASGEF1A;KIAA0146		R-HSA-5693620;R-HSA-5693589;R-HSA-5686483;R-HSA-5693584;R-HSA-5686398;R-HSA-5685341;R-HSA-5693593;R-HSA-5693561;R-HSA-5686469;R-HSA-5693539;R-HSA-5685838;R-HSA-5686410;R-HSA-5686440
R-HSA-1234176	Oxygen-dependent proline hydroxylation of Hypoxia-inducible Factor Alpha	4	72	0.00496073	0.516682	0.581972	4	12	0.000944882	9606	Homo sapiens	ERICH1;PSMB1;TAB2;PSMF1		R-HSA-1234163;R-HSA-1234159;R-HSA-1234175;R-HSA-1234172
R-HSA-74751	Insulin receptor signalling cascade	4	72	0.00496073	0.516682	0.581972	5	25	0.0019685	9606	Homo sapiens	MITF;FRS2;THBS2;PDK1		R-HSA-109699;R-HSA-109701;R-HSA-109702;R-HSA-109817;R-HSA-109807
R-HSA-5358346	Hedgehog ligand biogenesis	4	72	0.00496073	0.516682	0.581972	3	15	0.0011811	9606	Homo sapiens	SKI;ERICH1;PSMB1;PSMF1		R-HSA-5362448;R-HSA-5358343;R-HSA-5362412
R-HSA-5467340	AXIN missense mutants destabilize the destruction complex	1	14	0.000964586	0.517888	0.581972	1	1	7.87402e-05	9606	Homo sapiens	ZEB2		R-HSA-4839734
R-HSA-5467337	APC truncation mutants have impaired AXIN binding	1	14	0.000964586	0.517888	0.581972	1	1	7.87402e-05	9606	Homo sapiens	ZEB2		R-HSA-4791278
R-HSA-5467348	Truncations of AMER1 destabilize the destruction complex	1	14	0.000964586	0.517888	0.581972	1	1	7.87402e-05	9606	Homo sapiens	ZEB2		R-HSA-4839746
R-HSA-416550	Sema4D mediated inhibition of cell attachment and migration	1	14	0.000964586	0.517888	0.581972	4	6	0.000472441	9606	Homo sapiens	RND1		R-HSA-400677;R-HSA-416562;R-HSA-416546;R-HSA-416559
R-HSA-5658623	FGFRL1 modulation of FGFR1 signaling	1	14	0.000964586	0.517888	0.581972	1	2	0.00015748	9606	Homo sapiens	THBS2		R-HSA-5654511
R-HSA-4839744	truncated APC mutants destabilize the destruction complex	1	14	0.000964586	0.517888	0.581972	1	2	0.00015748	9606	Homo sapiens	ZEB2		R-HSA-4791278
R-HSA-75205	Dissolution of Fibrin Clot	1	14	0.000964586	0.517888	0.581972	8	19	0.00149606	9606	Homo sapiens	PLAT		R-HSA-158800;R-HSA-158784;R-HSA-158756;R-HSA-158747;R-HSA-158795;R-HSA-158744;R-HSA-158750;R-HSA-158781
R-HSA-1483226	Synthesis of PI	1	14	0.000964586	0.517888	0.581972	1	3	0.00023622	9606	Homo sapiens	PITPNM3		R-HSA-8869241
R-HSA-425381	Bicarbonate transporters	1	14	0.000964586	0.517888	0.581972	1	4	0.000314961	9606	Homo sapiens	SLC4A4		R-HSA-8878664
R-HSA-9034864	Activated NTRK3 signals through RAS	1	14	0.000964586	0.517888	0.581972	1	4	0.000314961	9606	Homo sapiens	MITF		R-HSA-9036970
R-HSA-9013973	TICAM1-dependent activation of IRF3/IRF7	1	14	0.000964586	0.517888	0.581972	2	9	0.000708661	9606	Homo sapiens	ERICH1		R-HSA-9013990;R-HSA-9013974
R-HSA-8876493	InlA-mediated entry of Listeria monocytogenes into host cells	1	14	0.000964586	0.517888	0.581972	1	5	0.000393701	9606	Homo sapiens	ERICH1		R-HSA-8877003
R-HSA-9614399	Regulation of localization of FOXO transcription factors	1	14	0.000964586	0.517888	0.581972	1	5	0.000393701	9606	Homo sapiens	AKT3		R-HSA-199299
R-HSA-210990	PECAM1 interactions	1	14	0.000964586	0.517888	0.581972	1	7	0.000551181	9606	Homo sapiens	YES1		R-HSA-210291
R-HSA-391908	Prostanoid ligand receptors	1	14	0.000964586	0.517888	0.581972	1	8	0.000629921	9606	Homo sapiens	PTGER4		R-HSA-391940
R-HSA-162909	Host Interactions of HIV factors	8	150	0.0103348	0.52127	0.581972	14	54	0.00425197	9606	Homo sapiens	NUP214;ERICH1;PSMB1;PSMF1;DOCK2;B2M;MCPH1		R-HSA-182243;R-HSA-180710;R-HSA-182279;R-HSA-182286;R-HSA-180622;R-HSA-165043;R-HSA-182263;R-HSA-165047;R-HSA-180597;R-HSA-180603;R-HSA-200952;R-HSA-180540;R-HSA-180732;R-HSA-180573
R-HSA-76009	Platelet Aggregation (Plug Formation)	3	53	0.00365165	0.521448	0.581972	25	27	0.00212598	9606	Homo sapiens	BEST4;CAPN3;PDK1		R-HSA-443910;R-HSA-443905;R-HSA-429441;R-HSA-354060;R-HSA-354124;R-HSA-939265;R-HSA-372693;R-HSA-354066;R-HSA-354077;R-HSA-372697;R-HSA-354073;R-HSA-429529;R-HSA-354149;R-HSA-429415;R-HSA-354087;R-HSA-372705;R-HSA-432096;R-HSA-432110;R-HSA-377644;R-HSA-377641;R-HSA-377640;R-HSA-377643;R-HSA-354165;R-HSA-354097;R-HSA-354173
R-HSA-2172127	DAP12 interactions	3	53	0.00365165	0.521448	0.581972	16	33	0.00259843	9606	Homo sapiens	SIRPA;MITF;B2M		R-HSA-2424484;R-HSA-210274;R-HSA-2424486;R-HSA-2424487;R-HSA-2424480;R-HSA-210309;R-HSA-2424482;R-HSA-2395439;R-HSA-2395412;R-HSA-210289;R-HSA-2272753;R-HSA-2396594;R-HSA-2272795;R-HSA-2424477;R-HSA-2395801;R-HSA-2172126
R-HSA-180534	Vpu mediated degradation of CD4	3	53	0.00365165	0.521448	0.581972	2	5	0.000393701	9606	Homo sapiens	ERICH1;PSMB1;PSMF1		R-HSA-180597;R-HSA-180573
R-HSA-5632684	Hedgehog 'on' state	5	92	0.00633871	0.522755	0.581972	12	37	0.00291339	9606	Homo sapiens	ZEB2;ERICH1;SMURF1;PSMB1;PSMF1		R-HSA-5632646;R-HSA-5635856;R-HSA-5633040;R-HSA-5632672;R-HSA-5632674;R-HSA-5635868;R-HSA-5632671;R-HSA-5635854;R-HSA-5632670;R-HSA-5635865;R-HSA-5632648;R-HSA-5635864
R-HSA-179419	APC:Cdc20 mediated degradation of cell cycle proteins prior to satisfation of the cell cycle checkpoint	4	73	0.00502963	0.527419	0.581972	6	6	0.000472441	9606	Homo sapiens	ERICH1;PSMB1;TAB2;PSMF1		R-HSA-179410;R-HSA-174171;R-HSA-174104;R-HSA-179417;R-HSA-174255;R-HSA-179421
R-HSA-6802952	Signaling by BRAF and RAF fusions	4	73	0.00502963	0.527419	0.581972	5	5	0.000393701	9606	Homo sapiens	BEST4;CAPN3;MITF;ATG7		R-HSA-6802935;R-HSA-6802934;R-HSA-6802933;R-HSA-6802932;R-HSA-6802927
R-HSA-380994	ATF4 activates genes in response to endoplasmic reticulum stress	2	34	0.00234257	0.528745	0.581972	2	7	0.000551181	9606	Homo sapiens	TMTC1;ADCY1		R-HSA-517731;R-HSA-1791180
R-HSA-450531	Regulation of mRNA stability by proteins that bind AU-rich elements	5	93	0.00640761	0.532238	0.581972	7	26	0.00204724	9606	Homo sapiens	NUP214;ERICH1;PSMB1;TMTC1;PSMF1		R-HSA-450422;R-HSA-450580;R-HSA-450466;R-HSA-450595;R-HSA-450387;R-HSA-450431;R-HSA-450488
R-HSA-6807070	PTEN Regulation	9	171	0.0117817	0.532746	0.581972	15	56	0.00440945	9606	Homo sapiens	RPTOR;HDAC2;ERICH1;AKT3;PSMB1;PDGFB;SLC38A9;EBF4;PSMF1		R-HSA-8944104;R-HSA-8943817;R-HSA-6807206;R-HSA-8944457;R-HSA-6807077;R-HSA-8851011;R-HSA-6807106;R-HSA-8948832;R-HSA-6807118;R-HSA-8943780;R-HSA-8944454;R-HSA-8948775;R-HSA-8850992;R-HSA-6807134;R-HSA-8948757
R-HSA-6802946	Signaling by moderate kinase activity BRAF mutants	3	54	0.00372055	0.533936	0.581972	4	7	0.000551181	9606	Homo sapiens	BEST4;CAPN3;MITF		R-HSA-6802919;R-HSA-6802914;R-HSA-6803230;R-HSA-6802921
R-HSA-9649948	Signaling downstream of RAS mutants	3	54	0.00372055	0.533936	0.581972	4	7	0.000551181	9606	Homo sapiens	BEST4;CAPN3;MITF		R-HSA-6803233;R-HSA-6802926;R-HSA-6802925;R-HSA-6802922
R-HSA-6802949	Signaling by RAS mutants	3	54	0.00372055	0.533936	0.581972	4	8	0.000629921	9606	Homo sapiens	BEST4;CAPN3;MITF		R-HSA-6803233;R-HSA-6802926;R-HSA-6802925;R-HSA-6802922
R-HSA-69610	p53-Independent DNA Damage Response	3	54	0.00372055	0.533936	0.581972	2	4	0.000314961	9606	Homo sapiens	ERICH1;PSMB1;PSMF1		R-HSA-69600;R-HSA-69598
R-HSA-69601	Ubiquitin Mediated Degradation of Phosphorylated Cdc25A	3	54	0.00372055	0.533936	0.581972	2	4	0.000314961	9606	Homo sapiens	ERICH1;PSMB1;PSMF1		R-HSA-69600;R-HSA-69598
R-HSA-69613	p53-Independent G1/S DNA damage checkpoint	3	54	0.00372055	0.533936	0.581972	2	4	0.000314961	9606	Homo sapiens	ERICH1;PSMB1;PSMF1		R-HSA-69600;R-HSA-69598
R-HSA-169911	Regulation of Apoptosis	3	54	0.00372055	0.533936	0.581972	2	5	0.000393701	9606	Homo sapiens	ERICH1;PSMB1;PSMF1		R-HSA-211715;R-HSA-211734
R-HSA-349425	Autodegradation of the E3 ubiquitin ligase COP1	3	54	0.00372055	0.533936	0.581972	2	5	0.000393701	9606	Homo sapiens	ERICH1;PSMB1;PSMF1		R-HSA-264444;R-HSA-264458
R-HSA-75815	Ubiquitin-dependent degradation of Cyclin D	3	54	0.00372055	0.533936	0.581972	2	5	0.000393701	9606	Homo sapiens	ERICH1;PSMB1;PSMF1		R-HSA-75825;R-HSA-75824
R-HSA-8854518	AURKA Activation by TPX2	4	74	0.00509853	0.538039	0.581972	2	2	0.00015748	9606	Homo sapiens	BMPER;SGTA;ARID3A;PAFAH1B1		R-HSA-8853405;R-HSA-8853419
R-HSA-8948751	Regulation of PTEN stability and activity	4	74	0.00509853	0.538039	0.581972	7	13	0.00102362	9606	Homo sapiens	ERICH1;AKT3;PSMB1;PSMF1		R-HSA-6807206;R-HSA-8851011;R-HSA-8850992;R-HSA-8948832;R-HSA-6807134;R-HSA-8948757;R-HSA-8948775
R-HSA-68877	Mitotic Prometaphase	11	211	0.0145377	0.539843	0.581972	12	20	0.0015748	9606	Homo sapiens	BCR;CAST;CAPN9;ABLIM2;KCNIP1;BMPER;TCF25;SGTA;ARID3A;DOCK2;KLF15;PAFAH1B1		R-HSA-2514854;R-HSA-9648114;R-HSA-2529015;R-HSA-9648017;R-HSA-2484822;R-HSA-375302;R-HSA-380316;R-HSA-380508;R-HSA-1638803;R-HSA-2468287;R-HSA-2529020;R-HSA-1638821
R-HSA-141444	Amplification of signal from unattached kinetochores via a MAD2 inhibitory signal	5	94	0.00647651	0.541636	0.581972	4	4	0.000314961	9606	Homo sapiens	CAPN9;ABLIM2;SGTA;DOCK2;PAFAH1B1		R-HSA-141409;R-HSA-141431;R-HSA-141422;R-HSA-141439
R-HSA-141424	Amplification of signal from the kinetochores	5	94	0.00647651	0.541636	0.581972	4	4	0.000314961	9606	Homo sapiens	CAPN9;ABLIM2;SGTA;DOCK2;PAFAH1B1		R-HSA-141409;R-HSA-141431;R-HSA-141422;R-HSA-141439
R-HSA-5339716	Misspliced GSK3beta mutants stabilize beta-catenin	1	15	0.00103348	0.542381	0.581972	1	1	7.87402e-05	9606	Homo sapiens	ZEB2		R-HSA-5339713
R-HSA-2514853	Condensation of Prometaphase Chromosomes	1	15	0.00103348	0.542381	0.581972	3	4	0.000314961	9606	Homo sapiens	CAST;KLF15		R-HSA-2514854;R-HSA-2529015;R-HSA-2529020
R-HSA-190373	FGFR1c ligand binding and activation	1	15	0.00103348	0.542381	0.581972	2	3	0.00023622	9606	Homo sapiens	THBS2		R-HSA-190256;R-HSA-190429
R-HSA-1839122	Signaling by activated point mutants of FGFR1	1	15	0.00103348	0.542381	0.581972	2	4	0.000314961	9606	Homo sapiens	THBS2		R-HSA-2023455;R-HSA-2023451
R-HSA-622323	Presynaptic nicotinic acetylcholine receptors	1	15	0.00103348	0.542381	0.581972	2	4	0.000314961	9606	Homo sapiens	CHRNA6		R-HSA-629599;R-HSA-622326
R-HSA-4839735	AXIN mutants destabilize the destruction complex, activating WNT signaling	1	15	0.00103348	0.542381	0.581972	1	2	0.00015748	9606	Homo sapiens	ZEB2		R-HSA-4839734
R-HSA-4839748	AMER1 mutants destabilize the destruction complex	1	15	0.00103348	0.542381	0.581972	1	2	0.00015748	9606	Homo sapiens	ZEB2		R-HSA-4839746
R-HSA-3772470	Negative regulation of TCF-dependent signaling by WNT ligand antagonists	1	15	0.00103348	0.542381	0.581972	2	5	0.000393701	9606	Homo sapiens	KREMEN2		R-HSA-3769401;R-HSA-5368586
R-HSA-9026519	Activated NTRK2 signals through RAS	1	15	0.00103348	0.542381	0.581972	1	4	0.000314961	9606	Homo sapiens	MITF		R-HSA-9026891
R-HSA-376172	DSCAM interactions	1	15	0.00103348	0.542381	0.581972	1	6	0.000472441	9606	Homo sapiens	NTN1		R-HSA-376126
R-HSA-159740	Gamma-carboxylation of protein precursors	1	15	0.00103348	0.542381	0.581972	1	9	0.000708661	9606	Homo sapiens	ITGA11		R-HSA-163810
R-HSA-456926	Thrombin signalling through proteinase activated receptors (PARs)	2	35	0.00241146	0.544284	0.581972	14	14	0.00110236	9606	Homo sapiens	PAR1;GNB5		R-HSA-396996;R-HSA-397891;R-HSA-418176;R-HSA-418158;R-HSA-114697;R-HSA-396941;R-HSA-397835;R-HSA-418091;R-HSA-418163;R-HSA-114552;R-HSA-418172;R-HSA-418170;R-HSA-418200;R-HSA-114558
R-HSA-917729	Endosomal Sorting Complex Required For Transport (ESCRT)	2	35	0.00241146	0.544284	0.581972	4	4	0.000314961	9606	Homo sapiens	ERICH1;VPS24		R-HSA-917693;R-HSA-917700;R-HSA-917730;R-HSA-917696
R-HSA-9615710	Late endosomal microautophagy	2	35	0.00241146	0.544284	0.581972	3	3	0.00023622	9606	Homo sapiens	ERICH1;VPS24		R-HSA-9631065;R-HSA-9615721;R-HSA-9631068
R-HSA-418360	Platelet calcium homeostasis	2	35	0.00241146	0.544284	0.581972	2	8	0.000629921	9606	Homo sapiens	SUCLG2;SLC8A1		R-HSA-418309;R-HSA-425661
R-HSA-418990	Adherens junctions interactions	2	35	0.00241146	0.544284	0.581972	2	16	0.00125984	9606	Homo sapiens	CDH3		R-HSA-419002;R-HSA-419001
R-HSA-3928665	EPH-ephrin mediated repulsion of cells	3	55	0.00378944	0.546237	0.581972	7	9	0.000708661	9606	Homo sapiens	PCSK2;YES1;FRMPD1		R-HSA-4093327;R-HSA-3928607;R-HSA-3928604;R-HSA-3928642;R-HSA-3928656;R-HSA-3928660;R-HSA-3928628
R-HSA-6802955	Paradoxical activation of RAF signaling by kinase inactive BRAF	3	55	0.00378944	0.546237	0.581972	4	7	0.000551181	9606	Homo sapiens	BEST4;CAPN3;MITF		R-HSA-6802918;R-HSA-6803234;R-HSA-6802943;R-HSA-6802942
R-HSA-437239	Recycling pathway of L1	3	55	0.00378944	0.546237	0.581972	4	14	0.00110236	9606	Homo sapiens	SHTN1;KIAA1598;TCF25;RPS6KA2		R-HSA-445077;R-HSA-445071;R-HSA-373736;R-HSA-374696
R-HSA-176409	APC/C:Cdc20 mediated degradation of mitotic proteins	4	75	0.00516742	0.548537	0.581972	13	13	0.00102362	9606	Homo sapiens	ERICH1;PSMB1;TAB2;PSMF1		R-HSA-174144;R-HSA-174120;R-HSA-174121;R-HSA-174255;R-HSA-174157;R-HSA-179410;R-HSA-174227;R-HSA-174202;R-HSA-174171;R-HSA-174104;R-HSA-179417;R-HSA-174238;R-HSA-179421
R-HSA-8856825	Cargo recognition for clathrin-mediated endocytosis	6	115	0.00792338	0.553359	0.581972	7	14	0.00110236	9606	Homo sapiens	ADAMTS14;SYT1;ERICH1;OXT;PEPD		R-HSA-8866279;R-HSA-8863463;R-HSA-8863472;R-HSA-8863471;R-HSA-8866269;R-HSA-8866268;R-HSA-8866283
R-HSA-2467813	Separation of Sister Chromatids	10	194	0.0133664	0.556057	0.581972	5	8	0.000629921	9606	Homo sapiens	CAPN9;ABLIM2;ERICH1;TCF25;SGTA;PSMB1;TAB2;PSMF1;DOCK2;PAFAH1B1		R-HSA-174144;R-HSA-2467809;R-HSA-2467811;R-HSA-174202;R-HSA-174121
R-HSA-180585	Vif-mediated degradation of APOBEC3G	3	56	0.00385834	0.558346	0.581972	2	4	0.000314961	9606	Homo sapiens	ERICH1;PSMB1;PSMF1		R-HSA-180603;R-HSA-180540
R-HSA-450408	AUF1 (hnRNP D0) binds and destabilizes mRNA	3	56	0.00385834	0.558346	0.581972	2	4	0.000314961	9606	Homo sapiens	ERICH1;PSMB1;PSMF1		R-HSA-450580;R-HSA-450466
R-HSA-157858	Gap junction trafficking and regulation	3	56	0.00385834	0.558346	0.581972	8	24	0.00188976	9606	Homo sapiens	GPM6A;ADAMTS14;TCF25		R-HSA-196017;R-HSA-190519;R-HSA-196026;R-HSA-190682;R-HSA-190520;R-HSA-191737;R-HSA-190829;R-HSA-190877
R-HSA-176814	Activation of APC/C and APC/C:Cdc20 mediated degradation of mitotic proteins	4	76	0.00523632	0.558909	0.581972	15	15	0.0011811	9606	Homo sapiens	ERICH1;PSMB1;TAB2;PSMF1		R-HSA-174144;R-HSA-174119;R-HSA-174120;R-HSA-174121;R-HSA-174255;R-HSA-174157;R-HSA-179410;R-HSA-174227;R-HSA-174132;R-HSA-174202;R-HSA-174171;R-HSA-174104;R-HSA-179417;R-HSA-174238;R-HSA-179421
R-HSA-9013508	NOTCH3 Intracellular Domain Regulates Transcription	2	36	0.00248036	0.559461	0.581972	21	22	0.00173228	9606	Homo sapiens	PTCHD4;IKZF1		R-HSA-9021480;R-HSA-9021451;R-HSA-9021450;R-HSA-9018538;R-HSA-9021325;R-HSA-9016751;R-HSA-9018542;R-HSA-9017120;R-HSA-9013568;R-HSA-9021412;R-HSA-9021478;R-HSA-9016861;R-HSA-9014141;R-HSA-9013567;R-HSA-9013631;R-HSA-9021406;R-HSA-9014129;R-HSA-9013488;R-HSA-9016916;R-HSA-9013652;R-HSA-9017398
R-HSA-5693568	Resolution of D-loop Structures through Holliday Junction Intermediates	2	36	0.00248036	0.559461	0.581972	7	9	0.000708661	9606	Homo sapiens	BLM;KIAA0146		R-HSA-5686469;R-HSA-5686483;R-HSA-5693539;R-HSA-5693584;R-HSA-5686398;R-HSA-5686410;R-HSA-5686440
R-HSA-2424491	DAP12 signaling	2	36	0.00248036	0.559461	0.581972	11	17	0.00133858	9606	Homo sapiens	MITF;B2M		R-HSA-2395412;R-HSA-2424484;R-HSA-210289;R-HSA-2424486;R-HSA-2424487;R-HSA-2424480;R-HSA-2396594;R-HSA-2424482;R-HSA-2424477;R-HSA-2395439;R-HSA-2395801
R-HSA-888590	GABA synthesis, release, reuptake and degradation	2	36	0.00248036	0.559461	0.581972	4	10	0.000787402	9606	Homo sapiens	PPP3CB;SYT1		R-HSA-888589;R-HSA-888572;R-HSA-888577;R-HSA-917744
R-HSA-114452	Activation of BH3-only proteins	2	36	0.00248036	0.559461	0.581972	2	19	0.00149606	9606	Homo sapiens	PPP3CB;AKT3		R-HSA-139906;R-HSA-198347
R-HSA-168928	DDX58/IFIH1-mediated induction of interferon-alpha/beta	5	96	0.0066143	0.560162	0.581972	5	46	0.00362205	9606	Homo sapiens	APP;RNF216;ERICH1;TAB2;NFKB1		R-HSA-936412;R-HSA-168166;R-HSA-936475;R-HSA-936390;R-HSA-168140
R-HSA-198323	AKT phosphorylates targets in the cytosol	1	16	0.00110238	0.565631	0.581972	9	9	0.000708661	9606	Homo sapiens	AKT3		R-HSA-198611;R-HSA-198371;R-HSA-198609;R-HSA-198599;R-HSA-198613;R-HSA-198347;R-HSA-200143;R-HSA-8948757;R-HSA-198621
R-HSA-2197563	NOTCH2 intracellular domain regulates transcription	1	16	0.00110238	0.565631	0.581972	9	9	0.000708661	9606	Homo sapiens	PTCHD4		R-HSA-2976716;R-HSA-2127285;R-HSA-2197588;R-HSA-2976551;R-HSA-2976742;R-HSA-2976726;R-HSA-2197562;R-HSA-2197564;R-HSA-2976563
R-HSA-4839743	phosphorylation site mutants of CTNNB1 are not targeted to the proteasome by the destruction complex	1	16	0.00110238	0.565631	0.581972	4	4	0.000314961	9606	Homo sapiens	ZEB2		R-HSA-4827388;R-HSA-4839635;R-HSA-4839634;R-HSA-4839638
R-HSA-5358751	S45 mutants of beta-catenin aren't phosphorylated	1	16	0.00110238	0.565631	0.581972	1	1	7.87402e-05	9606	Homo sapiens	ZEB2		R-HSA-4827388
R-HSA-5358749	S37 mutants of beta-catenin aren't phosphorylated	1	16	0.00110238	0.565631	0.581972	1	1	7.87402e-05	9606	Homo sapiens	ZEB2		R-HSA-4839635
R-HSA-5358747	S33 mutants of beta-catenin aren't phosphorylated	1	16	0.00110238	0.565631	0.581972	1	1	7.87402e-05	9606	Homo sapiens	ZEB2		R-HSA-4839634
R-HSA-5358752	T41 mutants of beta-catenin aren't phosphorylated	1	16	0.00110238	0.565631	0.581972	1	1	7.87402e-05	9606	Homo sapiens	ZEB2		R-HSA-4839638
R-HSA-8941856	RUNX3 regulates NOTCH signaling	1	16	0.00110238	0.565631	0.581972	5	7	0.000551181	9606	Homo sapiens	PTCHD4		R-HSA-1980047;R-HSA-8878243;R-HSA-4396347;R-HSA-8878237;R-HSA-8878220
R-HSA-879415	Advanced glycosylation endproduct receptor signaling	1	16	0.00110238	0.565631	0.581972	2	4	0.000314961	9606	Homo sapiens	APP		R-HSA-879411;R-HSA-879362
R-HSA-418890	Role of second messengers in netrin-1 signaling	1	16	0.00110238	0.565631	0.581972	2	4	0.000314961	9606	Homo sapiens	NTN1		R-HSA-593690;R-HSA-418866
R-HSA-2691232	Constitutive Signaling by NOTCH1 HD Domain Mutants	1	16	0.00110238	0.565631	0.581972	2	6	0.000472441	9606	Homo sapiens	ERICH1		R-HSA-2730752;R-HSA-2737728
R-HSA-75892	Platelet Adhesion to exposed collagen	1	16	0.00110238	0.565631	0.581972	2	6	0.000472441	9606	Homo sapiens	CAPN3		R-HSA-114671;R-HSA-114670
R-HSA-2691230	Signaling by NOTCH1 HD Domain Mutants in Cancer	1	16	0.00110238	0.565631	0.581972	2	6	0.000472441	9606	Homo sapiens	ERICH1		R-HSA-2730752;R-HSA-2737728
R-HSA-179812	GRB2 events in EGFR signaling	1	16	0.00110238	0.565631	0.581972	1	3	0.00023622	9606	Homo sapiens	MITF		R-HSA-177938
R-HSA-4655427	SUMOylation of DNA methylation proteins	1	16	0.00110238	0.565631	0.581972	1	3	0.00023622	9606	Homo sapiens	EBF4		R-HSA-4655440
R-HSA-8851805	MET activates RAS signaling	1	16	0.00110238	0.565631	0.581972	3	10	0.000787402	9606	Homo sapiens	MITF		R-HSA-8851877;R-HSA-8851827;R-HSA-8851899
R-HSA-8951936	RUNX3 regulates p14-ARF	1	16	0.00110238	0.565631	0.581972	2	8	0.000629921	9606	Homo sapiens	HDAC4		R-HSA-8952062;R-HSA-8952069
R-HSA-77285	Beta oxidation of myristoyl-CoA to lauroyl-CoA	1	16	0.00110238	0.565631	0.581972	1	4	0.000314961	9606	Homo sapiens	VPS53		R-HSA-77274
R-HSA-5687613	Diseases associated with surfactant metabolism	1	16	0.00110238	0.565631	0.581972	1	7	0.000551181	9606	Homo sapiens	SLC34A2		R-HSA-5687585
R-HSA-159854	Gamma-carboxylation, transport, and amino-terminal cleavage of proteins	1	16	0.00110238	0.565631	0.581972	3	27	0.00212598	9606	Homo sapiens	ITGA11		R-HSA-163810;R-HSA-163843;R-HSA-163809
R-HSA-209543	p75NTR recruits signalling complexes	1	16	0.00110238	0.565631	0.581972	1	9	0.000708661	9606	Homo sapiens	ERICH1		R-HSA-209566
R-HSA-376176	Signaling by ROBO receptors	12	235	0.0161913	0.56676	0.581972	8	60	0.00472441	9606	Homo sapiens	DIRAS3;PPP3CB;ERICH1;PSMB1;PTPN9;PSMF1;AQP2;NTN1;RPL17;MED15;RPL6;RPS12		R-HSA-9011241;R-HSA-9011224;R-HSA-9014652;R-HSA-9011313;R-HSA-8986083;R-HSA-9014610;R-HSA-9010645;R-HSA-9011300
R-HSA-211000	Gene Silencing by RNA	6	117	0.00806118	0.570038	0.581972	13	36	0.00283465	9606	Homo sapiens	PIWIL2;NUP214;PIWIL1;IPO8;TSNAX-DISC1		R-HSA-5601910;R-HSA-5603062;R-HSA-5629203;R-HSA-9023909;R-HSA-5578744;R-HSA-5578712;R-HSA-5601883;R-HSA-5603067;R-HSA-5601888;R-HSA-5615682;R-HSA-5601922;R-HSA-5629218;R-HSA-5601929
R-HSA-4641258	Degradation of DVL	3	57	0.00392724	0.570259	0.581972	4	7	0.000551181	9606	Homo sapiens	ERICH1;PSMB1;PSMF1		R-HSA-4641159;R-HSA-1504193;R-HSA-1504190;R-HSA-4641260
R-HSA-4641257	Degradation of AXIN	3	57	0.00392724	0.570259	0.581972	4	8	0.000629921	9606	Homo sapiens	ERICH1;PSMB1;PSMF1		R-HSA-3640861;R-HSA-3640874;R-HSA-4641256;R-HSA-4641129
R-HSA-73887	Death Receptor Signalling	8	157	0.0108171	0.572438	0.581972	15	90	0.00708661	9606	Homo sapiens	AKAP13;ARHGEF10;HDAC2;ERICH1;FRMPD1;TAB2;FAM105B;NFKB1		R-HSA-209536;R-HSA-205056;R-HSA-5357845;R-HSA-193700;R-HSA-193705;R-HSA-205039;R-HSA-204947;R-HSA-193682;R-HSA-205008;R-HSA-5357860;R-HSA-193691;R-HSA-5661517;R-HSA-205112;R-HSA-209566;R-HSA-205118
R-HSA-162587	HIV Life Cycle	9	177	0.0121951	0.573858	0.581972	21	115	0.00905512	9606	Homo sapiens	NUP214;CNTNAP2;ERICH1;DAW1;NEDD4L;VPS24;TAF4		R-HSA-9613490;R-HSA-184323;R-HSA-167136;R-HSA-9613498;R-HSA-3149434;R-HSA-167113;R-HSA-3159227;R-HSA-167118;R-HSA-184269;R-HSA-167474;R-HSA-3159232;R-HSA-165043;R-HSA-167121;R-HSA-165047;R-HSA-167477;R-HSA-167130;R-HSA-167097;R-HSA-167134;R-HSA-3139027;R-HSA-167484;R-HSA-3149454
R-HSA-186763	Downstream signal transduction	2	37	0.00254926	0.574275	0.581972	16	16	0.00125984	9606	Homo sapiens	PDGFB;MITF		R-HSA-382052;R-HSA-186819;R-HSA-1524182;R-HSA-382055;R-HSA-186826;R-HSA-380780;R-HSA-380782;R-HSA-186798;R-HSA-382056;R-HSA-1524186;R-HSA-382058;R-HSA-186765;R-HSA-186834;R-HSA-186800;R-HSA-186778;R-HSA-186780
R-HSA-5693537	Resolution of D-Loop Structures	2	37	0.00254926	0.574275	0.581972	8	10	0.000787402	9606	Homo sapiens	BLM;KIAA0146		R-HSA-5693589;R-HSA-5686469;R-HSA-5686483;R-HSA-5693539;R-HSA-5693584;R-HSA-5686398;R-HSA-5686410;R-HSA-5686440
R-HSA-2022854	Keratan sulfate biosynthesis	2	37	0.00254926	0.574275	0.581972	4	9	0.000708661	9606	Homo sapiens	UPK1B;B3GNT6		R-HSA-2025724;R-HSA-2046298;R-HSA-2025723;R-HSA-2046265
R-HSA-182971	EGFR downregulation	2	37	0.00254926	0.574275	0.581972	6	22	0.00173228	9606	Homo sapiens	ERICH1;FRS2		R-HSA-183089;R-HSA-182993;R-HSA-182986;R-HSA-183051;R-HSA-183084;R-HSA-183036
R-HSA-140875	Common Pathway of Fibrin Clot Formation	2	37	0.00254926	0.574275	0.581972	2	29	0.00228346	9606	Homo sapiens	PAR1;PRTN3		R-HSA-5607058;R-HSA-5607004
R-HSA-8878159	Transcriptional regulation by RUNX3	6	118	0.00813008	0.578263	0.581972	10	47	0.00370079	9606	Homo sapiens	HDAC4;ERICH1;SMURF1;PSMB1;PTCHD4;PSMF1		R-HSA-8952408;R-HSA-1980047;R-HSA-8878243;R-HSA-8952382;R-HSA-8952062;R-HSA-4396347;R-HSA-8878237;R-HSA-8952419;R-HSA-8878220;R-HSA-8952069
R-HSA-109704	PI3K Cascade	3	58	0.00399614	0.581972	0.581972	3	6	0.000472441	9606	Homo sapiens	FRS2;THBS2;PDK1		R-HSA-109699;R-HSA-109701;R-HSA-109702
R-HSA-68886	M Phase	21	415	0.0285931	0.583512	0.583512	34	91	0.00716535	9606	Homo sapiens	NUP214;CAST;KCNIP1;TCF25;SGTA;ARID3A;KLF15;BCR;CAPN9;ABLIM2;ERICH1;BMPER;GORASP2;PSMB1;VPS24;TAB2;PSMF1;DOCK2;LPIN1;MCPH1;PAFAH1B1		R-HSA-2514854;R-HSA-174144;R-HSA-9648017;R-HSA-375302;R-HSA-2467809;R-HSA-5195402;R-HSA-5221130;R-HSA-2467811;R-HSA-1638803;R-HSA-2990880;R-HSA-2990882;R-HSA-9668419;R-HSA-2529015;R-HSA-9618378;R-HSA-380316;R-HSA-380508;R-HSA-2468287;R-HSA-2529020;R-HSA-9648114;R-HSA-2314566;R-HSA-9668405;R-HSA-9634169;R-HSA-2422927;R-HSA-174121;R-HSA-9668415;R-HSA-4419948;R-HSA-2429719;R-HSA-2484822;R-HSA-966838…
R-HSA-5620912	Anchoring of the basal body to the plasma membrane	5	99	0.006821	0.587227	0.587227	8	9	0.000708661	9606	Homo sapiens	CAPN9;BMPER;SGTA;ARID3A;PAFAH1B1		R-HSA-5626228;R-HSA-5626227;R-HSA-5626220;R-HSA-5626223;R-HSA-5626681;R-HSA-5617816;R-HSA-5626699;R-HSA-5638009
R-HSA-190375	FGFR2c ligand binding and activation	1	17	0.00117128	0.587702	0.587702	2	2	0.00015748	9606	Homo sapiens	THBS2		R-HSA-190258;R-HSA-190413
R-HSA-174490	Membrane binding and targetting of GAG proteins	1	17	0.00117128	0.587702	0.587702	3	4	0.000314961	9606	Homo sapiens	ERICH1		R-HSA-184323;R-HSA-3149434;R-HSA-184269
R-HSA-181431	Acetylcholine binding and downstream events	1	17	0.00117128	0.587702	0.587702	4	6	0.000472441	9606	Homo sapiens	CHRNA6		R-HSA-629595;R-HSA-629596;R-HSA-629599;R-HSA-622326
R-HSA-622327	Postsynaptic nicotinic acetylcholine receptors	1	17	0.00117128	0.587702	0.587702	2	4	0.000314961	9606	Homo sapiens	CHRNA6		R-HSA-629595;R-HSA-629596
R-HSA-190322	FGFR4 ligand binding and activation	1	17	0.00117128	0.587702	0.587702	2	4	0.000314961	9606	Homo sapiens	THBS2		R-HSA-190326;R-HSA-190265
R-HSA-1839130	Signaling by activated point mutants of FGFR3	1	17	0.00117128	0.587702	0.587702	2	6	0.000472441	9606	Homo sapiens	THBS2		R-HSA-2012074;R-HSA-2012073
R-HSA-162658	Golgi Cisternae Pericentriolar Stack Reorganization	1	17	0.00117128	0.587702	0.587702	2	6	0.000472441	9606	Homo sapiens	GORASP2		R-HSA-2314566;R-HSA-2422927
R-HSA-8949664	Processing of SMDT1	1	17	0.00117128	0.587702	0.587702	1	5	0.000393701	9606	Homo sapiens	FAT1;RAB11FIP2		R-HSA-8953461
R-HSA-6804759	Regulation of TP53 Activity through Association with Co-factors	1	17	0.00117128	0.587702	0.587702	1	11	0.000866142	9606	Homo sapiens	AKT3		R-HSA-6805785
R-HSA-168255	Influenza Infection	10	199	0.0137109	0.588009	0.588009	7	59	0.00464567	9606	Homo sapiens	NUP214;DIRAS3;ERICH1;PTPN9;AQP2;RPL17;MED15;RPL6;RPS12		R-HSA-192627;R-HSA-192704;R-HSA-168880;R-HSA-168337;R-HSA-1176059;R-HSA-192841;R-HSA-192925
R-HSA-1296065	Inwardly rectifying K+ channels	2	38	0.00261816	0.588722	0.588722	3	7	0.000551181	9606	Homo sapiens	GABBR1;GNB5		R-HSA-1013020;R-HSA-1013013;R-HSA-1013012
R-HSA-111465	Apoptotic cleavage of cellular proteins	2	38	0.00261816	0.588722	0.588722	2	38	0.00299213	9606	Homo sapiens	TBX15;OCLN;STK3		R-HSA-351876;R-HSA-351901
R-HSA-1660661	Sphingolipid de novo biosynthesis	4	79	0.00544302	0.589231	0.589231	4	30	0.0023622	9606	Homo sapiens	ATXN2;PPAP2A;NAV2;THBS2		R-HSA-428690;R-HSA-428127;R-HSA-428696;R-HSA-428185
R-HSA-69541	Stabilization of p53	3	59	0.00406504	0.593479	0.593479	4	15	0.0011811	9606	Homo sapiens	ERICH1;PSMB1;PSMF1		R-HSA-6804724;R-HSA-6804879;R-HSA-264444;R-HSA-264458
R-HSA-69278	Cell Cycle, Mitotic	30	595	0.0409949	0.597706	0.597706	147	347	0.0273228	9606	Homo sapiens	RAB5B;TCF25;ORC5L;PLAT;PEPD;CAPN9;ABLIM2;ERICH1;BMPER;AKT3;PSMB1;PSMF1;NUP214;CAST;KCNIP1;FBXW11;SGTA;PTK6;ARID3A;KLF15;BCR;GORASP2;RFT1;VPS24;TAB2;LPIN1;DOCK2;FERMT2;MCPH1;PAFAH1B1		R-HSA-9648017;R-HSA-375302;R-HSA-8964492;R-HSA-8852354;R-HSA-8961665;R-HSA-8964482;R-HSA-174088;R-HSA-2990880;R-HSA-2990882;R-HSA-8853405;R-HSA-174104;R-HSA-8964498;R-HSA-174105;R-HSA-188191;R-HSA-380455;R-HSA-3000335;R-HSA-187937;R-HSA-8964525;R-HSA-174119;R-HSA-8964513;R-HSA-174120;R-HSA-174121;R-HSA-8853419;R-HSA-176942;R-HSA-187948;R-HSA-4419948;R-HSA-187949;R-HSA-75825;R-HSA-75824;R-HSA-2429…
R-HSA-199992	trans-Golgi Network Vesicle Budding	4	80	0.00551192	0.599062	0.599062	12	19	0.00149606	9606	Homo sapiens	APP;ACBD3;TPD52L1;MCPH1		R-HSA-421831;R-HSA-5229132;R-HSA-8874979;R-HSA-432706;R-HSA-432707;R-HSA-432688;R-HSA-5229111;R-HSA-421836;R-HSA-5333658;R-HSA-421835;R-HSA-432712;R-HSA-421833
R-HSA-204998	Cell death signalling via NRAGE, NRIF and NADE	4	80	0.00551192	0.599062	0.599062	5	17	0.00133858	9606	Homo sapiens	AKAP13;ARHGEF10;ERICH1;FRMPD1		R-HSA-204947;R-HSA-205008;R-HSA-205112;R-HSA-205039;R-HSA-205118
R-HSA-9648025	EML4 and NUDC in mitotic spindle formation	6	121	0.00833678	0.602452	0.602452	2	5	0.000393701	9606	Homo sapiens	CAPN9;ABLIM2;TCF25;SGTA;DOCK2;PAFAH1B1		R-HSA-9648114;R-HSA-9648017
R-HSA-159227	Transport of the SLBP independent Mature mRNA	2	39	0.00268706	0.602801	0.602801	3	3	0.00023622	9606	Homo sapiens	NUP214		R-HSA-158481;R-HSA-158484;R-HSA-111439
R-HSA-9668328	Sealing of the nuclear envelope (NE) by ESCRT-III	2	39	0.00268706	0.602801	0.602801	6	7	0.000551181	9606	Homo sapiens	TCF25;VPS24		R-HSA-9668419;R-HSA-9668389;R-HSA-9668405;R-HSA-9668395;R-HSA-9668415;R-HSA-9668398
R-HSA-5685938	HDR through Single Strand Annealing (SSA)	2	39	0.00268706	0.602801	0.602801	4	6	0.000472441	9606	Homo sapiens	BLM;RASGEF1A		R-HSA-5686642;R-HSA-5686657;R-HSA-5693564;R-HSA-5693580
R-HSA-4791275	Signaling by WNT in cancer	2	39	0.00268706	0.602801	0.602801	9	16	0.00125984	9606	Homo sapiens	ZEB2;KREMEN2		R-HSA-5339713;R-HSA-4827388;R-HSA-4791278;R-HSA-4839635;R-HSA-4839746;R-HSA-4839634;R-HSA-5339711;R-HSA-4839638;R-HSA-4839734
R-HSA-176187	Activation of ATR in response to replication stress	2	39	0.00268706	0.602801	0.602801	4	9	0.000708661	9606	Homo sapiens	RASGEF1A;ORC5L		R-HSA-176116;R-HSA-176298;R-HSA-176250;R-HSA-176318
R-HSA-4085377	SUMOylation of SUMOylation proteins	2	39	0.00268706	0.602801	0.602801	2	5	0.000393701	9606	Homo sapiens	NUP214		R-HSA-4551649;R-HSA-4551679
R-HSA-5365859	RA biosynthesis pathway	2	39	0.00268706	0.602801	0.602801	2	11	0.000866142	9606	Homo sapiens	MYO1D;ATP2C2		R-HSA-5362518;R-HSA-5362522
R-HSA-5357905	Regulation of TNFR1 signaling	2	39	0.00268706	0.602801	0.602801	2	14	0.00110236	9606	Homo sapiens	ERICH1;FAM105B		R-HSA-5357845;R-HSA-5661517
R-HSA-5654227	Phospholipase C-mediated cascade; FGFR3	1	18	0.00124018	0.608653	0.608653	3	3	0.00023622	9606	Homo sapiens	THBS2		R-HSA-5654148;R-HSA-5654224;R-HSA-5654222
R-HSA-174495	Synthesis And Processing Of GAG, GAGPOL Polyproteins	1	18	0.00124018	0.608653	0.608653	3	5	0.000393701	9606	Homo sapiens	ERICH1		R-HSA-184323;R-HSA-3149434;R-HSA-184269
R-HSA-190372	FGFR3c ligand binding and activation	1	18	0.00124018	0.608653	0.608653	2	4	0.000314961	9606	Homo sapiens	THBS2		R-HSA-190388;R-HSA-190261
R-HSA-1433559	Regulation of KIT signaling	1	18	0.00124018	0.608653	0.608653	3	8	0.000629921	9606	Homo sapiens	YES1		R-HSA-205319;R-HSA-1433506;R-HSA-205244
R-HSA-1483115	Hydrolysis of LPC	1	18	0.00124018	0.608653	0.608653	2	6	0.000472441	9606	Homo sapiens	SMURF1		R-HSA-1482612;R-HSA-1482685
R-HSA-77310	Beta oxidation of lauroyl-CoA to decanoyl-CoA-CoA	1	18	0.00124018	0.608653	0.608653	1	4	0.000314961	9606	Homo sapiens	VPS53		R-HSA-77263
R-HSA-418457	cGMP effects	1	18	0.00124018	0.608653	0.608653	1	4	0.000314961	9606	Homo sapiens	PDE1C		R-HSA-418456
R-HSA-1170546	Prolactin receptor signaling	1	18	0.00124018	0.608653	0.608653	3	14	0.00110236	9606	Homo sapiens	PLAT		R-HSA-1370500;R-HSA-976991;R-HSA-1170539
R-HSA-73942	DNA Damage Reversal	1	18	0.00124018	0.608653	0.608653	2	15	0.0011811	9606	Homo sapiens	MGMT		R-HSA-73892;R-HSA-5657651
R-HSA-167172	Transcription of the HIV genome	4	81	0.00558082	0.608752	0.608752	12	47	0.00370079	9606	Homo sapiens	CNTNAP2;DAW1;TAF4		R-HSA-167474;R-HSA-9613490;R-HSA-167136;R-HSA-167121;R-HSA-167477;R-HSA-9613498;R-HSA-167130;R-HSA-167097;R-HSA-167113;R-HSA-167134;R-HSA-167118;R-HSA-167484
R-HSA-3108214	SUMOylation of DNA damage response and repair proteins	4	81	0.00558082	0.608752	0.608752	6	24	0.00188976	9606	Homo sapiens	NUP214;BLM;EBF4		R-HSA-3000348;R-HSA-3000399;R-HSA-5228508;R-HSA-3000411;R-HSA-4568914;R-HSA-4570463
R-HSA-432722	Golgi Associated Vesicle Biogenesis	3	61	0.00420284	0.61587	0.61587	5	7	0.000551181	9606	Homo sapiens	ACBD3;TPD52L1;MCPH1		R-HSA-421831;R-HSA-8874979;R-HSA-421836;R-HSA-421835;R-HSA-421833
R-HSA-5362768	Hh mutants that don't undergo autocatalytic processing are degraded by ERAD	3	61	0.00420284	0.61587	0.61587	2	6	0.000472441	9606	Homo sapiens	ERICH1;PSMB1;PSMF1		R-HSA-5387392;R-HSA-5483238
R-HSA-177929	Signaling by EGFR	3	61	0.00420284	0.61587	0.61587	8	49	0.00385827	9606	Homo sapiens	ERICH1;MITF;FRS2		R-HSA-177938;R-HSA-183089;R-HSA-182993;R-HSA-182986;R-HSA-183051;R-HSA-177945;R-HSA-183084;R-HSA-183036
R-HSA-159230	Transport of the SLBP Dependant Mature mRNA	2	40	0.00275596	0.616513	0.616513	3	3	0.00023622	9606	Homo sapiens	NUP214		R-HSA-77587;R-HSA-159046;R-HSA-159050
R-HSA-163359	Glucagon signaling in metabolic regulation	2	40	0.00275596	0.616513	0.616513	3	6	0.000472441	9606	Homo sapiens	PRKAR1B;ADCY1		R-HSA-163617;R-HSA-111925;R-HSA-164377
R-HSA-1482788	Acyl chain remodelling of PC	2	40	0.00275596	0.616513	0.616513	3	9	0.000708661	9606	Homo sapiens	NR5A2;SMURF1		R-HSA-1482862;R-HSA-1602417;R-HSA-1482856
R-HSA-1236382	Constitutive Signaling by Ligand-Responsive EGFR Cancer Variants	2	40	0.00275596	0.616513	0.616513	3	23	0.00181102	9606	Homo sapiens	ERICH1;MITF		R-HSA-1225956;R-HSA-1225957;R-HSA-1225951
R-HSA-5637815	Signaling by Ligand-Responsive EGFR Variants in Cancer	2	40	0.00275596	0.616513	0.616513	3	23	0.00181102	9606	Homo sapiens	ERICH1;MITF		R-HSA-1225956;R-HSA-1225957;R-HSA-1225951
R-HSA-168898	Toll-like Receptor Cascades	9	184	0.0126774	0.619697	0.619697	39	182	0.0143307	9606	Homo sapiens	APP;ERICH1;FBXW11;RPS6KA2;PLAT;TAB2;IRAK3;NFKB1		R-HSA-5684250;R-HSA-9628444;R-HSA-5684248;R-HSA-168140;R-HSA-936960;R-HSA-9014342;R-HSA-168915;R-HSA-936991;R-HSA-847070;R-HSA-936986;R-HSA-199895;R-HSA-5362500;R-HSA-450259;R-HSA-166362;R-HSA-177690;R-HSA-9630923;R-HSA-198746;R-HSA-177692;R-HSA-9013974;R-HSA-936942;R-HSA-168166;R-HSA-975147;R-HSA-5684275;R-HSA-5684273;R-HSA-450337;R-HSA-450346;R-HSA-9013990;R-HSA-450358;R-HSA-975103;R-HSA-568426…
R-HSA-5693567	HDR through Homologous Recombination (HRR) or Single Strand Annealing (SSA)	6	124	0.00854348	0.625871	0.625871	29	42	0.00330709	9606	Homo sapiens	RAB5B;BLM;ERICH1;BRE;RASGEF1A;KIAA0146		R-HSA-5684887;R-HSA-5684052;R-HSA-5693589;R-HSA-5684882;R-HSA-5685011;R-HSA-5686483;R-HSA-5693584;R-HSA-5685341;R-HSA-5693593;R-HSA-5686469;R-HSA-5684096;R-HSA-5686657;R-HSA-5685838;R-HSA-5693580;R-HSA-5686410;R-HSA-5684875;R-HSA-5693620;R-HSA-5686642;R-HSA-5684081;R-HSA-5686398;R-HSA-5693564;R-HSA-5693561;R-HSA-5693542;R-HSA-5684071;R-HSA-5685156;R-HSA-5693539;R-HSA-5685985;R-HSA-5685994;R-HSA-5…
R-HSA-5619102	SLC transporter disorders	9	185	0.0127463	0.626034	0.626034	9	65	0.00511811	9606	Homo sapiens	NUP214;SLC34A2;BMPER;LAMA1;OXT;SLC17A8;SLC4A4;GCK		R-HSA-5623558;R-HSA-5661474;R-HSA-9035517;R-HSA-5621425;R-HSA-5624256;R-HSA-5655760;R-HSA-5651697;R-HSA-5621918;R-HSA-5656219
R-HSA-418597	G alpha (z) signalling events	3	62	0.00427174	0.626748	0.626748	10	13	0.00102362	9606	Homo sapiens	RGS17;GNB5;ADCY1		R-HSA-392133;R-HSA-392129;R-HSA-392064;R-HSA-749453;R-HSA-750988;R-HSA-751024;R-HSA-8982018;R-HSA-8982021;R-HSA-749446;R-HSA-8981892
R-HSA-425393	Transport of inorganic cations/anions and amino acids/oligopeptides	8	165	0.0113683	0.627686	0.627686	8	75	0.00590551	9606	Homo sapiens	SLC34A2;SLC24A3;SLC43A2;SLC17A8;SLC4A4;SLC1A7;SLC8A1;PAFAH1B1		R-HSA-428052;R-HSA-425678;R-HSA-428015;R-HSA-425661;R-HSA-375417;R-HSA-427656;R-HSA-352107;R-HSA-8878664
R-HSA-8852276	The role of GTSE1 in G2/M progression after G2 checkpoint	4	83	0.00571862	0.627694	0.627694	4	10	0.000787402	9606	Homo sapiens	ERICH1;TCF25;PSMB1;PSMF1		R-HSA-8852354;R-HSA-8852306;R-HSA-8852298;R-HSA-8852280
R-HSA-917937	Iron uptake and transport	4	83	0.00571862	0.627694	0.627694	7	34	0.00267717	9606	Homo sapiens	ERICH1;BMPER;LAMA1;PLAT		R-HSA-5691108;R-HSA-917933;R-HSA-435349;R-HSA-442368;R-HSA-5691167;R-HSA-5691131;R-HSA-5691176
R-HSA-77595	Processing of Intronless Pre-mRNAs	1	19	0.00130908	0.62854	0.62854	5	5	0.000393701	9606	Homo sapiens	PCSK6		R-HSA-77589;R-HSA-77591;R-HSA-77590;R-HSA-77593;R-HSA-77592
R-HSA-196299	Beta-catenin phosphorylation cascade	1	19	0.00130908	0.62854	0.62854	4	4	0.000314961	9606	Homo sapiens	ZEB2		R-HSA-195283;R-HSA-195318;R-HSA-195287;R-HSA-195300
R-HSA-8964315	G beta:gamma signalling through BTK	1	19	0.00130908	0.62854	0.62854	3	3	0.00023622	9606	Homo sapiens	GNB5		R-HSA-8964317;R-HSA-8964271;R-HSA-8964241
R-HSA-5654228	Phospholipase C-mediated cascade; FGFR4	1	19	0.00130908	0.62854	0.62854	3	3	0.00023622	9606	Homo sapiens	THBS2		R-HSA-5654151;R-HSA-5654163;R-HSA-5654169
R-HSA-176412	Phosphorylation of the APC/C	1	19	0.00130908	0.62854	0.62854	2	2	0.00015748	9606	Homo sapiens	TAB2		R-HSA-174119;R-HSA-174132
R-HSA-110312	Translesion synthesis by REV1	1	19	0.00130908	0.62854	0.62854	4	5	0.000393701	9606	Homo sapiens	ERICH1		R-HSA-5652151;R-HSA-110307;R-HSA-110308;R-HSA-110311
R-HSA-1810476	RIP-mediated NFkB activation via ZBP1	1	19	0.00130908	0.62854	0.62854	2	4	0.000314961	9606	Homo sapiens	NFKB1		R-HSA-9604480;R-HSA-168140
R-HSA-171007	p38MAPK events	1	19	0.00130908	0.62854	0.62854	2	5	0.000393701	9606	Homo sapiens	MITF		R-HSA-171026;R-HSA-170986
R-HSA-8875360	InlB-mediated entry of Listeria monocytogenes into host cell	1	19	0.00130908	0.62854	0.62854	3	8	0.000629921	9606	Homo sapiens	ERICH1		R-HSA-8876262;R-HSA-8876258;R-HSA-8876255
R-HSA-190239	FGFR3 ligand binding and activation	1	19	0.00130908	0.62854	0.62854	2	6	0.000472441	9606	Homo sapiens	THBS2		R-HSA-190388;R-HSA-190261
R-HSA-419408	Lysosphingolipid and LPA receptors	1	19	0.00130908	0.62854	0.62854	1	3	0.00023622	9606	Homo sapiens	LPAR1		R-HSA-419389
R-HSA-399955	SEMA3A-Plexin repulsion signaling by inhibiting Integrin adhesion	1	19	0.00130908	0.62854	0.62854	2	8	0.000629921	9606	Homo sapiens	RND1		R-HSA-399935;R-HSA-399928
R-HSA-180336	SHC1 events in EGFR signaling	1	19	0.00130908	0.62854	0.62854	1	4	0.000314961	9606	Homo sapiens	MITF		R-HSA-177945
R-HSA-450513	Tristetraprolin (TTP, ZFP36) binds and destabilizes mRNA	1	19	0.00130908	0.62854	0.62854	1	4	0.000314961	9606	Homo sapiens	TMTC1		R-HSA-450431
R-HSA-211916	Vitamins	1	19	0.00130908	0.62854	0.62854	1	5	0.000393701	9606	Homo sapiens	NEDD4L		R-HSA-211950
R-HSA-1295596	Spry regulation of FGF signaling	1	19	0.00130908	0.62854	0.62854	2	11	0.000866142	9606	Homo sapiens	ERICH1		R-HSA-934604;R-HSA-1295621
R-HSA-450385	Butyrate Response Factor 1 (BRF1) binds and destabilizes mRNA	1	19	0.00130908	0.62854	0.62854	1	6	0.000472441	9606	Homo sapiens	TMTC1		R-HSA-450488
R-HSA-975577	N-Glycan antennae elongation	1	19	0.00130908	0.62854	0.62854	1	6	0.000472441	9606	Homo sapiens	UPK1B		R-HSA-975919
R-HSA-196780	Biotin transport and metabolism	1	19	0.00130908	0.62854	0.62854	2	13	0.00102362	9606	Homo sapiens	ACACA		R-HSA-3065958;R-HSA-2993814
R-HSA-9673770	Signaling by PDGFRA extracellular domain mutants	1	19	0.00130908	0.62854	0.62854	1	7	0.000551181	9606	Homo sapiens	MITF		R-HSA-9672163
R-HSA-9673767	Signaling by PDGFRA transmembrane, juxtamembrane and kinase domain mutants	1	19	0.00130908	0.62854	0.62854	1	7	0.000551181	9606	Homo sapiens	MITF		R-HSA-9672170
R-HSA-9027284	Erythropoietin activates RAS	1	19	0.00130908	0.62854	0.62854	1	8	0.000629921	9606	Homo sapiens	MITF		R-HSA-9029158
R-HSA-446353	Cell-extracellular matrix interactions	1	19	0.00130908	0.62854	0.62854	1	10	0.000787402	9606	Homo sapiens	FERMT2		R-HSA-430341
R-HSA-5693616	Presynaptic phase of homologous DNA pairing and strand exchange	2	41	0.00282486	0.629858	0.629858	2	5	0.000393701	9606	Homo sapiens	BLM;RASGEF1A		R-HSA-5685341;R-HSA-5693561
R-HSA-180746	Nuclear import of Rev protein	2	41	0.00282486	0.629858	0.629858	2	7	0.000551181	9606	Homo sapiens	NUP214		R-HSA-180710;R-HSA-180732
R-HSA-190861	Gap junction assembly	2	41	0.00282486	0.629858	0.629858	4	16	0.00125984	9606	Homo sapiens	GPM6A;TCF25		R-HSA-190682;R-HSA-190520;R-HSA-191737;R-HSA-190877
R-HSA-5668541	TNFR2 non-canonical NF-kB pathway	5	104	0.0071655	0.630234	0.630234	5	43	0.00338583	9606	Homo sapiens	ERICH1;FBXW11;PSMB1;PLAT;PSMF1		R-HSA-5607731;R-HSA-5668481;R-HSA-5607725;R-HSA-5607723;R-HSA-5668520
R-HSA-3214815	HDACs deacetylate histones	3	63	0.00434064	0.637413	0.637413	2	4	0.000314961	9606	Homo sapiens	HDAC2;PDGFB;SLC4A4		R-HSA-3782637;R-HSA-3769447
R-HSA-68882	Mitotic Anaphase	12	248	0.017087	0.640135	0.640135	14	32	0.00251969	9606	Homo sapiens	NUP214;CAPN9;ABLIM2;ERICH1;TCF25;SGTA;PSMB1;VPS24;TAB2;PSMF1;DOCK2;PAFAH1B1		R-HSA-174144;R-HSA-2467809;R-HSA-2467811;R-HSA-9668405;R-HSA-9634169;R-HSA-174121;R-HSA-9668415;R-HSA-9668419;R-HSA-9668389;R-HSA-174202;R-HSA-9634219;R-HSA-9618378;R-HSA-9668395;R-HSA-9668398
R-HSA-3301854	Nuclear Pore Complex (NPC) Disassembly	2	42	0.00289376	0.642839	0.642839	2	2	0.00015748	9606	Homo sapiens	NUP214		R-HSA-2990880;R-HSA-2990882
R-HSA-6783310	Fanconi Anemia Pathway	2	42	0.00289376	0.642839	0.642839	8	13	0.00102362	9606	Homo sapiens	ERICH1;RASGEF1A		R-HSA-6786166;R-HSA-6785732;R-HSA-6785986;R-HSA-6785361;R-HSA-6788385;R-HSA-6786171;R-HSA-6786155;R-HSA-6788392
R-HSA-1482839	Acyl chain remodelling of PE	2	42	0.00289376	0.642839	0.642839	3	9	0.000708661	9606	Homo sapiens	NR5A2;SMURF1		R-HSA-1482884;R-HSA-1602398;R-HSA-1482828
R-HSA-9671555	Signaling by PDGFR in disease	2	42	0.00289376	0.642839	0.642839	4	24	0.00188976	9606	Homo sapiens	STRN;MITF		R-HSA-9672163;R-HSA-9672170;R-HSA-9673757;R-HSA-9673756
R-HSA-3296482	Defects in vitamin and cofactor metabolism	2	42	0.00289376	0.642839	0.642839	2	22	0.00173228	9606	Homo sapiens	ACACA;MMADHC		R-HSA-3323184;R-HSA-3318571
R-HSA-2555396	Mitotic Metaphase and Anaphase	12	249	0.0171558	0.645506	0.645506	14	33	0.00259843	9606	Homo sapiens	NUP214;CAPN9;ABLIM2;ERICH1;TCF25;SGTA;PSMB1;VPS24;TAB2;PSMF1;DOCK2;PAFAH1B1		R-HSA-174144;R-HSA-2467809;R-HSA-2467811;R-HSA-9668405;R-HSA-9634169;R-HSA-174121;R-HSA-9668415;R-HSA-9668419;R-HSA-9668389;R-HSA-174202;R-HSA-9634219;R-HSA-9618378;R-HSA-9668395;R-HSA-9668398
R-HSA-1234174	Cellular response to hypoxia	4	85	0.00585641	0.64604	0.64604	4	20	0.0015748	9606	Homo sapiens	ERICH1;PSMB1;TAB2;PSMF1		R-HSA-1234163;R-HSA-1234159;R-HSA-1234175;R-HSA-1234172
R-HSA-5656121	Translesion synthesis by POLI	1	20	0.00137798	0.647418	0.647418	3	3	0.00023622	9606	Homo sapiens	ERICH1		R-HSA-5656148;R-HSA-5656158;R-HSA-5656105
R-HSA-5635838	Activation of SMO	1	20	0.00137798	0.647418	0.647418	5	9	0.000708661	9606	Homo sapiens	ZEB2		R-HSA-5633040;R-HSA-5632672;R-HSA-5632674;R-HSA-5632671;R-HSA-5632670
R-HSA-9603798	Class I peroxisomal membrane protein import	1	20	0.00137798	0.647418	0.647418	3	6	0.000472441	9606	Homo sapiens	FMN1		R-HSA-9603784;R-HSA-9603775;R-HSA-9603804
R-HSA-141430	Inactivation of APC/C via direct inhibition of the APC/C complex	1	20	0.00137798	0.647418	0.647418	1	2	0.00015748	9606	Homo sapiens	TAB2		R-HSA-141423
R-HSA-141405	Inhibition of the proteolytic activity of APC/C required for the onset of anaphase by mitotic spindle checkpoint components	1	20	0.00137798	0.647418	0.647418	1	3	0.00023622	9606	Homo sapiens	TAB2		R-HSA-141423
R-HSA-936964	Activation of IRF3/IRF7 mediated by TBK1/IKK epsilon	1	20	0.00137798	0.647418	0.647418	2	9	0.000708661	9606	Homo sapiens	ERICH1		R-HSA-5362500;R-HSA-2213017
R-HSA-450604	KSRP (KHSRP) binds and destabilizes mRNA	1	20	0.00137798	0.647418	0.647418	1	5	0.000393701	9606	Homo sapiens	TMTC1		R-HSA-450422
R-HSA-1362300	Transcription of E2F targets under negative control by p107 (RBL1) and p130 (RBL2) in complex with HDAC1	1	20	0.00137798	0.647418	0.647418	1	8	0.000629921	9606	Homo sapiens	FERMT2		R-HSA-8964513
R-HSA-3232118	SUMOylation of transcription factors	1	20	0.00137798	0.647418	0.647418	1	11	0.000866142	9606	Homo sapiens	MITF		R-HSA-3232162
R-HSA-5655253	Signaling by FGFR2 in disease	3	64	0.00440954	0.647862	0.647862	13	28	0.00220472	9606	Homo sapiens	MITF;FRS2;THBS2		R-HSA-5654748;R-HSA-5655323;R-HSA-5655320;R-HSA-2077424;R-HSA-2033486;R-HSA-5655268;R-HSA-5655301;R-HSA-5655233;R-HSA-5655343;R-HSA-5655245;R-HSA-5655339;R-HSA-5655241;R-HSA-2033472
R-HSA-6807878	COPI-mediated anterograde transport	5	107	0.00737219	0.65469	0.65469	6	12	0.000944882	9606	Homo sapiens	SPTBN4;TCF25;TMED2;ANK2;ANK3		R-HSA-6807877;R-HSA-6809011;R-HSA-6807875;R-HSA-6809010;R-HSA-6809006;R-HSA-6809003
R-HSA-186797	Signaling by PDGF	4	86	0.00592531	0.654987	0.654987	27	31	0.00244094	9606	Homo sapiens	PDGFB;PLAT;MITF;THBS2		R-HSA-186819;R-HSA-1524182;R-HSA-186826;R-HSA-1524186;R-HSA-186765;R-HSA-186834;R-HSA-186773;R-HSA-186778;R-HSA-389086;R-HSA-186780;R-HSA-389083;R-HSA-382053;R-HSA-186786;R-HSA-382052;R-HSA-382055;R-HSA-382054;R-HSA-8864036;R-HSA-382061;R-HSA-380780;R-HSA-380782;R-HSA-186798;R-HSA-382056;R-HSA-382058;R-HSA-186800;R-HSA-8865276;R-HSA-8865275;R-HSA-9674093
R-HSA-432720	Lysosome Vesicle Biogenesis	2	43	0.00296266	0.655458	0.655458	7	8	0.000629921	9606	Homo sapiens	APP;MCPH1		R-HSA-5229132;R-HSA-432706;R-HSA-432707;R-HSA-432688;R-HSA-5229111;R-HSA-5333658;R-HSA-432712
R-HSA-3232142	SUMOylation of ubiquitinylation proteins	2	43	0.00296266	0.655458	0.655458	1	3	0.00023622	9606	Homo sapiens	NUP214		R-HSA-5228523
R-HSA-114604	GPVI-mediated activation cascade	2	43	0.00296266	0.655458	0.655458	6	25	0.0019685	9606	Homo sapiens	C6orf25;PDK1		R-HSA-453200;R-HSA-5684801;R-HSA-437195;R-HSA-2316429;R-HSA-437192;R-HSA-5684169
R-HSA-193775	Synthesis of bile acids and bile salts via 24-hydroxycholesterol	2	43	0.00296266	0.655458	0.655458	3	28	0.00220472	9606	Homo sapiens	FAT1;CYP46A1		R-HSA-193766;R-HSA-193711;R-HSA-192061
R-HSA-8941326	RUNX2 regulates bone development	2	43	0.00296266	0.655458	0.655458	3	32	0.00251969	9606	Homo sapiens	HDAC4;YES1		R-HSA-8937820;R-HSA-8937844;R-HSA-9008326
R-HSA-8853659	RET signaling	2	43	0.00296266	0.655458	0.655458	2	24	0.00188976	9606	Homo sapiens	FRS2;SEMA4G		R-HSA-8855617;R-HSA-8855564
R-HSA-5663220	RHO GTPases Activate Formins	7	149	0.010266	0.657756	0.657756	6	27	0.00212598	9606	Homo sapiens	FMNL2;CAPN9;ABLIM2;TCF25;SGTA;DOCK2;PAFAH1B1		R-HSA-5665751;R-HSA-5665748;R-HSA-5666160;R-HSA-5666129;R-HSA-5665727;R-HSA-5666169
R-HSA-2980766	Nuclear Envelope Breakdown	3	65	0.00447843	0.658096	0.658096	5	13	0.00102362	9606	Homo sapiens	NUP214;LPIN1		R-HSA-5195402;R-HSA-5221130;R-HSA-2990880;R-HSA-4419948;R-HSA-2990882
R-HSA-983705	Signaling by the B Cell Receptor (BCR)	9	191	0.0131597	0.662848	0.662848	8	43	0.00338583	9606	Homo sapiens	PPP3CB;ERICH1;FBXW11;PSMB1;TMED2;PLAT;MITF;PSMF1;NFKB1		R-HSA-1168640;R-HSA-1168643;R-HSA-1168642;R-HSA-2025882;R-HSA-1168633;R-HSA-2025890;R-HSA-1168636;R-HSA-1168638
R-HSA-5655862	Translesion synthesis by POLK	1	21	0.00144688	0.665337	0.665337	3	3	0.00023622	9606	Homo sapiens	ERICH1		R-HSA-5655892;R-HSA-5655965;R-HSA-5655835
R-HSA-8964616	G beta:gamma signalling through CDC42	1	21	0.00144688	0.665337	0.665337	5	6	0.000472441	9606	Homo sapiens	GNB5		R-HSA-8964634;R-HSA-8964604;R-HSA-8964605;R-HSA-8964614;R-HSA-8964599
R-HSA-176407	Conversion from APC/C:Cdc20 to APC/C:Cdh1 in late anaphase	1	21	0.00144688	0.665337	0.665337	2	3	0.00023622	9606	Homo sapiens	TAB2		R-HSA-174224;R-HSA-174070
R-HSA-3134975	Regulation of innate immune responses to cytosolic DNA	1	21	0.00144688	0.665337	0.665337	4	9	0.000708661	9606	Homo sapiens	ERICH1		R-HSA-3249386;R-HSA-3134804;R-HSA-8948709;R-HSA-3134946
R-HSA-77288	mitochondrial fatty acid beta-oxidation of unsaturated fatty acids	1	21	0.00144688	0.665337	0.665337	2	6	0.000472441	9606	Homo sapiens	VPS53		R-HSA-109339;R-HSA-109342
R-HSA-190242	FGFR1 ligand binding and activation	1	21	0.00144688	0.665337	0.665337	2	7	0.000551181	9606	Homo sapiens	THBS2		R-HSA-190256;R-HSA-190429
R-HSA-432047	Passive transport by Aquaporins	1	21	0.00144688	0.665337	0.665337	2	8	0.000629921	9606	Homo sapiens	AQP2		R-HSA-507870;R-HSA-507868
R-HSA-6787639	GDP-fucose biosynthesis	1	21	0.00144688	0.665337	0.665337	1	7	0.000551181	9606	Homo sapiens	GMDS		R-HSA-6787632
R-HSA-1296072	Voltage gated Potassium channels	2	44	0.00303156	0.667718	0.667718	1	1	7.87402e-05	9606	Homo sapiens	PRDM5;KCNAB1;CMKLR1		R-HSA-1296127
R-HSA-5693579	Homologous DNA Pairing and Strand Exchange	2	44	0.00303156	0.667718	0.667718	4	8	0.000629921	9606	Homo sapiens	BLM;RASGEF1A		R-HSA-5693620;R-HSA-5685838;R-HSA-5685341;R-HSA-5693561
R-HSA-180910	Vpr-mediated nuclear import of PICs	2	44	0.00303156	0.667718	0.667718	1	2	0.00015748	9606	Homo sapiens	NUP214		R-HSA-180622
R-HSA-5218920	VEGFR2 mediated vascular permeability	2	44	0.00303156	0.667718	0.667718	4	15	0.0011811	9606	Homo sapiens	AKT3;PDK1		R-HSA-2317314;R-HSA-198640;R-HSA-198270;R-HSA-2316429
R-HSA-165054	Rev-mediated nuclear export of HIV RNA	2	44	0.00303156	0.667718	0.667718	2	10	0.000787402	9606	Homo sapiens	NUP214		R-HSA-165043;R-HSA-165047
R-HSA-3899300	SUMOylation of transcription cofactors	2	44	0.00303156	0.667718	0.667718	5	27	0.00212598	9606	Homo sapiens	PTPN9;EBF4		R-HSA-3108203;R-HSA-4085994;R-HSA-3927824;R-HSA-3296126;R-HSA-3108209
R-HSA-3769402	Deactivation of the beta-catenin transactivating complex	2	44	0.00303156	0.667718	0.667718	2	14	0.00110236	9606	Homo sapiens	ERICH1;STXBP5		R-HSA-3772430;R-HSA-3322429
R-HSA-8948216	Collagen chain trimerization	2	44	0.00303156	0.667718	0.667718	3	28	0.00220472	9606	Homo sapiens	COL25A1;NTM;COL12A1		R-HSA-8944232;R-HSA-8944250;R-HSA-8944227
R-HSA-5693538	Homology Directed Repair	6	130	0.00895687	0.670232	0.670232	29	50	0.00393701	9606	Homo sapiens	RAB5B;BLM;ERICH1;BRE;RASGEF1A;KIAA0146		R-HSA-5684887;R-HSA-5684052;R-HSA-5693589;R-HSA-5684882;R-HSA-5685011;R-HSA-5686483;R-HSA-5693584;R-HSA-5685341;R-HSA-5693593;R-HSA-5686469;R-HSA-5684096;R-HSA-5686657;R-HSA-5685838;R-HSA-5693580;R-HSA-5686410;R-HSA-5684875;R-HSA-5693620;R-HSA-5686642;R-HSA-5684081;R-HSA-5686398;R-HSA-5693564;R-HSA-5693561;R-HSA-5693542;R-HSA-5684071;R-HSA-5685156;R-HSA-5693539;R-HSA-5685985;R-HSA-5685994;R-HSA-5…
R-HSA-69002	DNA Replication Pre-Initiation	4	88	0.00606311	0.67242	0.67242	17	21	0.00165354	9606	Homo sapiens	ERICH1;PSMB1;ORC5L;PSMF1		R-HSA-68960;R-HSA-68611;R-HSA-68610;R-HSA-68615;R-HSA-68712;R-HSA-68940;R-HSA-176973;R-HSA-68849;R-HSA-68688;R-HSA-68914;R-HSA-68917;R-HSA-68916;R-HSA-68919;R-HSA-68918;R-HSA-68825;R-HSA-68603;R-HSA-68826
R-HSA-5654738	Signaling by FGFR2	4	88	0.00606311	0.67242	0.67242	29	46	0.00362205	9606	Homo sapiens	ERICH1;MITF;FRS2;THBS2		R-HSA-5654614;R-HSA-5654615;R-HSA-934604;R-HSA-5654612;R-HSA-5654677;R-HSA-5654608;R-HSA-5654622;R-HSA-5654620;R-HSA-5654618;R-HSA-190413;R-HSA-5654406;R-HSA-5654407;R-HSA-5654404;R-HSA-5654402;R-HSA-5654147;R-HSA-1295621;R-HSA-5654607;R-HSA-5654159;R-HSA-5654157;R-HSA-5654605;R-HSA-5654603;R-HSA-5654729;R-HSA-5654399;R-HSA-5654397;R-HSA-190258;R-HSA-5654562;R-HSA-8941618;R-HSA-5654701;R-HSA-5654…
R-HSA-977225	Amyloid fiber formation	4	88	0.00606311	0.67242	0.67242	12	33	0.00259843	9606	Homo sapiens	APP;ERICH1;SORL1;B2M		R-HSA-976734;R-HSA-8871494;R-HSA-9010091;R-HSA-6783332;R-HSA-8871506;R-HSA-5658496;R-HSA-5660752;R-HSA-5660753;R-HSA-9010096;R-HSA-5692495;R-HSA-9010034;R-HSA-977136
R-HSA-674695	RNA Polymerase II Pre-transcription Events	4	88	0.00606311	0.67242	0.67242	3	17	0.00133858	9606	Homo sapiens	CNTNAP2;DAW1;TAF4		R-HSA-75856;R-HSA-75862;R-HSA-73946
R-HSA-9033241	Peroxisomal protein import	3	67	0.00461623	0.677916	0.677916	17	26	0.00204724	9606	Homo sapiens	ERICH1;POT1;TAB2		R-HSA-9033514;R-HSA-9033485;R-HSA-9033516;R-HSA-9033505;R-HSA-9033509;R-HSA-9033478;R-HSA-9033529;R-HSA-9033240;R-HSA-8953946;R-HSA-9033499;R-HSA-9033533;R-HSA-8953917;R-HSA-9033232;R-HSA-9033491;R-HSA-9033527;R-HSA-9033526;R-HSA-9033238
R-HSA-5678895	Defective CFTR causes cystic fibrosis	3	67	0.00461623	0.677916	0.677916	3	7	0.000551181	9606	Homo sapiens	ERICH1;PSMB1;PSMF1		R-HSA-8866854;R-HSA-8866858;R-HSA-8866856
R-HSA-2454202	Fc epsilon receptor (FCERI) signaling	11	235	0.0161913	0.679319	0.679319	13	63	0.00496063	9606	Homo sapiens	PPP3CB;FBXW11;PSMB1;TMED2;PLAT;TAB2;MITF;PSMF1;NFKB1;PDK1		R-HSA-2730861;R-HSA-5607728;R-HSA-202534;R-HSA-2730894;R-HSA-2730849;R-HSA-202541;R-HSA-2730872;R-HSA-2730876;R-HSA-202164;R-HSA-2424477;R-HSA-5607724;R-HSA-2730867;R-HSA-2730900
R-HSA-6814122	Cooperation of PDCL (PhLP1) and TRiC/CCT in G-protein beta folding	2	45	0.00310045	0.679623	0.679623	7	11	0.000866142	9606	Homo sapiens	GNB5;RGS7		R-HSA-6814119;R-HSA-8850534;R-HSA-8850529;R-HSA-6814124;R-HSA-8850539;R-HSA-6814121;R-HSA-6814120
R-HSA-6802957	Oncogenic MAPK signaling	4	89	0.00613201	0.680905	0.680905	22	34	0.00267717	9606	Homo sapiens	BEST4;CAPN3;MITF;ATG7		R-HSA-6802919;R-HSA-6802918;R-HSA-6802914;R-HSA-6803234;R-HSA-6803233;R-HSA-6802912;R-HSA-6802927;R-HSA-6802926;R-HSA-6802925;R-HSA-6802922;R-HSA-6802921;R-HSA-6802935;R-HSA-6802934;R-HSA-6802933;R-HSA-6802837;R-HSA-6802932;R-HSA-6802911;R-HSA-6802943;R-HSA-6802910;R-HSA-6803230;R-HSA-6802942;R-HSA-6803227
R-HSA-1912408	Pre-NOTCH Transcription and Translation	4	89	0.00613201	0.680905	0.680905	12	28	0.00220472	9606	Homo sapiens	NOTCH4;PTCHD4		R-HSA-9604834;R-HSA-1912364;R-HSA-1912415;R-HSA-9017835;R-HSA-1912410;R-HSA-1912401;R-HSA-1912416;R-HSA-9604831;R-HSA-1912368;R-HSA-9604719;R-HSA-9604703;R-HSA-9604829
R-HSA-5654219	Phospholipase C-mediated cascade: FGFR1	1	22	0.00151578	0.682348	0.682348	3	3	0.00023622	9606	Homo sapiens	THBS2		R-HSA-5654167;R-HSA-5654165;R-HSA-5654149
R-HSA-190840	Microtubule-dependent trafficking of connexons from Golgi to the plasma membrane	1	22	0.00151578	0.682348	0.682348	1	2	0.00015748	9606	Homo sapiens	TCF25		R-HSA-190520
R-HSA-2408550	Metabolism of ingested H2SeO4 and H2SeO3 into H2Se	1	22	0.00151578	0.682348	0.682348	2	7	0.000551181	9606	Homo sapiens	RASGEF1A		R-HSA-2408540;R-HSA-2408525
R-HSA-400511	Synthesis, secretion, and inactivation of Glucose-dependent Insulinotropic Polypeptide (GIP)	1	22	0.00151578	0.682348	0.682348	2	7	0.000551181	9606	Homo sapiens	DPP4		R-HSA-9023627;R-HSA-9023626
R-HSA-2028269	Signaling by Hippo	1	22	0.00151578	0.682348	0.682348	6	30	0.0023622	9606	Homo sapiens	STK3		R-HSA-2028591;R-HSA-2028589;R-HSA-2028635;R-HSA-2028697;R-HSA-2028675;R-HSA-2028673
R-HSA-1660517	Synthesis of PIPs at the late endosome membrane	1	22	0.00151578	0.682348	0.682348	1	7	0.000551181	9606	Homo sapiens	MTMR3		R-HSA-6809238
R-HSA-5205685	Pink/Parkin Mediated Mitophagy	1	22	0.00151578	0.682348	0.682348	1	8	0.000629921	9606	Homo sapiens	ERICH1		R-HSA-5205682
R-HSA-3229121	Glycogen storage diseases	1	22	0.00151578	0.682348	0.682348	1	10	0.000787402	9606	Homo sapiens	ERICH1		R-HSA-3797226
R-HSA-8873719	RAB geranylgeranylation	3	68	0.00468513	0.687501	0.687501	2	5	0.000393701	9606	Homo sapiens	RAB5B;TOX;RAB6B		R-HSA-8870469;R-HSA-8870466
R-HSA-69481	G2/M Checkpoints	7	154	0.0106104	0.690555	0.690555	8	24	0.00188976	9606	Homo sapiens	BLM;ERICH1;BRE;RASGEF1A;PSMB1;ORC5L;PSMF1		R-HSA-5683735;R-HSA-69891;R-HSA-6799332;R-HSA-8852354;R-HSA-176116;R-HSA-176298;R-HSA-176250;R-HSA-176318
R-HSA-2871837	FCERI mediated NF-kB activation	8	175	0.0120573	0.690901	0.690901	8	19	0.00149606	9606	Homo sapiens	FBXW11;PSMB1;PLAT;TAB2;PSMF1;NFKB1;PDK1		R-HSA-2730861;R-HSA-5607728;R-HSA-202534;R-HSA-2730876;R-HSA-2730894;R-HSA-5607724;R-HSA-2730900;R-HSA-202541
R-HSA-177243	Interactions of Rev with host cellular proteins	2	46	0.00316935	0.691177	0.691177	4	16	0.00125984	9606	Homo sapiens	NUP214		R-HSA-165043;R-HSA-180710;R-HSA-165047;R-HSA-180732
R-HSA-1566948	Elastic fibre formation	2	46	0.00316935	0.691177	0.691177	3	17	0.00133858	9606	Homo sapiens	POT1;LTBP1		R-HSA-2328033;R-HSA-2395328;R-HSA-2328037
R-HSA-168276	NS1 Mediated Effects on Host Pathways	2	46	0.00316935	0.691177	0.691177	1	6	0.000472441	9606	Homo sapiens	NUP214		R-HSA-1176059
R-HSA-975576	N-glycan antennae elongation in the medial/trans-Golgi	2	46	0.00316935	0.691177	0.691177	2	14	0.00110236	9606	Homo sapiens	UPK1B;ITGA11		R-HSA-975919;R-HSA-6786048
R-HSA-71336	Pentose phosphate pathway	2	46	0.00316935	0.691177	0.691177	2	20	0.0015748	9606	Homo sapiens	RBKS;DERA		R-HSA-8955844;R-HSA-6787321
R-HSA-69620	Cell Cycle Checkpoints	13	279	0.0192228	0.694087	0.694087	19	56	0.00440945	9606	Homo sapiens	BLM;SGTA;ORC5L;CAPN9;ABLIM2;BRE;RASGEF1A;ERICH1;PSMB1;TAB2;PSMF1;DOCK2;PAFAH1B1		R-HSA-5683735;R-HSA-69600;R-HSA-69891;R-HSA-141409;R-HSA-6799332;R-HSA-8852354;R-HSA-6804879;R-HSA-176298;R-HSA-141422;R-HSA-141423;R-HSA-264458;R-HSA-6804724;R-HSA-141431;R-HSA-176116;R-HSA-264444;R-HSA-176250;R-HSA-176318;R-HSA-141439;R-HSA-69598
R-HSA-163841	Gamma carboxylation, hypusine formation and arylsulfatase activation	3	69	0.00475403	0.696872	0.696872	4	39	0.00307087	9606	Homo sapiens	ARSJ;ITGA11;DCAF10		R-HSA-163810;R-HSA-163843;R-HSA-1614362;R-HSA-163809
R-HSA-2500257	Resolution of Sister Chromatid Cohesion	6	134	0.00923247	0.697877	0.697877	4	8	0.000629921	9606	Homo sapiens	CAPN9;ABLIM2;TCF25;SGTA;DOCK2;PAFAH1B1		R-HSA-2484822;R-HSA-1638803;R-HSA-2468287;R-HSA-1638821
R-HSA-416993	Trafficking of GluR2-containing AMPA receptors	1	23	0.00158468	0.698494	0.698494	3	3	0.00023622	9606	Homo sapiens	ATXN2		R-HSA-421007;R-HSA-416639;R-HSA-416985
R-HSA-418217	G beta:gamma signalling through PLC beta	1	23	0.00158468	0.698494	0.698494	2	2	0.00015748	9606	Homo sapiens	GNB5		R-HSA-398193;R-HSA-398040
R-HSA-392851	Prostacyclin signalling through prostacyclin receptor	1	23	0.00158468	0.698494	0.698494	3	4	0.000314961	9606	Homo sapiens	GNB5		R-HSA-392852;R-HSA-392870;R-HSA-392874
R-HSA-4419969	Depolymerisation of the Nuclear Lamina	1	23	0.00158468	0.698494	0.698494	3	6	0.000472441	9606	Homo sapiens	LPIN1		R-HSA-5195402;R-HSA-5221130;R-HSA-4419948
R-HSA-181429	Serotonin Neurotransmitter Release Cycle	1	23	0.00158468	0.698494	0.698494	2	4	0.000314961	9606	Homo sapiens	SYT1		R-HSA-380901;R-HSA-380905
R-HSA-73980	RNA Polymerase III Transcription Termination	1	23	0.00158468	0.698494	0.698494	1	2	0.00015748	9606	Homo sapiens	NFIA		R-HSA-113454
R-HSA-500657	Presynaptic function of Kainate receptors	1	23	0.00158468	0.698494	0.698494	1	2	0.00015748	9606	Homo sapiens	GNB5		R-HSA-500717
R-HSA-9613829	Chaperone Mediated Autophagy	1	23	0.00158468	0.698494	0.698494	9	19	0.00149606	9606	Homo sapiens	ERICH1		R-HSA-9625188;R-HSA-9620197;R-HSA-9622840;R-HSA-9615721;R-HSA-9624158;R-HSA-9622831;R-HSA-9625196;R-HSA-9626060;R-HSA-9625197
R-HSA-156711	Polo-like kinase mediated events	1	23	0.00158468	0.698494	0.698494	6	15	0.0011811	9606	Homo sapiens	FERMT2		R-HSA-4088298;R-HSA-4088299;R-HSA-4088309;R-HSA-4088306;R-HSA-4088307;R-HSA-4088305
R-HSA-190872	Transport of connexons to the plasma membrane	1	23	0.00158468	0.698494	0.698494	1	3	0.00023622	9606	Homo sapiens	TCF25		R-HSA-190520
R-HSA-1606322	ZBP1(DAI) mediated induction of type I IFNs	1	23	0.00158468	0.698494	0.698494	2	10	0.000787402	9606	Homo sapiens	NFKB1		R-HSA-9604480;R-HSA-168140
R-HSA-1181150	Signaling by NODAL	1	23	0.00158468	0.698494	0.698494	1	12	0.000944882	9606	Homo sapiens	PCSK6;TSPAN31		R-HSA-1181152
R-HSA-6811442	Intra-Golgi and retrograde Golgi-to-ER traffic	10	218	0.01502	0.698559	0.698559	20	48	0.00377953	9606	Homo sapiens	SYT1;GALNT2;TCF25;CBS;VPS53;RHOBTB3;TMED2;RAB6B;BICD1;PAFAH1B1		R-HSA-6811431;R-HSA-8849350;R-HSA-6811429;R-HSA-8849348;R-HSA-8848484;R-HSA-6811428;R-HSA-6811427;R-HSA-6811426;R-HSA-6814671;R-HSA-6814670;R-HSA-6814091;R-HSA-8847883;R-HSA-8849353;R-HSA-8847880;R-HSA-6814675;R-HSA-6814674;R-HSA-6811423;R-HSA-6814682;R-HSA-6811418;R-HSA-6811417
R-HSA-1912422	Pre-NOTCH Expression and Processing	5	113	0.00778559	0.700405	0.700405	22	38	0.00299213	9606	Homo sapiens	NOTCH4;TMED2;PTCHD4		R-HSA-1912349;R-HSA-1912415;R-HSA-9017835;R-HSA-1912382;R-HSA-1912379;R-HSA-1912378;R-HSA-1912410;R-HSA-1912372;R-HSA-1912374;R-HSA-1912369;R-HSA-1912401;R-HSA-9604831;R-HSA-1912368;R-HSA-9604703;R-HSA-9604829;R-HSA-9604834;R-HSA-1912364;R-HSA-1912353;R-HSA-1912352;R-HSA-1912416;R-HSA-9604719;R-HSA-1912355
R-HSA-9646399	Aggrephagy	2	47	0.00323825	0.702386	0.702386	13	15	0.0011811	9606	Homo sapiens	ERICH1;TCF25		R-HSA-9646354;R-HSA-9646679;R-HSA-9641111;R-HSA-9646390;R-HSA-9641109;R-HSA-9646685;R-HSA-9641089;R-HSA-9640480;R-HSA-9641127;R-HSA-9646347;R-HSA-9641096;R-HSA-9646383;R-HSA-9646348
R-HSA-176033	Interactions of Vpr with host cellular proteins	2	47	0.00323825	0.702386	0.702386	1	4	0.000314961	9606	Homo sapiens	NUP214		R-HSA-180622
R-HSA-8853884	Transcriptional Regulation by VENTX	2	47	0.00323825	0.702386	0.702386	2	13	0.00102362	9606	Homo sapiens	TAB2;NFKB1		R-HSA-3857305;R-HSA-3790130
R-HSA-1643713	Signaling by EGFR in Cancer	2	47	0.00323825	0.702386	0.702386	5	42	0.00330709	9606	Homo sapiens	ERICH1;MITF		R-HSA-1225956;R-HSA-5637808;R-HSA-1225957;R-HSA-5637806;R-HSA-1225951
R-HSA-375165	NCAM signaling for neurite out-growth	3	70	0.00482293	0.706028	0.706028	21	23	0.00181102	9606	Homo sapiens	SPTBN4;MITF;NCAM1		R-HSA-525833;R-HSA-391872;R-HSA-375149;R-HSA-375148;R-HSA-375151;R-HSA-375144;R-HSA-392053;R-HSA-375157;R-HSA-422454;R-HSA-392054;R-HSA-392051;R-HSA-375155;R-HSA-375154;R-HSA-391868;R-HSA-391871;R-HSA-391865;R-HSA-375161;R-HSA-375160;R-HSA-391867;R-HSA-391866;R-HSA-419033
R-HSA-3371497	HSP90 chaperone cycle for steroid hormone receptors (SHR)	3	70	0.00482293	0.706028	0.706028	6	12	0.000944882	9606	Homo sapiens	TCF25;PGR;APTX		R-HSA-3371590;R-HSA-5618080;R-HSA-5618099;R-HSA-5618093;R-HSA-3371503;R-HSA-3371422
R-HSA-373755	Semaphorin interactions	3	70	0.00482293	0.706028	0.706028	10	40	0.00314961	9606	Homo sapiens	SEMA5A;PLXNC1;RND1		R-HSA-400677;R-HSA-416562;R-HSA-416546;R-HSA-416594;R-HSA-416559;R-HSA-399935;R-HSA-416588;R-HSA-434989;R-HSA-416698;R-HSA-399928
R-HSA-168643	Nucleotide-binding domain, leucine rich repeat containing receptor (NLR) signaling pathways	3	70	0.00482293	0.706028	0.706028	9	46	0.00362205	9606	Homo sapiens	APP;TAB2;NFKB1		R-HSA-727819;R-HSA-9603905;R-HSA-688985;R-HSA-844440;R-HSA-706479;R-HSA-1296421;R-HSA-844612;R-HSA-168184;R-HSA-844610
R-HSA-69563	p53-Dependent G1 DNA Damage Response	3	70	0.00482293	0.706028	0.706028	4	22	0.00173228	9606	Homo sapiens	ERICH1;PSMB1;PSMF1		R-HSA-6804724;R-HSA-6804879;R-HSA-264444;R-HSA-264458
R-HSA-69580	p53-Dependent G1/S DNA damage checkpoint	3	70	0.00482293	0.706028	0.706028	4	22	0.00173228	9606	Homo sapiens	ERICH1;PSMB1;PSMF1		R-HSA-6804724;R-HSA-6804879;R-HSA-264444;R-HSA-264458
R-HSA-2559583	Cellular Senescence	9	199	0.0137109	0.708494	0.708494	17	90	0.00708661	9606	Homo sapiens	RAB5B;ERICH1;RPS6KA2;POT1;TAB2;IGFBP7;EBF4;NFKB1		R-HSA-3790137;R-HSA-3857305;R-HSA-3857308;R-HSA-6804879;R-HSA-3857328;R-HSA-3797202;R-HSA-3790130;R-HSA-3788725;R-HSA-3788724;R-HSA-3229089;R-HSA-3223200;R-HSA-3797196;R-HSA-3785711;R-HSA-3788705;R-HSA-198746;R-HSA-3788708;R-HSA-3229102
R-HSA-416476	G alpha (q) signalling events	13	283	0.0194984	0.712712	0.712712	11	35	0.00275591	9606	Homo sapiens	PIWIL2;RIMS2;APP;RGS17;UTS2D;PAR1;RPS6KA2;LPAR1;OXT;MITF;GNB5;KNG1		R-HSA-8982025;R-HSA-749448;R-HSA-8982026;R-HSA-199895;R-HSA-749452;R-HSA-8982017;R-HSA-5694462;R-HSA-198746;R-HSA-750993;R-HSA-379048;R-HSA-2179407
R-HSA-1839124	FGFR1 mutant receptor activation	2	48	0.00330715	0.713255	0.713255	15	25	0.0019685	9606	Homo sapiens	BCR;THBS2		R-HSA-2023455;R-HSA-1839102;R-HSA-1839039;R-HSA-1839065;R-HSA-2023451;R-HSA-1839067;R-HSA-1839031;R-HSA-1839095;R-HSA-1839091;R-HSA-1839112;R-HSA-1839080;R-HSA-1839114;R-HSA-1839110;R-HSA-1839078;R-HSA-1839107
R-HSA-427389	ERCC6 (CSB) and EHMT2 (G9a) positively regulate rRNA expression	2	48	0.00330715	0.713255	0.713255	2	4	0.000314961	9606	Homo sapiens	HDAC2;PDGFB		R-HSA-427404;R-HSA-427336
R-HSA-168271	Transport of Ribonucleoproteins into the Host Nucleus	2	48	0.00330715	0.713255	0.713255	1	4	0.000314961	9606	Homo sapiens	NUP214		R-HSA-168337
R-HSA-5620922	BBSome-mediated cargo-targeting to cilium	1	24	0.00165358	0.713821	0.713821	5	5	0.000393701	9606	Homo sapiens	BBS9		R-HSA-5617815;R-HSA-5624129;R-HSA-5624125;R-HSA-5624127;R-HSA-5624126
R-HSA-110320	Translesion Synthesis by POLH	1	24	0.00165358	0.713821	0.713821	7	8	0.000629921	9606	Homo sapiens	ERICH1		R-HSA-5655170;R-HSA-5654989;R-HSA-5654986;R-HSA-110317;R-HSA-110316;R-HSA-110319;R-HSA-5654985
R-HSA-392517	Rap1 signalling	1	24	0.00165358	0.713821	0.713821	4	7	0.000551181	9606	Homo sapiens	BEST4		R-HSA-392513;R-HSA-392835;R-HSA-354173;R-HSA-939265
R-HSA-500753	Pyrimidine biosynthesis	1	24	0.00165358	0.713821	0.713821	3	6	0.000472441	9606	Homo sapiens	TMED2		R-HSA-73571;R-HSA-73573;R-HSA-73577
R-HSA-912631	Regulation of signaling by CBL	1	24	0.00165358	0.713821	0.713821	3	7	0.000551181	9606	Homo sapiens	YES1		R-HSA-879917;R-HSA-912629;R-HSA-912627
R-HSA-8964058	HDL remodeling	1	24	0.00165358	0.713821	0.713821	5	13	0.00102362	9606	Homo sapiens	EBF4		R-HSA-266310;R-HSA-264678;R-HSA-264695;R-HSA-264689;R-HSA-266315
R-HSA-416572	Sema4D induced cell migration and growth-cone collapse	1	24	0.00165358	0.713821	0.713821	2	6	0.000472441	9606	Homo sapiens	RND1		R-HSA-416594;R-HSA-416588
R-HSA-429958	mRNA decay by 3' to 5' exoribonuclease	1	24	0.00165358	0.713821	0.713821	1	3	0.00023622	9606	Homo sapiens	TMTC1		R-HSA-430028
R-HSA-5627117	RHO GTPases Activate ROCKs	1	24	0.00165358	0.713821	0.713821	1	6	0.000472441	9606	Homo sapiens	MEGF10		R-HSA-419083
R-HSA-449836	Other interleukin signaling	1	24	0.00165358	0.713821	0.713821	1	17	0.00133858	9606	Homo sapiens	PRTN3		R-HSA-448591
R-HSA-163125	Post-translational modification: synthesis of GPI-anchored proteins	5	115	0.00792338	0.714676	0.714676	1	16	0.00125984	9606	Homo sapiens	NTM;LYPD1;LSAMP;ALPL;LYPD5		R-HSA-8940388
R-HSA-114608	Platelet degranulation	6	137	0.00943916	0.717567	0.717567	2	11	0.000866142	9606	Homo sapiens	APP;TMX3;PDGFB;PTPN9;CAPN3;KNG1		R-HSA-481044;R-HSA-481007
R-HSA-1226099	Signaling by FGFR in disease	4	94	0.00647651	0.721006	0.721006	65	106	0.00834646	9606	Homo sapiens	BCR;MITF;FRS2;THBS2		R-HSA-2023455;R-HSA-5655252;R-HSA-2023451;R-HSA-5655248;R-HSA-5655262;R-HSA-5655263;R-HSA-5654748;R-HSA-1839112;R-HSA-5655235;R-HSA-1839114;R-HSA-5655233;R-HSA-5655247;R-HSA-1839110;R-HSA-5655244;R-HSA-5655245;R-HSA-5655243;R-HSA-5655240;R-HSA-1839107;R-HSA-5655241;R-HSA-5655284;R-HSA-1839039;R-HSA-5655285;R-HSA-5655295;R-HSA-1839031;R-HSA-5655290;R-HSA-5655289;R-HSA-5655270;R-HSA-5655268;R-HSA-5…
R-HSA-8876198	RAB GEFs exchange GTP for GDP on RABs	4	94	0.00647651	0.721006	0.721006	4	21	0.00165354	9606	Homo sapiens	RAB5B;AKT3;HPS4;RAB6B		R-HSA-8876193;R-HSA-8877760;R-HSA-8933446;R-HSA-8875320
R-HSA-9660821	ADORA2B mediated anti-inflammatory cytokines production	7	159	0.0109549	0.721261	0.721261	7	12	0.000944882	9606	Homo sapiens	PTGER4;PRKAR1B;FLII;NEDD4L;OXT;GNB5;ADCY1		R-HSA-9660819;R-HSA-163617;R-HSA-392129;R-HSA-111925;R-HSA-8951727;R-HSA-9660824;R-HSA-9660828
R-HSA-69615	G1/S DNA Damage Checkpoints	3	72	0.00496073	0.723702	0.723702	6	26	0.00204724	9606	Homo sapiens	ERICH1;PSMB1;PSMF1		R-HSA-69600;R-HSA-6804724;R-HSA-6804879;R-HSA-264444;R-HSA-264458;R-HSA-69598
R-HSA-5362517	Signaling by Retinoic Acid	3	72	0.00496073	0.723702	0.723702	3	21	0.00165354	9606	Homo sapiens	MYO1D;ATP2C2;PDK1		R-HSA-5362518;R-HSA-203946;R-HSA-5362522
R-HSA-5668914	Diseases of metabolism	19	409	0.0281797	0.723901	0.723901	16	191	0.0150394	9606	Homo sapiens	SEMA5A;SLC34A2;NOTCH4;NEDD4L;ADAMTS12;THBS2;ACACA;SGSH;ADAMTS16;ADAMTS14;TMEM114;RASGEF1A;ERICH1;B3GNT6;ADAMTSL3;RFT1;MMADHC		R-HSA-5602004;R-HSA-3323184;R-HSA-6785668;R-HSA-5603251;R-HSA-3560785;R-HSA-4570573;R-HSA-3560794;R-HSA-3797226;R-HSA-2263444;R-HSA-5096538;R-HSA-5687585;R-HSA-3318571;R-HSA-6785565;R-HSA-9036050;R-HSA-5603275;R-HSA-3781926
R-HSA-1362277	Transcription of E2F targets under negative control by DREAM complex	1	25	0.00172247	0.72837	0.72837	12	12	0.000944882	9606	Homo sapiens	FERMT2		R-HSA-8964475;R-HSA-8964492;R-HSA-8964525;R-HSA-8961665;R-HSA-8964465;R-HSA-8964513;R-HSA-8964482;R-HSA-8964498;R-HSA-8964531;R-HSA-8961619;R-HSA-188345;R-HSA-8964471
R-HSA-5654221	Phospholipase C-mediated cascade; FGFR2	1	25	0.00172247	0.72837	0.72837	3	3	0.00023622	9606	Homo sapiens	THBS2		R-HSA-5654147;R-HSA-5654159;R-HSA-5654157
R-HSA-389977	Post-chaperonin tubulin folding pathway	1	25	0.00172247	0.72837	0.72837	6	9	0.000708661	9606	Homo sapiens	TCF25		R-HSA-389956;R-HSA-389974;R-HSA-389969;R-HSA-389955;R-HSA-389964;R-HSA-389976
R-HSA-6807004	Negative regulation of MET activity	1	25	0.00172247	0.72837	0.72837	3	10	0.000787402	9606	Homo sapiens	ERICH1		R-HSA-8875431;R-HSA-8875443;R-HSA-8875183
R-HSA-1368082	RORA activates gene expression	1	25	0.00172247	0.72837	0.72837	1	4	0.000314961	9606	Homo sapiens	NR5A2		R-HSA-1368081
R-HSA-196108	Pregnenolone biosynthesis	1	25	0.00172247	0.72837	0.72837	2	9	0.000708661	9606	Homo sapiens	RBM46		R-HSA-196086;R-HSA-196126
R-HSA-211979	Eicosanoids	1	25	0.00172247	0.72837	0.72837	1	6	0.000472441	9606	Homo sapiens	SLC34A2		R-HSA-76500
R-HSA-977347	Serine biosynthesis	1	25	0.00172247	0.72837	0.72837	1	7	0.000551181	9606	Homo sapiens	PSPH		R-HSA-977324
R-HSA-9634285	Constitutive Signaling by Overexpressed ERBB2	1	25	0.00172247	0.72837	0.72837	1	8	0.000629921	9606	Homo sapiens	MITF		R-HSA-9634418
R-HSA-2022870	Chondroitin sulfate biosynthesis	1	25	0.00172247	0.72837	0.72837	1	9	0.000708661	9606	Homo sapiens	CHST9		R-HSA-1971483
R-HSA-428643	Organic anion transporters	1	25	0.00172247	0.72837	0.72837	1	9	0.000708661	9606	Homo sapiens	SLC17A8		R-HSA-428052
R-HSA-391903	Eicosanoid ligand-binding receptors	1	25	0.00172247	0.72837	0.72837	1	12	0.000944882	9606	Homo sapiens	PTGER4		R-HSA-391940
R-HSA-373753	Nephrin family interactions	1	25	0.00172247	0.72837	0.72837	1	13	0.00102362	9606	Homo sapiens	MAGI2		R-HSA-451403
R-HSA-72312	rRNA processing	11	245	0.0168803	0.729404	0.729404	7	21	0.00165354	9606	Homo sapiens	DIRAS3;ERICH1;BMPER;PTPN9;TMTC1;AQP2;RPL17;MED15;RPL6;RPS12		R-HSA-6791223;R-HSA-6791222;R-HSA-6791221;R-HSA-6791218;R-HSA-6791228;R-HSA-6791227;R-HSA-6790906
R-HSA-1640170	Cell Cycle	34	715	0.0492628	0.730251	0.730251	178	435	0.034252	9606	Homo sapiens	RAB5B;BLM;TCF25;ORC5L;PLAT;PEPD;CAPN9;ABLIM2;RASGEF1A;ERICH1;BMPER;AKT3;PSMB1;PSMF1;NUP214;CAST;KCNIP1;FBXW11;SGTA;PTK6;ARID3A;KLF15;BCR;BRE;GORASP2;RFT1;POT1;VPS24;TAB2;LPIN1;DOCK2;FERMT2;MCPH1;PAFAH1B1		R-HSA-69891;R-HSA-9648017;R-HSA-375302;R-HSA-8964492;R-HSA-8852354;R-HSA-8961665;R-HSA-8964482;R-HSA-174088;R-HSA-164617;R-HSA-2990880;R-HSA-264458;R-HSA-164620;R-HSA-2990882;R-HSA-163090;R-HSA-912408;R-HSA-163099;R-HSA-8853405;R-HSA-174104;R-HSA-8964498;R-HSA-163096;R-HSA-174105;R-HSA-188191;R-HSA-912429;R-HSA-380455;R-HSA-3000335;R-HSA-187937;R-HSA-8964525;R-HSA-174119;R-HSA-8964513;R-HSA-17412…
R-HSA-8856828	Clathrin-mediated endocytosis	7	161	0.0110927	0.732946	0.732946	25	34	0.00267717	9606	Homo sapiens	ADAMTS14;RAB5B;SYT1;ERICH1;OXT;PEPD		R-HSA-8868230;R-HSA-8868236;R-HSA-8862280;R-HSA-8866269;R-HSA-8866268;R-HSA-8871194;R-HSA-8871193;R-HSA-8868071;R-HSA-8866279;R-HSA-8863463;R-HSA-8863471;R-HSA-8856813;R-HSA-8867756;R-HSA-8868651;R-HSA-8866283;R-HSA-8867754;R-HSA-8868072;R-HSA-8868648;R-HSA-8856808;R-HSA-8868661;R-HSA-8868660;R-HSA-8868659;R-HSA-8868658;R-HSA-8863472;R-HSA-8869438
R-HSA-4615885	SUMOylation of DNA replication proteins	2	50	0.00344495	0.733993	0.733993	2	8	0.000629921	9606	Homo sapiens	NUP214		R-HSA-5228525;R-HSA-4655355
R-HSA-71403	Citric acid cycle (TCA cycle)	2	50	0.00344495	0.733993	0.733993	2	17	0.00133858	9606	Homo sapiens	SUCLG2;NOC3L		R-HSA-9012268;R-HSA-71775
R-HSA-1839117	Signaling by cytosolic FGFR1 fusion mutants	1	26	0.00179137	0.74218	0.74218	13	14	0.00110236	9606	Homo sapiens	BCR		R-HSA-1839102;R-HSA-1839039;R-HSA-1839065;R-HSA-1839067;R-HSA-1839031;R-HSA-1839095;R-HSA-1839091;R-HSA-1839112;R-HSA-1839080;R-HSA-1839114;R-HSA-1839110;R-HSA-1839078;R-HSA-1839107
R-HSA-264642	Acetylcholine Neurotransmitter Release Cycle	1	26	0.00179137	0.74218	0.74218	3	6	0.000472441	9606	Homo sapiens	SYT1		R-HSA-264615;R-HSA-372529;R-HSA-372505
R-HSA-190241	FGFR2 ligand binding and activation	1	26	0.00179137	0.74218	0.74218	2	5	0.000393701	9606	Homo sapiens	THBS2		R-HSA-190258;R-HSA-190413
R-HSA-450321	JNK (c-Jun kinases) phosphorylation and activation mediated by activated human TAK1	1	26	0.00179137	0.74218	0.74218	1	3	0.00023622	9606	Homo sapiens	TAB2		R-HSA-450337
R-HSA-167044	Signalling to RAS	1	26	0.00179137	0.74218	0.74218	3	10	0.000787402	9606	Homo sapiens	MITF		R-HSA-171026;R-HSA-5686071;R-HSA-170986
R-HSA-9636383	Prevention of phagosomal-lysosomal fusion	1	26	0.00179137	0.74218	0.74218	2	11	0.000866142	9606	Homo sapiens	ERICH1		R-HSA-9636439;R-HSA-9636461
R-HSA-198753	ERK/MAPK targets	1	26	0.00179137	0.74218	0.74218	1	7	0.000551181	9606	Homo sapiens	RPS6KA2		R-HSA-198746
R-HSA-3322077	Glycogen synthesis	1	26	0.00179137	0.74218	0.74218	2	24	0.00188976	9606	Homo sapiens	ERICH1		R-HSA-3781009;R-HSA-3780995
R-HSA-74752	Signaling by Insulin receptor	4	97	0.0066832	0.743212	0.743212	5	34	0.00267717	9606	Homo sapiens	MITF;FRS2;THBS2;PDK1		R-HSA-109699;R-HSA-109701;R-HSA-109702;R-HSA-109817;R-HSA-109807
R-HSA-350562	Regulation of ornithine decarboxylase (ODC)	2	51	0.00351385	0.743875	0.743875	1	4	0.000314961	9606	Homo sapiens	PSMB1;PSMF1		R-HSA-353125
R-HSA-1266738	Developmental Biology	60	1241	0.0855037	0.744936	0.744936	159	537	0.0422835	9606	Homo sapiens	DIRAS3;SEMA5A;PCSK2;TCF25;FRMPD1;PCSK6;AQP2;MED15;RPL6;RND1;PPP3CB;CDH3;CHL1;RPS6KA2;AKT3;PLXNC1;RPS12;HNF1B;ANK2;MITF;FRS2;ANK3;SHTN1;SCN10A;NR5A2;POT1;IVL;KRT82;SPTBN4;HDAC2;CEBPE;LAMA1;NTN1;TSPAN31;ABLIM2;RELN;ERICH1;PSMB1;NCAM1;MBP;PTCHD4;PSMF1;CTNNA2;RPL17;YES1;LAMB2;LAMB1;SEMA4G;KRT10;GCK;NFKB1;DAB1;KIAA1598;TRIM36;PTPN9;TAB2		R-HSA-525833;R-HSA-6806629;R-HSA-8849797;R-HSA-3928627;R-HSA-1183003;R-HSA-3928628;R-HSA-9634433;R-HSA-593690;R-HSA-3928623;R-HSA-8942224;R-HSA-3928602;R-HSA-6805573;R-HSA-400677;R-HSA-418850;R-HSA-3928607;R-HSA-416546;R-HSA-9614773;R-HSA-3928604;R-HSA-418863;R-HSA-416559;R-HSA-392751;R-HSA-434989;R-HSA-418858;R-HSA-418859;R-HSA-418856;R-HSA-3928597;R-HSA-376117;R-HSA-422454;R-HSA-376119;R-HSA-68…
R-HSA-71406	Pyruvate metabolism and Citric Acid (TCA) cycle	4	98	0.0067521	0.750308	0.750308	4	36	0.00283465	9606	Homo sapiens	ME1;SUCLG2;NOC3L;PDK1		R-HSA-9012268;R-HSA-203946;R-HSA-9012036;R-HSA-71775
R-HSA-1638074	Keratan sulfate/keratin metabolism	2	52	0.00358275	0.753441	0.753441	4	16	0.00125984	9606	Homo sapiens	UPK1B;B3GNT6		R-HSA-2025724;R-HSA-2046298;R-HSA-2025723;R-HSA-2046265
R-HSA-8864260	Transcriptional regulation by the AP-2 (TFAP2) family of transcription factors	2	52	0.00358275	0.753441	0.753441	3	44	0.00346457	9606	Homo sapiens	ESR1		R-HSA-8937369;R-HSA-8864381;R-HSA-8864395
R-HSA-5617833	Cilium Assembly	9	208	0.014331	0.754861	0.754861	25	50	0.00393701	9606	Homo sapiens	CAPN9;BMPER;TCF25;SGTA;BBS9;ARID3A;CYS1;FERMT2;PAFAH1B1		R-HSA-5617815;R-HSA-5625424;R-HSA-5625426;R-HSA-5617816;R-HSA-5618328;R-HSA-5618331;R-HSA-5624133;R-HSA-5624132;R-HSA-5624129;R-HSA-5624131;R-HSA-5624130;R-HSA-5625421;R-HSA-5625416;R-HSA-5626699;R-HSA-5624949;R-HSA-5626228;R-HSA-5626227;R-HSA-5624125;R-HSA-5624127;R-HSA-5624126;R-HSA-5626681;R-HSA-5624952;R-HSA-5638009;R-HSA-5626220;R-HSA-5626223
R-HSA-5696397	Gap-filling DNA repair synthesis and ligation in GG-NER	1	27	0.00186027	0.755289	0.755289	2	2	0.00015748	9606	Homo sapiens	ERICH1		R-HSA-5690997;R-HSA-5691001
R-HSA-171319	Telomere Extension By Telomerase	1	27	0.00186027	0.755289	0.755289	6	7	0.000551181	9606	Homo sapiens	POT1		R-HSA-163090;R-HSA-163120;R-HSA-163099;R-HSA-163096;R-HSA-164617;R-HSA-164620
R-HSA-193048	Androgen biosynthesis	1	27	0.00186027	0.755289	0.755289	4	7	0.000551181	9606	Homo sapiens	NEDD4L		R-HSA-193073;R-HSA-193064;R-HSA-469659;R-HSA-193070
R-HSA-442982	Ras activation upon Ca2+ influx through NMDA receptor	1	27	0.00186027	0.755289	0.755289	1	2	0.00015748	9606	Homo sapiens	MITF		R-HSA-442732
R-HSA-2033514	FGFR3 mutant receptor activation	1	27	0.00186027	0.755289	0.755289	3	9	0.000708661	9606	Homo sapiens	THBS2		R-HSA-2077420;R-HSA-2012074;R-HSA-2012073
R-HSA-8876384	Listeria monocytogenes entry into host cells	1	27	0.00186027	0.755289	0.755289	4	13	0.00102362	9606	Homo sapiens	ERICH1		R-HSA-8876262;R-HSA-8876258;R-HSA-8876255;R-HSA-8877003
R-HSA-175474	Assembly Of The HIV Virion	1	27	0.00186027	0.755289	0.755289	4	16	0.00125984	9606	Homo sapiens	ERICH1		R-HSA-184323;R-HSA-3149434;R-HSA-3149454;R-HSA-184269
R-HSA-8949215	Mitochondrial calcium ion transport	1	27	0.00186027	0.755289	0.755289	2	10	0.000787402	9606	Homo sapiens	FAT1;RAB11FIP2		R-HSA-8949178;R-HSA-8953461
R-HSA-450302	activated TAK1 mediates p38 MAPK activation	1	27	0.00186027	0.755289	0.755289	1	5	0.000393701	9606	Homo sapiens	TAB2		R-HSA-450346
R-HSA-211958	Miscellaneous substrates	1	27	0.00186027	0.755289	0.755289	1	5	0.000393701	9606	Homo sapiens	CYP2W1		R-HSA-211968
R-HSA-174414	Processive synthesis on the C-strand of the telomere	1	27	0.00186027	0.755289	0.755289	1	7	0.000551181	9606	Homo sapiens	BLM		R-HSA-174438
R-HSA-9665348	Signaling by ERBB2 ECD mutants	1	27	0.00186027	0.755289	0.755289	2	15	0.0011811	9606	Homo sapiens	MITF		R-HSA-9665408;R-HSA-9665404
R-HSA-5637810	Constitutive Signaling by EGFRvIII	1	27	0.00186027	0.755289	0.755289	2	18	0.00141732	9606	Homo sapiens	MITF		R-HSA-5637808;R-HSA-5637806
R-HSA-5637812	Signaling by EGFRvIII in Cancer	1	27	0.00186027	0.755289	0.755289	2	18	0.00141732	9606	Homo sapiens	MITF		R-HSA-5637808;R-HSA-5637806
R-HSA-194002	Glucocorticoid biosynthesis	1	27	0.00186027	0.755289	0.755289	1	9	0.000708661	9606	Homo sapiens	NEDD4L		R-HSA-193997
R-HSA-1650814	Collagen biosynthesis and modifying enzymes	3	76	0.00523632	0.756545	0.756545	23	51	0.00401575	9606	Homo sapiens	ADAMTS14;COL25A1;NTM;COL12A1		R-HSA-8944232;R-HSA-8948232;R-HSA-1650808;R-HSA-2002428;R-HSA-8948234;R-HSA-2002460;R-HSA-2022073;R-HSA-8948224;R-HSA-8948226;R-HSA-8944227;R-HSA-2089971;R-HSA-8948228;R-HSA-1981104;R-HSA-8948230;R-HSA-8948231;R-HSA-8944250;R-HSA-8948219;R-HSA-2152276;R-HSA-1981128;R-HSA-8948222;R-HSA-1980233;R-HSA-1981157;R-HSA-1981120
R-HSA-112310	Neurotransmitter release cycle	4	99	0.006821	0.757254	0.757254	18	37	0.00291339	9606	Homo sapiens	PPP3CB;SYT1;SLC22A1;SLC1A7		R-HSA-888589;R-HSA-380869;R-HSA-380901;R-HSA-264615;R-HSA-210404;R-HSA-888577;R-HSA-380905;R-HSA-374922;R-HSA-210444;R-HSA-888572;R-HSA-372529;R-HSA-374896;R-HSA-374899;R-HSA-210426;R-HSA-380574;R-HSA-372505;R-HSA-210430;R-HSA-917744
R-HSA-4086400	PCP/CE pathway	4	99	0.006821	0.757254	0.757254	3	24	0.00188976	9606	Homo sapiens	ERICH1;SMURF1;PSMB1;PSMF1		R-HSA-4608854;R-HSA-4608855;R-HSA-4608852
R-HSA-76005	Response to elevated platelet cytosolic Ca2+	6	144	0.00992146	0.759994	0.759994	2	14	0.00110236	9606	Homo sapiens	APP;TMX3;PDGFB;PTPN9;CAPN3;KNG1		R-HSA-481044;R-HSA-481007
R-HSA-199991	Membrane Trafficking	31	665	0.0458178	0.760264	0.760264	97	218	0.0171654	9606	Homo sapiens	SPTBN4;APP;GPM6A;RAB5B;TCF25;RHOBTB3;OXT;PEPD;BICD1;ADAMTS14;ERICH1;CBS;VPS53;AKT3;TMED2;RAB6B;ARHGEF10;SYT1;BCL11B;GALNT2;HPS4;ANK2;ANK3;TPD52L1;NR5A2;VPS24;ACBD3;MCPH1;PAFAH1B1		R-HSA-8868230;R-HSA-5229132;R-HSA-8868236;R-HSA-2316347;R-HSA-8854173;R-HSA-2316349;R-HSA-6807877;R-HSA-6807875;R-HSA-8876193;R-HSA-8867756;R-HSA-8867754;R-HSA-190519;R-HSA-432688;R-HSA-190520;R-HSA-6811431;R-HSA-8849350;R-HSA-6811429;R-HSA-8849348;R-HSA-6811428;R-HSA-432706;R-HSA-6811427;R-HSA-432707;R-HSA-6811426;R-HSA-8877760;R-HSA-8854222;R-HSA-432712;R-HSA-8849353;R-HSA-8866269;R-HSA-8866268…
R-HSA-166520	Signaling by NTRKs	7	166	0.0114372	0.760657	0.760657	29	163	0.0128346	9606	Homo sapiens	BEST4;PTPRS;RPS6KA2;MITF;FRS2;PCSK6;MAP2K5;TSPAN31		R-HSA-9032073;R-HSA-9026891;R-HSA-9032067;R-HSA-198733;R-HSA-187020;R-HSA-171026;R-HSA-199895;R-HSA-9603719;R-HSA-170964;R-HSA-170965;R-HSA-198746;R-HSA-170975;R-HSA-170978;R-HSA-9610163;R-HSA-170979;R-HSA-5686071;R-HSA-170977;R-HSA-9036970;R-HSA-9031981;R-HSA-9612980;R-HSA-170986;R-HSA-169901;R-HSA-9028728;R-HSA-169904;R-HSA-9028730;R-HSA-9610154;R-HSA-9610152;R-HSA-9610153;R-HSA-9610156
R-HSA-168333	NEP/NS2 Interacts with the Cellular Export Machinery	2	53	0.00365165	0.762698	0.762698	1	2	0.00015748	9606	Homo sapiens	NUP214		R-HSA-168880
R-HSA-1236978	Cross-presentation of soluble exogenous antigens (endosomes)	2	53	0.00365165	0.762698	0.762698	1	6	0.000472441	9606	Homo sapiens	PSMB1;PSMF1		R-HSA-1236970
R-HSA-8986944	Transcriptional Regulation by MECP2	4	100	0.0068899	0.764048	0.764048	8	77	0.00606299	9606	Homo sapiens	PPP3CB;HDAC2;A2BP1		R-HSA-9021944;R-HSA-9005995;R-HSA-9022365;R-HSA-9017921;R-HSA-9021952;R-HSA-9017954;R-HSA-9022359;R-HSA-9022934
R-HSA-163685	Integration of energy metabolism	6	145	0.00999035	0.765654	0.765654	15	62	0.00488189	9606	Homo sapiens	BEST4;PRKAR1B;HNF1B;GNB5;ADCY1;ACACA		R-HSA-163617;R-HSA-400037;R-HSA-400097;R-HSA-400046;R-HSA-381612;R-HSA-163691;R-HSA-381707;R-HSA-381706;R-HSA-8848663;R-HSA-111925;R-HSA-422320;R-HSA-381727;R-HSA-400092;R-HSA-164377;R-HSA-163743
R-HSA-429947	Deadenylation of mRNA	1	28	0.00192917	0.767732	0.767732	4	4	0.000314961	9606	Homo sapiens	PKNOX2		R-HSA-430021;R-HSA-429955;R-HSA-8941312;R-HSA-429992
R-HSA-3238698	WNT ligand biogenesis and trafficking	1	28	0.00192917	0.767732	0.767732	8	12	0.000944882	9606	Homo sapiens	WNT7B		R-HSA-3247840;R-HSA-3238691;R-HSA-3247843;R-HSA-3247844;R-HSA-3238694;R-HSA-3781941;R-HSA-3247837;R-HSA-3781943
R-HSA-75067	Processing of Capped Intronless Pre-mRNA	1	28	0.00192917	0.767732	0.767732	5	10	0.000787402	9606	Homo sapiens	PCSK6		R-HSA-77589;R-HSA-77591;R-HSA-77590;R-HSA-77593;R-HSA-77592
R-HSA-438066	Unblocking of NMDA receptors, glutamate binding and activation	1	28	0.00192917	0.767732	0.767732	2	5	0.000393701	9606	Homo sapiens	ATXN2		R-HSA-438037;R-HSA-432162
R-HSA-212676	Dopamine Neurotransmitter Release Cycle	1	28	0.00192917	0.767732	0.767732	2	5	0.000393701	9606	Homo sapiens	SYT1		R-HSA-380869;R-HSA-380574
R-HSA-5218859	Regulated Necrosis	1	28	0.00192917	0.767732	0.767732	4	13	0.00102362	9606	Homo sapiens	MLKL		R-HSA-5218891;R-HSA-5218906;R-HSA-5357927;R-HSA-5620975
R-HSA-5213460	RIPK1-mediated regulated necrosis	1	28	0.00192917	0.767732	0.767732	4	13	0.00102362	9606	Homo sapiens	MLKL		R-HSA-5218891;R-HSA-5218906;R-HSA-5357927;R-HSA-5620975
R-HSA-168799	Neurotoxicity of clostridium toxins	1	28	0.00192917	0.767732	0.767732	6	40	0.00314961	9606	Homo sapiens	SYT1		R-HSA-5244402;R-HSA-5250979;R-HSA-5244404;R-HSA-5250986;R-HSA-5250972;R-HSA-5244397
R-HSA-975578	Reactions specific to the complex N-glycan synthesis pathway	1	28	0.00192917	0.767732	0.767732	1	7	0.000551181	9606	Homo sapiens	ITGA11		R-HSA-6786048
R-HSA-8964038	LDL clearance	1	28	0.00192917	0.767732	0.767732	1	19	0.00149606	9606	Homo sapiens	CAPN3		R-HSA-6813720
R-HSA-8963899	Plasma lipoprotein remodeling	2	54	0.00372055	0.771651	0.771651	6	30	0.0023622	9606	Homo sapiens	EBF4;PCSK6;TSPAN31		R-HSA-266310;R-HSA-264678;R-HSA-264695;R-HSA-6784628;R-HSA-264689;R-HSA-266315
R-HSA-168274	Export of Viral Ribonucleoproteins from Nucleus	2	54	0.00372055	0.771651	0.771651	1	5	0.000393701	9606	Homo sapiens	NUP214		R-HSA-168880
R-HSA-75153	Apoptotic execution phase	2	54	0.00372055	0.771651	0.771651	3	57	0.00448819	9606	Homo sapiens	TBX15;OCLN;STK3		R-HSA-351876;R-HSA-351901;R-HSA-351947
R-HSA-5628897	TP53 Regulates Metabolic Genes	5	125	0.00861237	0.778759	0.778759	6	34	0.00267717	9606	Homo sapiens	RPTOR;NLGN1;NR5A2;AKT3;SLC38A9		R-HSA-5629189;R-HSA-5631941;R-HSA-198609;R-HSA-380979;R-HSA-5631903;R-HSA-380927
R-HSA-1445148	Translocation of SLC2A4 (GLUT4) to the plasma membrane	3	79	0.00544302	0.779054	0.779054	4	15	0.0011811	9606	Homo sapiens	NR5A2;BCL11B;TCF25		R-HSA-2316352;R-HSA-2316347;R-HSA-1454699;R-HSA-2316349
R-HSA-389957	Prefoldin mediated transfer of substrate to CCT/TriC	1	29	0.00199807	0.779543	0.779543	2	2	0.00015748	9606	Homo sapiens	TCF25		R-HSA-389970;R-HSA-389980
R-HSA-428930	Thromboxane signalling through TP receptor	1	29	0.00199807	0.779543	0.779543	6	8	0.000629921	9606	Homo sapiens	GNB5		R-HSA-428918;R-HSA-428917;R-HSA-428752;R-HSA-428750;R-HSA-428909;R-HSA-428749
R-HSA-418592	ADP signalling through P2Y purinoceptor 1	1	29	0.00199807	0.779543	0.779543	3	7	0.000551181	9606	Homo sapiens	GNB5		R-HSA-418581;R-HSA-418579;R-HSA-418576
R-HSA-2033519	Activated point mutants of FGFR2	1	29	0.00199807	0.779543	0.779543	3	10	0.000787402	9606	Homo sapiens	THBS2		R-HSA-2033486;R-HSA-2077424;R-HSA-2033472
R-HSA-9634638	Estrogen-dependent nuclear events downstream of ESR-membrane signaling	1	29	0.00199807	0.779543	0.779543	2	12	0.000944882	9606	Homo sapiens	AKT3		R-HSA-199298;R-HSA-9624526
R-HSA-5620920	Cargo trafficking to the periciliary membrane	2	55	0.00378944	0.780309	0.780309	9	27	0.00212598	9606	Homo sapiens	BBS9;CYS1		R-HSA-5624133;R-HSA-5624132;R-HSA-5617815;R-HSA-5624129;R-HSA-5624131;R-HSA-5624130;R-HSA-5624125;R-HSA-5624127;R-HSA-5624126
R-HSA-445355	Smooth Muscle Contraction	2	55	0.00378944	0.780309	0.780309	3	11	0.000866142	9606	Homo sapiens	SRP72;IL1RAP		R-HSA-5263633;R-HSA-445813;R-HSA-5263628
R-HSA-8856688	Golgi-to-ER retrograde transport	6	148	0.0101971	0.782041	0.782041	9	18	0.00141732	9606	Homo sapiens	GALNT2;TCF25;TMED2;RAB6B;BICD1;PAFAH1B1		R-HSA-8849350;R-HSA-8849348;R-HSA-8848484;R-HSA-6811427;R-HSA-6811426;R-HSA-6811423;R-HSA-6811418;R-HSA-8849353;R-HSA-6811417
R-HSA-9006931	Signaling by Nuclear Receptors	17	385	0.0265261	0.785856	0.785856	88	191	0.0150394	9606	Homo sapiens	MYO1D;NR5A2;ERBB4;AKT3;STRN;PGR;MITF;GNB5;ATP2C2;ESR1;PDK1;IGF1R		R-HSA-9018505;R-HSA-199298;R-HSA-9008267;R-HSA-9011981;R-HSA-9632918;R-HSA-9021068;R-HSA-9023884;R-HSA-8931981;R-HSA-9633044;R-HSA-9008271;R-HSA-9011983;R-HSA-9008270;R-HSA-5362518;R-HSA-9018497;R-HSA-9009536;R-HSA-9011971;R-HSA-9018499;R-HSA-5362522;R-HSA-9634584;R-HSA-9008258;R-HSA-9009541;R-HSA-9632412;R-HSA-9011975;R-HSA-9018503;R-HSA-9011997;R-HSA-9008285;R-HSA-9021596;R-HSA-9011985;R-HSA-96…
R-HSA-5250913	Positive epigenetic regulation of rRNA expression	3	80	0.00551192	0.786166	0.786166	5	7	0.000551181	9606	Homo sapiens	CAST;HDAC2;PDGFB		R-HSA-5250930;R-HSA-5250947;R-HSA-5250938;R-HSA-427404;R-HSA-427336
R-HSA-5620924	Intraflagellar transport	2	56	0.00385834	0.788677	0.788677	6	12	0.000944882	9606	Homo sapiens	TCF25;FERMT2		R-HSA-5624949;R-HSA-5625424;R-HSA-5625426;R-HSA-5625421;R-HSA-5624952;R-HSA-5625416
R-HSA-5619115	Disorders of transmembrane transporters	12	280	0.0192917	0.788741	0.788741	12	87	0.00685039	9606	Homo sapiens	NUP214;SLC34A2;ERICH1;BMPER;LAMA1;PSMB1;OXT;SLC17A8;PSMF1;SLC4A4;GCK		R-HSA-8866854;R-HSA-5623558;R-HSA-5661474;R-HSA-9035517;R-HSA-5621425;R-HSA-5624256;R-HSA-5655760;R-HSA-5651697;R-HSA-5621918;R-HSA-8866858;R-HSA-5656219;R-HSA-8866856
R-HSA-1474290	Collagen formation	4	104	0.0071655	0.789752	0.789752	25	77	0.00606299	9606	Homo sapiens	ADAMTS14;DST;COL25A1;NTM;COL12A1		R-HSA-8948232;R-HSA-8948234;R-HSA-2002460;R-HSA-8948224;R-HSA-8948226;R-HSA-8948228;R-HSA-8948230;R-HSA-8948231;R-HSA-1981128;R-HSA-1980233;R-HSA-1981120;R-HSA-8944232;R-HSA-1650808;R-HSA-2002428;R-HSA-2022073;R-HSA-2213192;R-HSA-8944227;R-HSA-2089971;R-HSA-1981104;R-HSA-8944250;R-HSA-8948219;R-HSA-2213205;R-HSA-2152276;R-HSA-8948222;R-HSA-1981157
R-HSA-389960	Formation of tubulin folding intermediates by CCT/TriC	1	30	0.00206697	0.790754	0.790754	2	2	0.00015748	9606	Homo sapiens	TCF25		R-HSA-389954;R-HSA-389961
R-HSA-5693554	Resolution of D-loop Structures through Synthesis-Dependent Strand Annealing (SDSA)	1	30	0.00206697	0.790754	0.790754	1	1	7.87402e-05	9606	Homo sapiens	BLM		R-HSA-5693589
R-HSA-392170	ADP signalling through P2Y purinoceptor 12	1	30	0.00206697	0.790754	0.790754	3	4	0.000314961	9606	Homo sapiens	GNB5		R-HSA-392195;R-HSA-392187;R-HSA-392202
R-HSA-400685	Sema4D in semaphorin signaling	1	30	0.00206697	0.790754	0.790754	6	12	0.000944882	9606	Homo sapiens	RND1		R-HSA-400677;R-HSA-416562;R-HSA-416546;R-HSA-416594;R-HSA-416559;R-HSA-416588
R-HSA-110314	Recognition of DNA damage by PCNA-containing replication complex	1	30	0.00206697	0.790754	0.790754	3	6	0.000472441	9606	Homo sapiens	ERICH1		R-HSA-5655466;R-HSA-5655481;R-HSA-5652009
R-HSA-5357956	TNFR1-induced NFkappaB signaling pathway	1	30	0.00206697	0.790754	0.790754	1	5	0.000393701	9606	Homo sapiens	TAB2		R-HSA-5357860
R-HSA-8963889	Assembly of active LPL and LIPC lipase complexes	1	30	0.00206697	0.790754	0.790754	1	12	0.000944882	9606	Homo sapiens	PCSK6;TSPAN31		R-HSA-6784628
R-HSA-264876	Insulin processing	1	30	0.00206697	0.790754	0.790754	1	16	0.00125984	9606	Homo sapiens	PCSK2		R-HSA-9023178
R-HSA-201681	TCF dependent signaling in response to WNT	9	216	0.0148822	0.791551	0.791551	22	71	0.00559055	9606	Homo sapiens	ZEB2;ERICH1;BMPER;PSMB1;RSPO2;STXBP5;PSMF1;KREMEN2		R-HSA-3769401;R-HSA-4641159;R-HSA-4641253;R-HSA-3601585;R-HSA-1504190;R-HSA-3772435;R-HSA-4641260;R-HSA-3640861;R-HSA-1458875;R-HSA-4641256;R-HSA-3322429;R-HSA-4641129;R-HSA-4641206;R-HSA-4641236;R-HSA-4641205;R-HSA-201685;R-HSA-1504193;R-HSA-3772430;R-HSA-4641246;R-HSA-5368586;R-HSA-3640874;R-HSA-3640872
R-HSA-5578749	Transcriptional regulation by small RNAs	3	81	0.00558082	0.793088	0.793088	2	5	0.000393701	9606	Homo sapiens	NUP214;IPO8		R-HSA-5578744;R-HSA-5578712
R-HSA-69473	G2/M DNA damage checkpoint	3	81	0.00558082	0.793088	0.793088	4	12	0.000944882	9606	Homo sapiens	BLM;BRE;RASGEF1A		R-HSA-5683735;R-HSA-69891;R-HSA-6799332;R-HSA-176116
R-HSA-6799198	Complex I biogenesis	2	57	0.00392724	0.796763	0.796763	8	13	0.00102362	9606	Homo sapiens	NDUFA13;ME1		R-HSA-6799191;R-HSA-6800870;R-HSA-6799202;R-HSA-6799197;R-HSA-6799196;R-HSA-6788556;R-HSA-6799179;R-HSA-6799178
R-HSA-70268	Pyruvate metabolism	2	57	0.00392724	0.796763	0.796763	2	15	0.0011811	9606	Homo sapiens	ME1;PDK1		R-HSA-203946;R-HSA-9012036
R-HSA-2453902	The canonical retinoid cycle in rods (twilight vision)	2	57	0.00392724	0.796763	0.796763	3	25	0.0019685	9606	Homo sapiens	MYO1D;STRA6		R-HSA-2453876;R-HSA-2453863;R-HSA-2454081
R-HSA-9007101	Rab regulation of trafficking	5	129	0.00888797	0.801072	0.801072	7	35	0.00275591	9606	Homo sapiens	ARHGEF10;RAB5B;AKT3;HPS4;RAB6B		R-HSA-8876193;R-HSA-8877760;R-HSA-8854303;R-HSA-8854222;R-HSA-8854173;R-HSA-8933446;R-HSA-8875320
R-HSA-204174	Regulation of pyruvate dehydrogenase (PDH) complex	1	31	0.00213587	0.801396	0.801396	1	4	0.000314961	9606	Homo sapiens	PDK1		R-HSA-203946
R-HSA-1187000	Fertilization	1	31	0.00213587	0.801396	0.801396	2	9	0.000708661	9606	Homo sapiens	CATSPER3		R-HSA-2534359;R-HSA-2534388
R-HSA-1971475	A tetrasaccharide linker sequence is required for GAG synthesis	1	31	0.00213587	0.801396	0.801396	1	5	0.000393701	9606	Homo sapiens	OXT		R-HSA-1878002
R-HSA-3214842	HDMs demethylate histones	1	31	0.00213587	0.801396	0.801396	2	17	0.00133858	9606	Homo sapiens	PHLDB1		R-HSA-5661120;R-HSA-4724279
R-HSA-389887	Beta-oxidation of pristanoyl-CoA	1	31	0.00213587	0.801396	0.801396	1	11	0.000866142	9606	Homo sapiens	ACOXL		R-HSA-389889
R-HSA-5205647	Mitophagy	1	31	0.00213587	0.801396	0.801396	1	15	0.0011811	9606	Homo sapiens	ERICH1		R-HSA-5205682
R-HSA-3296469	Defects in cobalamin (B12) metabolism	1	31	0.00213587	0.801396	0.801396	1	16	0.00125984	9606	Homo sapiens	MMADHC		R-HSA-3318571
R-HSA-2453864	Retinoid cycle disease events	1	31	0.00213587	0.801396	0.801396	1	16	0.00125984	9606	Homo sapiens	STRA6		R-HSA-2453818
R-HSA-9675143	Diseases of the neuronal system	1	31	0.00213587	0.801396	0.801396	1	17	0.00133858	9606	Homo sapiens	STRA6		R-HSA-2453818
R-HSA-2474795	Diseases associated with visual transduction	1	31	0.00213587	0.801396	0.801396	1	17	0.00133858	9606	Homo sapiens	STRA6		R-HSA-2453818
R-HSA-5687128	MAPK6/MAPK4 signaling	4	106	0.00730329	0.801738	0.801738	4	40	0.00314961	9606	Homo sapiens	ERICH1;PSMB1;PSMF1;ETV4		R-HSA-5687099;R-HSA-5687112;R-HSA-5687081;R-HSA-5687097
R-HSA-5357801	Programmed Cell Death	8	197	0.0135731	0.804248	0.804248	11	154	0.012126	9606	Homo sapiens	TBX15;PPP3CB;OCLN;MLKL;ERICH1;AKT3;PSMB1;PSMF1;STK3		R-HSA-211715;R-HSA-139906;R-HSA-351876;R-HSA-5218891;R-HSA-211734;R-HSA-5218906;R-HSA-5357927;R-HSA-198347;R-HSA-351901;R-HSA-5620975;R-HSA-351947
R-HSA-8951664	Neddylation	10	241	0.0166047	0.804843	0.804843	19	31	0.00244094	9606	Homo sapiens	ERICH1;FBXW11;PSMB1;PLAT;TAB2;ANK2;DCAF10;PSMF1;PEPD		R-HSA-8956040;R-HSA-8956200;R-HSA-8955241;R-HSA-8956106;R-HSA-8952618;R-HSA-8952044;R-HSA-8952620;R-HSA-8956140;R-HSA-8956045;R-HSA-8955245;R-HSA-8956099;R-HSA-8952039;R-HSA-8956103;R-HSA-8956184;R-HSA-8955289;R-HSA-8956026;R-HSA-8952638;R-HSA-8952639;R-HSA-8955285
R-HSA-190236	Signaling by FGFR	4	107	0.00737219	0.807521	0.807521	112	142	0.0111811	9606	Homo sapiens	ERICH1;MITF;FRS2;THBS2		R-HSA-5654614;R-HSA-5654615;R-HSA-5654612;R-HSA-5654608;R-HSA-5654622;R-HSA-5654623;R-HSA-5654620;R-HSA-5654618;R-HSA-5654596;R-HSA-5654597;R-HSA-5654594;R-HSA-1295621;R-HSA-5654592;R-HSA-5654607;R-HSA-5654605;R-HSA-5654603;R-HSA-5654600;R-HSA-5654646;R-HSA-5654647;R-HSA-5654643;R-HSA-5654640;R-HSA-5654641;R-HSA-5654655;R-HSA-5654399;R-HSA-5654397;R-HSA-5654653;R-HSA-5654651;R-HSA-5654392;R-HSA-1…
R-HSA-400042	Adrenaline,noradrenaline inhibits insulin secretion	1	32	0.00220477	0.811498	0.811498	4	6	0.000472441	9606	Homo sapiens	GNB5		R-HSA-400037;R-HSA-400097;R-HSA-400046;R-HSA-400092
R-HSA-9615933	Postmitotic nuclear pore complex (NPC) reformation	1	32	0.00220477	0.811498	0.811498	3	10	0.000787402	9606	Homo sapiens	NUP214		R-HSA-9634219;R-HSA-9618378;R-HSA-9634169
R-HSA-9022699	MECP2 regulates neuronal receptors and channels	1	32	0.00220477	0.811498	0.811498	4	26	0.00204724	9606	Homo sapiens	HDAC2		R-HSA-9022365;R-HSA-9017921;R-HSA-9017954;R-HSA-9022359
R-HSA-1855183	Synthesis of IP2, IP, and Ins in the cytosol	1	32	0.00220477	0.811498	0.811498	2	14	0.00110236	9606	Homo sapiens	MTMR3		R-HSA-6809238;R-HSA-6809565
R-HSA-9637687	Suppression of phagosomal maturation	1	32	0.00220477	0.811498	0.811498	2	17	0.00133858	9606	Homo sapiens	ERICH1		R-HSA-9636439;R-HSA-9636461
R-HSA-2142789	Ubiquinol biosynthesis	1	32	0.00220477	0.811498	0.811498	1	9	0.000708661	9606	Homo sapiens	PPP3CB		R-HSA-2162253
R-HSA-373752	Netrin-1 signaling	2	59	0.00406504	0.812117	0.812117	22	37	0.00291339	9606	Homo sapiens	ABLIM2;NTN1		R-HSA-418850;R-HSA-374689;R-HSA-374701;R-HSA-418863;R-HSA-373711;R-HSA-418858;R-HSA-374665;R-HSA-418859;R-HSA-418856;R-HSA-373707;R-HSA-374667;R-HSA-373716;R-HSA-373751;R-HSA-418868;R-HSA-593690;R-HSA-373713;R-HSA-418866;R-HSA-418865;R-HSA-376126;R-HSA-418874;R-HSA-373720;R-HSA-418872
R-HSA-3371571	HSF1-dependent transactivation	2	59	0.00406504	0.812117	0.812117	2	8	0.000629921	9606	Homo sapiens	RPTOR;GCM2		R-HSA-5082405;R-HSA-5082356
R-HSA-197264	Nicotinamide salvaging	2	59	0.00406504	0.812117	0.812117	2	12	0.000944882	9606	Homo sapiens	YES1;PARP4		R-HSA-8938073;R-HSA-6806966
R-HSA-9018519	Estrogen-dependent gene expression	6	154	0.0106104	0.812188	0.812188	56	66	0.00519685	9606	Homo sapiens	NR5A2;ERBB4;PGR;ESR1		R-HSA-9018505;R-HSA-9008267;R-HSA-9011981;R-HSA-9023884;R-HSA-8931981;R-HSA-9008271;R-HSA-9011983;R-HSA-9008270;R-HSA-9018497;R-HSA-9009536;R-HSA-9011971;R-HSA-9018499;R-HSA-9008258;R-HSA-9009541;R-HSA-9011975;R-HSA-9018503;R-HSA-9011997;R-HSA-9008285;R-HSA-9011985;R-HSA-9011984;R-HSA-9012000;R-HSA-9008315;R-HSA-8932020;R-HSA-8932021;R-HSA-8932033;R-HSA-8932037;R-HSA-9009371;R-HSA-9012315;R-HSA-9…
R-HSA-8852135	Protein ubiquitination	3	84	0.00578752	0.812739	0.812739	31	32	0.00251969	9606	Homo sapiens	ERICH1;TAB2;FAM105B		R-HSA-8938829;R-HSA-8865090;R-HSA-8943040;R-HSA-8943041;R-HSA-8853515;R-HSA-8865098;R-HSA-8939335;R-HSA-8953946;R-HSA-8943003;R-HSA-8943007;R-HSA-8852127;R-HSA-8938770;R-HSA-8942099;R-HSA-8942101;R-HSA-8938773;R-HSA-8865050;R-HSA-8853529;R-HSA-8943080;R-HSA-8852134;R-HSA-8852133;R-HSA-8943083;R-HSA-8852132;R-HSA-8852131;R-HSA-8852130;R-HSA-8852129;R-HSA-8852128;R-HSA-8852136;R-HSA-8939323;R-HSA-8…
R-HSA-196807	Nicotinate metabolism	3	84	0.00578752	0.812739	0.812739	3	29	0.00228346	9606	Homo sapiens	YES1;PARP4;STXBP5		R-HSA-8938073;R-HSA-6806966;R-HSA-200512
R-HSA-416482	G alpha (12/13) signalling events	3	85	0.00585641	0.818929	0.818929	5	14	0.00110236	9606	Homo sapiens	AKAP13;ARHGEF10;GNB5		R-HSA-751019;R-HSA-751039;R-HSA-419166;R-HSA-751027;R-HSA-751029
R-HSA-6794361	Neurexins and neuroligins	2	60	0.00413394	0.819399	0.819399	8	19	0.00149606	9606	Homo sapiens	NLGN1;SYT1		R-HSA-6794357;R-HSA-6797554;R-HSA-6794338;R-HSA-6797568;R-HSA-6794348;R-HSA-6794346;R-HSA-6794345;R-HSA-6794344
R-HSA-195721	Signaling by WNT	14	332	0.0228745	0.820807	0.820807	53	157	0.0123622	9606	Homo sapiens	SMURF1;WNT7B;PLAT;KREMEN2;ZEB2;PPP3CB;ERICH1;BMPER;PSMB1;RSPO2;STXBP5;GNB5;PSMF1		R-HSA-3769401;R-HSA-3601585;R-HSA-3781941;R-HSA-3781943;R-HSA-3322429;R-HSA-4608854;R-HSA-4608855;R-HSA-4608852;R-HSA-4641236;R-HSA-3238691;R-HSA-3238694;R-HSA-4641246;R-HSA-3640874;R-HSA-3640872;R-HSA-4641253;R-HSA-1504190;R-HSA-3772435;R-HSA-4641260;R-HSA-3640861;R-HSA-1458875;R-HSA-4641256;R-HSA-4641129;R-HSA-195251;R-HSA-3772430;R-HSA-3965444;R-HSA-3965447;R-HSA-3965441;R-HSA-4641159;R-HSA-21…
R-HSA-73863	RNA Polymerase I Transcription Termination	1	33	0.00227367	0.821086	0.821086	3	4	0.000314961	9606	Homo sapiens	CAST		R-HSA-74993;R-HSA-74992;R-HSA-74994
R-HSA-4641262	Disassembly of the destruction complex and recruitment of AXIN to the membrane	1	33	0.00227367	0.821086	0.821086	2	7	0.000551181	9606	Homo sapiens	ZEB2		R-HSA-201685;R-HSA-3601585
R-HSA-901032	ER Quality Control Compartment (ERQC)	1	33	0.00227367	0.821086	0.821086	2	9	0.000708661	9606	Homo sapiens	ERICH1		R-HSA-1022127;R-HSA-8867288
R-HSA-75109	Triglyceride biosynthesis	1	33	0.00227367	0.821086	0.821086	1	7	0.000551181	9606	Homo sapiens	LPIN1		R-HSA-75899
R-HSA-1483213	Synthesis of PE	1	33	0.00227367	0.821086	0.821086	1	9	0.000708661	9606	Homo sapiens	LPIN1		R-HSA-1483203
R-HSA-83936	Transport of nucleosides and free purine and pyrimidine bases across the plasma membrane	1	33	0.00227367	0.821086	0.821086	1	16	0.00125984	9606	Homo sapiens	SLC28A3		R-HSA-109538
R-HSA-6783783	Interleukin-10 signaling	3	86	0.00592531	0.824945	0.824945	1	15	0.0011811	9606	Homo sapiens	IL18;ADCY1		R-HSA-6784160
R-HSA-428157	Sphingolipid metabolism	6	157	0.0108171	0.825987	0.825987	5	62	0.00488189	9606	Homo sapiens	ATXN2;ARSJ;PPAP2A;NAV2;DCAF10;THBS2		R-HSA-1614362;R-HSA-428690;R-HSA-428127;R-HSA-428696;R-HSA-428185
R-HSA-8866654	E3 ubiquitin ligases ubiquitinate target proteins	2	61	0.00420284	0.826428	0.826428	16	16	0.00125984	9606	Homo sapiens	ERICH1;TAB2		R-HSA-8943080;R-HSA-8943083;R-HSA-8938829;R-HSA-8943040;R-HSA-8943041;R-HSA-8939335;R-HSA-8953946;R-HSA-8943003;R-HSA-8939323;R-HSA-8953917;R-HSA-8943007;R-HSA-8938815;R-HSA-8938770;R-HSA-8942099;R-HSA-8942101;R-HSA-8938773
R-HSA-109606	Intrinsic Pathway for Apoptosis	2	61	0.00420284	0.826428	0.826428	2	62	0.00488189	9606	Homo sapiens	PPP3CB;AKT3		R-HSA-139906;R-HSA-198347
R-HSA-418594	G alpha (i) signalling events	25	568	0.0391346	0.829513	0.829513	44	165	0.0129921	9606	Homo sapiens	APP;RGS17;GABBR1;PDE1C;PDE4D;LPAR1;NEDD4L;ADCY1;KNG1;RXFP3;CAMKK2;MYO1D;PPP3CB;GNAL;PRKAR1B;GALR2;CAPRIN2;GNB5;RGS7;STRA6		R-HSA-167427;R-HSA-2453863;R-HSA-392129;R-HSA-749454;R-HSA-167429;R-HSA-8982019;R-HSA-392206;R-HSA-167433;R-HSA-8982020;R-HSA-112271;R-HSA-2584246;R-HSA-392212;R-HSA-2453876;R-HSA-751001;R-HSA-111955;R-HSA-420883;R-HSA-111956;R-HSA-749456;R-HSA-111962;R-HSA-8982637;R-HSA-2454081;R-HSA-9619125;R-HSA-8951727;R-HSA-170666;R-HSA-112042;R-HSA-380073;R-HSA-170671;R-HSA-170674;R-HSA-170672;R-HSA-167408;…
R-HSA-171306	Packaging Of Telomere Ends	1	34	0.00234257	0.830187	0.830187	2	2	0.00015748	9606	Homo sapiens	POT1		R-HSA-181450;R-HSA-176700
R-HSA-451326	Activation of kainate receptors upon glutamate binding	1	34	0.00234257	0.830187	0.830187	1	6	0.000472441	9606	Homo sapiens	GNB5		R-HSA-500717
R-HSA-5602358	Diseases associated with the TLR signaling cascade	1	34	0.00234257	0.830187	0.830187	2	15	0.0011811	9606	Homo sapiens	NFKB1		R-HSA-5228811;R-HSA-9630921
R-HSA-5260271	Diseases of Immune System	1	34	0.00234257	0.830187	0.830187	2	15	0.0011811	9606	Homo sapiens	NFKB1		R-HSA-5228811;R-HSA-9630921
R-HSA-2161522	Abacavir transport and metabolism	1	34	0.00234257	0.830187	0.830187	1	10	0.000787402	9606	Homo sapiens	SLC22A1		R-HSA-2161500
R-HSA-8940973	RUNX2 regulates osteoblast differentiation	1	34	0.00234257	0.830187	0.830187	2	24	0.00188976	9606	Homo sapiens	YES1		R-HSA-8937820;R-HSA-8937844
R-HSA-73854	RNA Polymerase I Promoter Clearance	3	87	0.00599421	0.830788	0.830788	6	10	0.000787402	9606	Homo sapiens	CAST;HDAC2;PDGFB		R-HSA-73865;R-HSA-73769;R-HSA-73739;R-HSA-74986;R-HSA-73757;R-HSA-73758
R-HSA-2151201	Transcriptional activation of mitochondrial biogenesis	3	87	0.00599421	0.830788	0.830788	2	32	0.00251969	9606	Homo sapiens	POLRMT;CMKLR1		R-HSA-5688276;R-HSA-1592243
R-HSA-68875	Mitotic Prophase	5	135	0.00930136	0.831166	0.831166	8	34	0.00267717	9606	Homo sapiens	NUP214;GORASP2;LPIN1;MCPH1		R-HSA-2429719;R-HSA-2314566;R-HSA-5195402;R-HSA-5221130;R-HSA-2422927;R-HSA-2990880;R-HSA-4419948;R-HSA-2990882
R-HSA-3371556	Cellular response to heat stress	5	135	0.00930136	0.831166	0.831166	4	29	0.00228346	9606	Homo sapiens	RPTOR;NUP214;GCM2;RASGEF1A		R-HSA-5082405;R-HSA-5082356;R-HSA-5252041;R-HSA-3371567
R-HSA-1221632	Meiotic synapsis	2	62	0.00427174	0.833209	0.833209	3	6	0.000472441	9606	Homo sapiens	RASGEF1A;POT1		R-HSA-912408;R-HSA-912470;R-HSA-912450
R-HSA-180786	Extension of Telomeres	2	62	0.00427174	0.833209	0.833209	7	21	0.00165354	9606	Homo sapiens	BLM;POT1		R-HSA-163090;R-HSA-163120;R-HSA-174438;R-HSA-163099;R-HSA-163096;R-HSA-164617;R-HSA-164620
R-HSA-2995410	Nuclear Envelope (NE) Reassembly	3	88	0.00606311	0.836463	0.836463	9	24	0.00188976	9606	Homo sapiens	NUP214;TCF25;VPS24		R-HSA-9668419;R-HSA-9668389;R-HSA-9668405;R-HSA-9634219;R-HSA-9618378;R-HSA-9668395;R-HSA-9634169;R-HSA-9668415;R-HSA-9668398
R-HSA-5579029	Metabolic disorders of biological oxidation enzymes	3	88	0.00606311	0.836463	0.836463	3	39	0.00307087	9606	Homo sapiens	SLC34A2;NEDD4L		R-HSA-5602004;R-HSA-5603251;R-HSA-5603275
R-HSA-5656169	Termination of translesion DNA synthesis	1	35	0.00241146	0.838826	0.838826	6	9	0.000708661	9606	Homo sapiens	ERICH1		R-HSA-5653766;R-HSA-5653838;R-HSA-5653756;R-HSA-5653770;R-HSA-5653754;R-HSA-5655193
R-HSA-450282	MAPK targets/ Nuclear events mediated by MAP kinases	1	35	0.00241146	0.838826	0.838826	2	16	0.00125984	9606	Homo sapiens	RPS6KA2		R-HSA-199895;R-HSA-198746
R-HSA-420092	Glucagon-type ligand receptors	1	35	0.00241146	0.838826	0.838826	1	8	0.000629921	9606	Homo sapiens	GNB5		R-HSA-381612
R-HSA-9006335	Signaling by Erythropoietin	1	35	0.00241146	0.838826	0.838826	1	24	0.00188976	9606	Homo sapiens	MITF		R-HSA-9029158
R-HSA-193648	NRAGE signals death through JNK	2	63	0.00434064	0.83975	0.83975	1	7	0.000551181	9606	Homo sapiens	AKAP13;ARHGEF10		R-HSA-205039
R-HSA-73864	RNA Polymerase I Transcription	3	89	0.00613201	0.841974	0.841974	9	14	0.00110236	9606	Homo sapiens	CAST;HDAC2;PDGFB		R-HSA-74993;R-HSA-74992;R-HSA-74994;R-HSA-73865;R-HSA-73769;R-HSA-73739;R-HSA-74986;R-HSA-73757;R-HSA-73758
R-HSA-9663891	Selective autophagy	3	89	0.00613201	0.841974	0.841974	16	48	0.00377953	9606	Homo sapiens	NR5A2;ERICH1;TCF25		R-HSA-9646354;R-HSA-9646679;R-HSA-9641111;R-HSA-9646390;R-HSA-9641109;R-HSA-9613530;R-HSA-9646685;R-HSA-9641089;R-HSA-9640480;R-HSA-9641127;R-HSA-9646347;R-HSA-9641096;R-HSA-9646383;R-HSA-9674127;R-HSA-5205682;R-HSA-9646348
R-HSA-72766	Translation	14	339	0.0233568	0.842197	0.842197	42	99	0.00779528	9606	Homo sapiens	DIRAS3;MTFMT;AQP2;MED15;MRPL43;RPL6;FARS2;ZDBF2;SRP72;ERICH1;PTPN9;RPL17;RPS12;PKNOX2		R-HSA-5389842;R-HSA-5419281;R-HSA-5389841;R-HSA-1799326;R-HSA-72647;R-HSA-156808;R-HSA-5389848;R-HSA-5419264;R-HSA-156823;R-HSA-5419271;R-HSA-156826;R-HSA-157849;R-HSA-5419273;R-HSA-5419279;R-HSA-5389839;R-HSA-72671;R-HSA-5419277;R-HSA-72673;R-HSA-72672;R-HSA-72676;R-HSA-141671;R-HSA-156907;R-HSA-72619;R-HSA-141673;R-HSA-72621;R-HSA-156910;R-HSA-380203;R-HSA-5419261;R-HSA-156915;R-HSA-156912;R-HS…
R-HSA-76002	Platelet activation, signaling and aggregation	12	296	0.0203941	0.84411	0.84411	65	115	0.00905512	9606	Homo sapiens	RIMS2;APP;BEST4;TMX3;PAR1;PDGFB;PTPN9;CAPN3;GNB5;C6orf25;KNG1;PDK1		R-HSA-443910;R-HSA-392195;R-HSA-418176;R-HSA-443905;R-HSA-429441;R-HSA-114697;R-HSA-354060;R-HSA-396941;R-HSA-443402;R-HSA-397835;R-HSA-939265;R-HSA-392202;R-HSA-481044;R-HSA-418581;R-HSA-418579;R-HSA-430096;R-HSA-418576;R-HSA-354066;R-HSA-5684801;R-HSA-354077;R-HSA-354073;R-HSA-443418;R-HSA-418200;R-HSA-5684169;R-HSA-354087;R-HSA-5694462;R-HSA-377644;R-HSA-377641;R-HSA-377640;R-HSA-418091;R-HSA-…
R-HSA-5578775	Ion homeostasis	2	64	0.00440954	0.846058	0.846058	2	15	0.0011811	9606	Homo sapiens	SUCLG2;SLC8A1		R-HSA-418309;R-HSA-425661
R-HSA-72163	mRNA Splicing - Major Pathway	7	185	0.0127463	0.846892	0.846892	9	9	0.000708661	9606	Homo sapiens	ESM1;YES1;SNRPN;C2CD2;CDC5L;TFIP11;PCSK6;FERMT2		R-HSA-72160;R-HSA-72130;R-HSA-72231;R-HSA-156661;R-HSA-72139;R-HSA-72107;R-HSA-72124;R-HSA-72143;R-HSA-72127
R-HSA-68962	Activation of the pre-replicative complex	1	36	0.00248036	0.847026	0.847026	7	9	0.000708661	9606	Homo sapiens	ORC5L		R-HSA-68960;R-HSA-68914;R-HSA-68917;R-HSA-68916;R-HSA-68919;R-HSA-68918;R-HSA-68940
R-HSA-5626467	RHO GTPases activate IQGAPs	1	36	0.00248036	0.847026	0.847026	1	5	0.000393701	9606	Homo sapiens	TCF25		R-HSA-5672329
R-HSA-2206281	Mucopolysaccharidoses	1	36	0.00248036	0.847026	0.847026	2	22	0.00173228	9606	Homo sapiens	SGSH		R-HSA-2263444;R-HSA-9036050
R-HSA-72202	Transport of Mature Transcript to Cytoplasm	3	90	0.00620091	0.847323	0.847323	12	13	0.00102362	9606	Homo sapiens	NUP214;PCSK6		R-HSA-77587;R-HSA-158481;R-HSA-159046;R-HSA-158484;R-HSA-75097;R-HSA-159050;R-HSA-75096;R-HSA-75098;R-HSA-158441;R-HSA-77594;R-HSA-158447;R-HSA-111439
R-HSA-611105	Respiratory electron transport	4	115	0.00792338	0.848973	0.848973	11	19	0.00149606	9606	Homo sapiens	NDUFA13;ME1;NEDD9;ETFA		R-HSA-6799191;R-HSA-6800870;R-HSA-163217;R-HSA-169270;R-HSA-6799202;R-HSA-6799197;R-HSA-6799196;R-HSA-6788556;R-HSA-6799179;R-HSA-6799178;R-HSA-169260
R-HSA-1433557	Signaling by SCF-KIT	2	65	0.00447843	0.852139	0.852139	20	36	0.00283465	9606	Homo sapiens	YES1;MITF		R-HSA-1433428;R-HSA-205319;R-HSA-1433488;R-HSA-1433456;R-HSA-1562641;R-HSA-1433471;R-HSA-1470012;R-HSA-1470010;R-HSA-1472121;R-HSA-1470009;R-HSA-205234;R-HSA-1433542;R-HSA-205238;R-HSA-205205;R-HSA-1433506;R-HSA-1433454;R-HSA-1433451;R-HSA-1433418;R-HSA-1433514;R-HSA-205244
R-HSA-429914	Deadenylation-dependent mRNA decay	2	65	0.00447843	0.852139	0.852139	5	10	0.000787402	9606	Homo sapiens	TMTC1;PKNOX2		R-HSA-430021;R-HSA-429955;R-HSA-8941312;R-HSA-430028;R-HSA-429992
R-HSA-6791312	TP53 Regulates Transcription of Cell Cycle Genes	2	65	0.00447843	0.852139	0.852139	2	42	0.00330709	9606	Homo sapiens	ARID3A		R-HSA-6791363;R-HSA-6791387
R-HSA-399719	Trafficking of AMPA receptors	1	37	0.00254926	0.854809	0.854809	4	4	0.000314961	9606	Homo sapiens	ATXN2		R-HSA-416320;R-HSA-421007;R-HSA-416639;R-HSA-416985
R-HSA-389958	Cooperation of Prefoldin and TriC/CCT in actin and tubulin folding	1	37	0.00254926	0.854809	0.854809	4	6	0.000472441	9606	Homo sapiens	TCF25		R-HSA-389970;R-HSA-389954;R-HSA-389980;R-HSA-389961
R-HSA-5673000	RAF activation	1	37	0.00254926	0.854809	0.854809	3	10	0.000787402	9606	Homo sapiens	MITF		R-HSA-5672950;R-HSA-5672966;R-HSA-5672969
R-HSA-5694530	Cargo concentration in the ER	1	37	0.00254926	0.854809	0.854809	2	12	0.000944882	9606	Homo sapiens	TMED2		R-HSA-5694522;R-HSA-5694410
R-HSA-203615	eNOS activation	1	37	0.00254926	0.854809	0.854809	2	20	0.0015748	9606	Homo sapiens	MYOM2		R-HSA-5340226;R-HSA-5340214
R-HSA-159418	Recycling of bile acids and salts	1	37	0.00254926	0.854809	0.854809	1	12	0.000944882	9606	Homo sapiens	FAT1		R-HSA-159425
R-HSA-1500620	Meiosis	3	92	0.00633871	0.857551	0.857551	5	15	0.0011811	9606	Homo sapiens	BLM;RASGEF1A;POT1		R-HSA-912429;R-HSA-912408;R-HSA-912470;R-HSA-912496;R-HSA-912450
R-HSA-194441	Metabolism of non-coding RNA	2	66	0.00454733	0.858001	0.858001	2	6	0.000472441	9606	Homo sapiens	NUP214		R-HSA-191825;R-HSA-191830
R-HSA-191859	snRNP Assembly	2	66	0.00454733	0.858001	0.858001	2	6	0.000472441	9606	Homo sapiens	NUP214		R-HSA-191825;R-HSA-191830
R-HSA-5693565	Recruitment and ATM-mediated phosphorylation of repair and signaling proteins at DNA double strand breaks	2	66	0.00454733	0.858001	0.858001	7	35	0.00275591	9606	Homo sapiens	ERICH1;BRE		R-HSA-5683735;R-HSA-69891;R-HSA-5683077;R-HSA-5693551;R-HSA-5682858;R-HSA-5683801;R-HSA-5683385
R-HSA-202733	Cell surface interactions at the vascular wall	10	257	0.017707	0.860512	0.860512	10	64	0.00503937	9606	Homo sapiens	YES1;ANGPT2;ITGA11;SIRPA;POT1;MITF;SEMA4G;SIM2;PAFAH1B1		R-HSA-202723;R-HSA-210291;R-HSA-204850;R-HSA-210977;R-HSA-202710;R-HSA-202726;R-HSA-8867135;R-HSA-204863;R-HSA-202703;R-HSA-202718
R-HSA-109581	Apoptosis	7	189	0.0130219	0.861434	0.861434	7	141	0.0111024	9606	Homo sapiens	TBX15;PPP3CB;OCLN;ERICH1;AKT3;PSMB1;PSMF1;STK3		R-HSA-211715;R-HSA-139906;R-HSA-351876;R-HSA-211734;R-HSA-198347;R-HSA-351901;R-HSA-351947
R-HSA-1538133	G0 and Early G1	1	38	0.00261816	0.862196	0.862196	14	27	0.00212598	9606	Homo sapiens	FERMT2		R-HSA-1362261;R-HSA-8964492;R-HSA-8964525;R-HSA-8961665;R-HSA-8964513;R-HSA-8964482;R-HSA-1362270;R-HSA-8964475;R-HSA-8964465;R-HSA-8964498;R-HSA-8964531;R-HSA-8961619;R-HSA-188345;R-HSA-8964471
R-HSA-2129379	Molecules associated with elastic fibres	1	38	0.00261816	0.862196	0.862196	2	10	0.000787402	9606	Homo sapiens	LTBP1		R-HSA-2328033;R-HSA-2395328
R-HSA-69190	DNA strand elongation	1	38	0.00261816	0.862196	0.862196	2	15	0.0011811	9606	Homo sapiens	PEPD		R-HSA-176942;R-HSA-176956
R-HSA-390247	Beta-oxidation of very long chain fatty acids	1	38	0.00261816	0.862196	0.862196	1	12	0.000944882	9606	Homo sapiens	POT1		R-HSA-390250
R-HSA-3858494	Beta-catenin independent WNT signaling	6	166	0.0114372	0.86258	0.86258	11	51	0.00401575	9606	Homo sapiens	PPP3CB;ERICH1;SMURF1;PSMB1;GNB5;PSMF1		R-HSA-4608854;R-HSA-2730872;R-HSA-4608855;R-HSA-4608852;R-HSA-398193;R-HSA-3965444;R-HSA-3965447;R-HSA-4551465;R-HSA-3965441;R-HSA-398040;R-HSA-4551451
R-HSA-2022090	Assembly of collagen fibrils and other multimeric structures	2	67	0.00461623	0.86365	0.86365	2	26	0.00204724	9606	Homo sapiens	DST;NTM;COL12A1		R-HSA-2213205;R-HSA-2213192
R-HSA-187037	Signaling by NTRK1 (TRKA)	5	143	0.00985256	0.865412	0.865412	20	101	0.00795276	9606	Homo sapiens	BEST4;RPS6KA2;MITF;FRS2;MAP2K5		R-HSA-170978;R-HSA-9610163;R-HSA-170979;R-HSA-5686071;R-HSA-170977;R-HSA-9612980;R-HSA-170986;R-HSA-198733;R-HSA-169901;R-HSA-171026;R-HSA-169904;R-HSA-199895;R-HSA-170964;R-HSA-170965;R-HSA-9610154;R-HSA-198746;R-HSA-9610152;R-HSA-9610153;R-HSA-170975;R-HSA-9610156
R-HSA-2262752	Cellular responses to stress	30	690	0.0475403	0.866033	0.866033	46	227	0.017874	9606	Homo sapiens	DIRAS3;GCM2;RAB5B;NLGN1;TCF25;AQP2;MED15;RPL6;RPTOR;RASGEF1A;ERICH1;RPS6KA2;PSMB1;IGFBP7;SLC38A9;PSMF1;RPL17;RPS12;NUP214;GPX5;EBF4;KLF15;APTX;NFKB1;POT1;PTPN9;TAB2;PGR		R-HSA-9657619;R-HSA-3790137;R-HSA-3857328;R-HSA-3790130;R-HSA-3788725;R-HSA-3788724;R-HSA-3229089;R-HSA-9640195;R-HSA-3223200;R-HSA-3785711;R-HSA-9646468;R-HSA-3788705;R-HSA-5252041;R-HSA-198746;R-HSA-3371503;R-HSA-9633742;R-HSA-3371567;R-HSA-3788708;R-HSA-3229102;R-HSA-1234163;R-HSA-9633008;R-HSA-3857305;R-HSA-9639287;R-HSA-3857308;R-HSA-5618099;R-HSA-6804879;R-HSA-6799695;R-HSA-5082405;R-HSA-37…
R-HSA-5693532	DNA Double-Strand Break Repair	6	167	0.0115061	0.866224	0.866224	37	107	0.0084252	9606	Homo sapiens	RAB5B;BLM;ERICH1;BRE;RASGEF1A;KIAA0146		R-HSA-5684887;R-HSA-5683735;R-HSA-5684052;R-HSA-69891;R-HSA-5693589;R-HSA-5684882;R-HSA-5685011;R-HSA-5686483;R-HSA-5693584;R-HSA-5685341;R-HSA-5686685;R-HSA-5693593;R-HSA-5683801;R-HSA-5686469;R-HSA-5683077;R-HSA-5684096;R-HSA-5686657;R-HSA-5685838;R-HSA-5693580;R-HSA-5686410;R-HSA-5684875;R-HSA-5693620;R-HSA-5686642;R-HSA-5684081;R-HSA-5686398;R-HSA-5693564;R-HSA-5693561;R-HSA-5683385;R-HSA-569…
R-HSA-195258	RHO GTPase Effectors	13	326	0.0224611	0.866849	0.866849	20	112	0.0088189	9606	Homo sapiens	PHLDB1;FMNL2;CAPN9;ABLIM2;MEGF10;TCF25;WIPF2;SGTA;DOCK2;PAFAH1B1;PDK1		R-HSA-5665751;R-HSA-5665748;R-HSA-2029469;R-HSA-2197698;R-HSA-2029466;R-HSA-5623632;R-HSA-5666160;R-HSA-5623667;R-HSA-442592;R-HSA-5666129;R-HSA-2029465;R-HSA-5665727;R-HSA-419083;R-HSA-5666169;R-HSA-5625797;R-HSA-5625796;R-HSA-2130194;R-HSA-2197691;R-HSA-2197690;R-HSA-5672329
R-HSA-352230	Amino acid transport across the plasma membrane	2	68	0.00468513	0.869092	0.869092	2	36	0.00283465	9606	Homo sapiens	SLC43A2;PAFAH1B1		R-HSA-375417;R-HSA-352107
R-HSA-399721	Glutamate binding, activation of AMPA receptors and synaptic plasticity	1	39	0.00268706	0.869209	0.869209	9	9	0.000708661	9606	Homo sapiens	ATXN2		R-HSA-420980;R-HSA-416320;R-HSA-399712;R-HSA-420977;R-HSA-421007;R-HSA-416639;R-HSA-399711;R-HSA-420975;R-HSA-416985
R-HSA-549127	Organic cation transport	1	39	0.00268706	0.869209	0.869209	4	9	0.000708661	9606	Homo sapiens	SLC22A1		R-HSA-549129;R-HSA-549322;R-HSA-561054;R-HSA-549279
R-HSA-110330	Recognition and association of DNA glycosylase with site containing an affected purine	1	39	0.00268706	0.869209	0.869209	2	10	0.000787402	9606	Homo sapiens	POT1		R-HSA-9629195;R-HSA-9629373
R-HSA-2173796	SMAD2/SMAD3:SMAD4 heterotrimer regulates transcription	1	39	0.00268706	0.869209	0.869209	2	17	0.00133858	9606	Homo sapiens	ERICH1		R-HSA-2186785;R-HSA-2186780
R-HSA-1855204	Synthesis of IP3 and IP4 in the cytosol	1	39	0.00268706	0.869209	0.869209	1	12	0.000944882	9606	Homo sapiens	SLC8A1		R-HSA-1855221
R-HSA-9037629	Lewis blood group biosynthesis	1	39	0.00268706	0.869209	0.869209	1	13	0.00102362	9606	Homo sapiens	ATXN2		R-HSA-9603989
R-HSA-9022692	Regulation of MECP2 expression and activity	1	39	0.00268706	0.869209	0.869209	1	14	0.00110236	9606	Homo sapiens	HDAC2		R-HSA-9005995
R-HSA-3781860	Diseases associated with N-glycosylation of proteins	1	39	0.00268706	0.869209	0.869209	1	23	0.00181102	9606	Homo sapiens	RFT1		R-HSA-4570573
R-HSA-1660499	Synthesis of PIPs at the plasma membrane	2	69	0.00475403	0.874334	0.874334	6	33	0.00259843	9606	Homo sapiens	MTMR3		R-HSA-6809254;R-HSA-1676203;R-HSA-1675994;R-HSA-6809325;R-HSA-6809309;R-HSA-6809320
R-HSA-1442490	Collagen degradation	2	69	0.00475403	0.874334	0.874334	2	34	0.00267717	9606	Homo sapiens	COL25A1;NTM;COL12A1		R-HSA-2471842;R-HSA-2168046
R-HSA-390522	Striated Muscle Contraction	1	40	0.00275596	0.875865	0.875865	4	4	0.000314961	9606	Homo sapiens	ANKRD2		R-HSA-390597;R-HSA-390598;R-HSA-390593;R-HSA-390595
R-HSA-5696394	DNA Damage Recognition in GG-NER	1	40	0.00275596	0.875865	0.875865	3	5	0.000393701	9606	Homo sapiens	ERICH1		R-HSA-6782943;R-HSA-5696655;R-HSA-5696664
R-HSA-5576893	Phase 2 - plateau phase	1	40	0.00275596	0.875865	0.875865	1	2	0.00015748	9606	Homo sapiens	ANK3		R-HSA-5577213
R-HSA-1461957	Beta defensins	1	40	0.00275596	0.875865	0.875865	2	5	0.000393701	9606	Homo sapiens	DEFB127		R-HSA-1467269;R-HSA-1471322
R-HSA-168638	NOD1/2 Signaling Pathway	1	40	0.00275596	0.875865	0.875865	4	18	0.00141732	9606	Homo sapiens	TAB2		R-HSA-727819;R-HSA-688985;R-HSA-706479;R-HSA-168184
R-HSA-114508	Effects of PIP2 hydrolysis	1	40	0.00275596	0.875865	0.875865	1	9	0.000708661	9606	Homo sapiens	RIMS2		R-HSA-5694462
R-HSA-9609507	Protein localization	6	170	0.0117128	0.876676	0.876676	25	53	0.00417323	9606	Homo sapiens	APP;ERICH1;SGTA;POT1;TAB2;FMN1;PLEKHM3		R-HSA-9033485;R-HSA-9603804;R-HSA-9033478;R-HSA-9033240;R-HSA-8953946;R-HSA-9033499;R-HSA-9609921;R-HSA-9609860;R-HSA-9610442;R-HSA-9033232;R-HSA-9033491;R-HSA-9603784;R-HSA-9033238;R-HSA-9033514;R-HSA-9033516;R-HSA-9033505;R-HSA-9617595;R-HSA-9033509;R-HSA-9603775;R-HSA-9617596;R-HSA-9033529;R-HSA-9033533;R-HSA-8953917;R-HSA-9033527;R-HSA-9033526
R-HSA-196071	Metabolism of steroid hormones	2	70	0.00482293	0.879382	0.879382	7	38	0.00299213	9606	Homo sapiens	NEDD4L;RBM46		R-HSA-193073;R-HSA-196086;R-HSA-193064;R-HSA-469659;R-HSA-193070;R-HSA-196126;R-HSA-193997
R-HSA-6784531	tRNA processing in the nucleus	2	70	0.00482293	0.879382	0.879382	1	7	0.000551181	9606	Homo sapiens	NUP214		R-HSA-6783483
R-HSA-211976	Endogenous sterols	2	70	0.00482293	0.879382	0.879382	2	18	0.00141732	9606	Homo sapiens	NEDD4L;CYP46A1		R-HSA-192061;R-HSA-193997
R-HSA-2426168	Activation of gene expression by SREBF (SREBP)	2	70	0.00482293	0.879382	0.879382	2	42	0.00330709	9606	Homo sapiens	ACACA		R-HSA-2426160;R-HSA-1655845
R-HSA-5696400	Dual Incision in GG-NER	1	41	0.00282486	0.882182	0.882182	2	3	0.00023622	9606	Homo sapiens	ERICH1		R-HSA-5690213;R-HSA-5690988
R-HSA-901042	Calnexin/calreticulin cycle	1	41	0.00282486	0.882182	0.882182	2	13	0.00102362	9606	Homo sapiens	ERICH1		R-HSA-1022127;R-HSA-8867288
R-HSA-392154	Nitric oxide stimulates guanylate cyclase	1	41	0.00282486	0.882182	0.882182	1	7	0.000551181	9606	Homo sapiens	PDE1C		R-HSA-418456
R-HSA-202131	Metabolism of nitric oxide: eNOS activation and regulation	1	41	0.00282486	0.882182	0.882182	2	26	0.00204724	9606	Homo sapiens	MYOM2		R-HSA-5340226;R-HSA-5340214
R-HSA-1474165	Reproduction	4	123	0.00847458	0.882619	0.882619	7	24	0.00188976	9606	Homo sapiens	CATSPER3;BLM;RASGEF1A;POT1		R-HSA-912429;R-HSA-2534359;R-HSA-2534388;R-HSA-912408;R-HSA-912470;R-HSA-912496;R-HSA-912450
R-HSA-418346	Platelet homeostasis	4	123	0.00847458	0.882619	0.882619	6	30	0.0023622	9606	Homo sapiens	PDE1C;SUCLG2;GNB5;SLC8A1		R-HSA-392852;R-HSA-392870;R-HSA-418309;R-HSA-425661;R-HSA-418456;R-HSA-392874
R-HSA-3700989	Transcriptional Regulation by TP53	20	486	0.0334849	0.883113	0.883113	35	259	0.0203937	9606	Homo sapiens	CNTNAP2;RAB5B;BLM;NLGN1;HDAC2;DAW1;PDGFB;ARID3A;RPTOR;NUAK1;NR5A2;RASGEF1A;ERICH1;JMY;AKT3;SLC38A9;TAF4;PDK1		R-HSA-6798373;R-HSA-6799332;R-HSA-198599;R-HSA-3222006;R-HSA-5631903;R-HSA-6805035;R-HSA-3215295;R-HSA-5629189;R-HSA-5631941;R-HSA-198609;R-HSA-6805109;R-HSA-6805620;R-HSA-6804724;R-HSA-6793661;R-HSA-6804229;R-HSA-6791363;R-HSA-6804879;R-HSA-6804942;R-HSA-6805640;R-HSA-6805399;R-HSA-6805650;R-HSA-6804242;R-HSA-3222020;R-HSA-6795473;R-HSA-380979;R-HSA-6797712;R-HSA-6804383;R-HSA-6805470;R-HSA-6804…
R-HSA-72172	mRNA Splicing	7	196	0.0135042	0.884158	0.884158	9	14	0.00110236	9606	Homo sapiens	ESM1;YES1;SNRPN;C2CD2;CDC5L;TFIP11;PCSK6;FERMT2		R-HSA-72160;R-HSA-72130;R-HSA-72231;R-HSA-156661;R-HSA-72139;R-HSA-72107;R-HSA-72124;R-HSA-72143;R-HSA-72127
R-HSA-9616222	Transcriptional regulation of granulopoiesis	2	71	0.00489183	0.884242	0.884242	4	27	0.00212598	9606	Homo sapiens	CEBPE		R-HSA-9634433;R-HSA-9616241;R-HSA-9617067;R-HSA-9617064
R-HSA-983169	Class I MHC mediated antigen processing & presentation	19	465	0.032038	0.884474	0.884474	27	48	0.00377953	9606	Homo sapiens	GALNT2;FBXW11;SMURF1;NEDD4L;ANK2;PLAT;CLCN7;ERICH1;HECW2;PSMB1;TRIM36;TAB2;GNB5;PSMF1;UNKL;B2M;ATG7;THOP1		R-HSA-8951499;R-HSA-1236954;R-HSA-983427;R-HSA-983426;R-HSA-983425;R-HSA-983424;R-HSA-1236935;R-HSA-1236943;R-HSA-983150;R-HSA-8863973;R-HSA-983147;R-HSA-983146;R-HSA-983142;R-HSA-8940641;R-HSA-983140;R-HSA-983138;R-HSA-983422;R-HSA-983421;R-HSA-1236964;R-HSA-983161;R-HSA-1236965;R-HSA-1236970;R-HSA-1236971;R-HSA-983157;R-HSA-983156;R-HSA-983153;R-HSA-983152
R-HSA-5689603	UCH proteinases	3	98	0.0067521	0.884715	0.884715	5	11	0.000866142	9606	Homo sapiens	ERICH1;PSMB1;PSMF1		R-HSA-5690790;R-HSA-5665854;R-HSA-5690319;R-HSA-5665871;R-HSA-2179291
R-HSA-174824	Plasma lipoprotein assembly, remodeling, and clearance	3	98	0.0067521	0.884715	0.884715	7	84	0.00661417	9606	Homo sapiens	CAPN3;EBF4;PCSK6;TSPAN31		R-HSA-266310;R-HSA-264678;R-HSA-264695;R-HSA-6784628;R-HSA-264689;R-HSA-6813720;R-HSA-266315
R-HSA-202430	Translocation of ZAP-70 to Immunological synapse	1	42	0.00289376	0.888179	0.888179	4	4	0.000314961	9606	Homo sapiens	HLA-DQB2		R-HSA-8855381;R-HSA-202168;R-HSA-202344;R-HSA-202174
R-HSA-2559585	Oncogene Induced Senescence	1	42	0.00289376	0.888179	0.888179	1	19	0.00149606	9606	Homo sapiens	ERICH1		R-HSA-6804879
R-HSA-110328	Recognition and association of DNA glycosylase with site containing an affected pyrimidine	1	42	0.00289376	0.888179	0.888179	1	21	0.00165354	9606	Homo sapiens	POT1		R-HSA-9629372
R-HSA-8964043	Plasma lipoprotein clearance	1	42	0.00289376	0.888179	0.888179	1	35	0.00275591	9606	Homo sapiens	CAPN3		R-HSA-6813720
R-HSA-373080	Class B/2 (Secretin family receptors)	3	99	0.006821	0.888764	0.888764	3	20	0.0015748	9606	Homo sapiens	CR1L;WNT7B;GNB5		R-HSA-879674;R-HSA-381612;R-HSA-201708
R-HSA-5619084	ABC transporter disorders	3	99	0.006821	0.888764	0.888764	3	22	0.00173228	9606	Homo sapiens	ERICH1;PSMB1;PSMF1		R-HSA-8866854;R-HSA-8866858;R-HSA-8866856
R-HSA-168325	Viral Messenger RNA Synthesis	2	72	0.00496073	0.88892	0.88892	2	6	0.000472441	9606	Homo sapiens	NUP214		R-HSA-192627;R-HSA-192925
R-HSA-156584	Cytosolic sulfonation of small molecules	2	72	0.00496073	0.88892	0.88892	3	24	0.00188976	9606	Homo sapiens	PODXL2;RASGEF1A		R-HSA-174389;R-HSA-174392;R-HSA-8954262
R-HSA-389661	Glyoxylate metabolism and glycine degradation	2	72	0.00496073	0.88892	0.88892	2	23	0.00181102	9606	Homo sapiens	CTTNBP2;STK3		R-HSA-6793591;R-HSA-6798317
R-HSA-191273	Cholesterol biosynthesis	2	72	0.00496073	0.88892	0.88892	2	32	0.00251969	9606	Homo sapiens	TAB2;PPAPDC2		R-HSA-8848215;R-HSA-8952137
R-HSA-1852241	Organelle biogenesis and maintenance	13	335	0.0230812	0.888925	0.888925	28	86	0.00677165	9606	Homo sapiens	CAPN9;NR5A2;BMPER;TCF25;SGTA;BBS9;ARID3A;CYS1;POLRMT;FERMT2;CMKLR1;PAFAH1B1		R-HSA-5617815;R-HSA-5688276;R-HSA-5625424;R-HSA-5625426;R-HSA-5617816;R-HSA-5618328;R-HSA-5618331;R-HSA-5624133;R-HSA-5624132;R-HSA-5624129;R-HSA-5624131;R-HSA-5624130;R-HSA-5625421;R-HSA-5625416;R-HSA-5626699;R-HSA-5624949;R-HSA-5626228;R-HSA-5626227;R-HSA-5624125;R-HSA-5624127;R-HSA-5624126;R-HSA-1592243;R-HSA-5626681;R-HSA-1592244;R-HSA-5624952;R-HSA-5638009;R-HSA-5626220;R-HSA-5626223
R-HSA-9658195	Leishmania infection	16	403	0.0277663	0.891901	0.891901	25	95	0.00748031	9606	Homo sapiens	PTGER4;APP;YES1;BCL11B;TCF25;WIPF2;FLII;IL18;NEDD4L;OXT;ADCY1;NFKB1;PRKAR1B;GNB5;FCGR2C		R-HSA-9660819;R-HSA-9664275;R-HSA-2029469;R-HSA-392129;R-HSA-2029466;R-HSA-9664278;R-HSA-2029465;R-HSA-844612;R-HSA-9666458;R-HSA-9660824;R-HSA-844610;R-HSA-9660828;R-HSA-9603905;R-HSA-9664261;R-HSA-2197691;R-HSA-2197690;R-HSA-163617;R-HSA-2197698;R-HSA-449058;R-HSA-442592;R-HSA-8951727;R-HSA-2130194;R-HSA-111925;R-HSA-448703;R-HSA-111930
R-HSA-390466	Chaperonin-mediated protein folding	3	100	0.0068899	0.892686	0.892686	11	19	0.00149606	9606	Homo sapiens	TCF25;GNB5;RGS7		R-HSA-6814119;R-HSA-8850534;R-HSA-8850529;R-HSA-389970;R-HSA-389954;R-HSA-389980;R-HSA-6814124;R-HSA-8850539;R-HSA-389961;R-HSA-6814121;R-HSA-6814120
R-HSA-1793185	Chondroitin sulfate/dermatan sulfate metabolism	2	73	0.00502963	0.893422	0.893422	2	28	0.00220472	9606	Homo sapiens	CHST9;OXT		R-HSA-1971483;R-HSA-1878002
R-HSA-4420097	VEGFA-VEGFR2 Pathway	4	126	0.00868127	0.893446	0.893446	7	77	0.00606299	9606	Homo sapiens	TCF25;AKT3;MITF;PDK1		R-HSA-2317314;R-HSA-5218845;R-HSA-198640;R-HSA-2029465;R-HSA-5218821;R-HSA-198270;R-HSA-2316429
R-HSA-381771	Synthesis, secretion, and inactivation of Glucagon-like Peptide-1 (GLP-1)	1	43	0.00296266	0.89387	0.89387	2	7	0.000551181	9606	Homo sapiens	DPP4		R-HSA-9023633;R-HSA-9023632
R-HSA-69205	G1/S-Specific Transcription	1	43	0.00296266	0.89387	0.89387	2	28	0.00220472	9606	Homo sapiens	FERMT2		R-HSA-8961665;R-HSA-8961619
R-HSA-8982491	Glycogen metabolism	1	43	0.00296266	0.89387	0.89387	2	39	0.00307087	9606	Homo sapiens	ERICH1		R-HSA-3781009;R-HSA-3780995
R-HSA-2682334	EPH-Ephrin signaling	3	101	0.0069588	0.896484	0.896484	20	56	0.00440945	9606	Homo sapiens	PCSK2;YES1;FRMPD1		R-HSA-3928602;R-HSA-3928607;R-HSA-4093336;R-HSA-3928604;R-HSA-3928627;R-HSA-3928656;R-HSA-3928597;R-HSA-3928660;R-HSA-3928628;R-HSA-3928651;R-HSA-4093327;R-HSA-3928584;R-HSA-3928648;R-HSA-3928591;R-HSA-3928623;R-HSA-3928642;R-HSA-3928578;R-HSA-3928583;R-HSA-3928646;R-HSA-3928645
R-HSA-8953897	Cellular responses to external stimuli	30	708	0.0487805	0.896585	0.896585	46	258	0.020315	9606	Homo sapiens	DIRAS3;GCM2;RAB5B;NLGN1;TCF25;AQP2;MED15;RPL6;RPTOR;RASGEF1A;ERICH1;RPS6KA2;PSMB1;IGFBP7;SLC38A9;PSMF1;RPL17;RPS12;NUP214;GPX5;EBF4;KLF15;APTX;NFKB1;POT1;PTPN9;TAB2;PGR		R-HSA-9657619;R-HSA-3790137;R-HSA-3857328;R-HSA-3790130;R-HSA-3788725;R-HSA-3788724;R-HSA-3229089;R-HSA-9640195;R-HSA-3223200;R-HSA-3785711;R-HSA-9646468;R-HSA-3788705;R-HSA-5252041;R-HSA-198746;R-HSA-3371503;R-HSA-9633742;R-HSA-3371567;R-HSA-3788708;R-HSA-3229102;R-HSA-1234163;R-HSA-9633008;R-HSA-3857305;R-HSA-9639287;R-HSA-3857308;R-HSA-5618099;R-HSA-6804879;R-HSA-6799695;R-HSA-5082405;R-HSA-37…
R-HSA-1592230	Mitochondrial biogenesis	4	127	0.00875017	0.896855	0.896855	3	36	0.00283465	9606	Homo sapiens	NR5A2;POLRMT;CMKLR1		R-HSA-5688276;R-HSA-1592243;R-HSA-1592244
R-HSA-5693606	DNA Double Strand Break Response	2	74	0.00509853	0.897755	0.897755	7	44	0.00346457	9606	Homo sapiens	ERICH1;BRE		R-HSA-5683735;R-HSA-69891;R-HSA-5683077;R-HSA-5693551;R-HSA-5682858;R-HSA-5683801;R-HSA-5683385
R-HSA-419037	NCAM1 interactions	1	44	0.00303156	0.899273	0.899273	10	10	0.000787402	9606	Homo sapiens	NCAM1		R-HSA-375157;R-HSA-422454;R-HSA-525833;R-HSA-375155;R-HSA-375154;R-HSA-375149;R-HSA-375148;R-HSA-375151;R-HSA-375160;R-HSA-375144
R-HSA-2024096	HS-GAG degradation	1	44	0.00303156	0.899273	0.899273	2	14	0.00110236	9606	Homo sapiens	SGSH		R-HSA-2090043;R-HSA-1678708
R-HSA-112311	Neurotransmitter clearance	1	44	0.00303156	0.899273	0.899273	1	11	0.000866142	9606	Homo sapiens	SLC22A1		R-HSA-374919
R-HSA-5609975	Diseases associated with glycosylation precursor biosynthesis	1	44	0.00303156	0.899273	0.899273	1	16	0.00125984	9606	Homo sapiens	TMEM114		R-HSA-3781926
R-HSA-196757	Metabolism of folate and pterines	1	44	0.00303156	0.899273	0.899273	1	29	0.00228346	9606	Homo sapiens	MTHFS		R-HSA-6801342
R-HSA-202427	Phosphorylation of CD3 and TCR zeta chains	1	45	0.00310045	0.9044	0.9044	5	7	0.000551181	9606	Homo sapiens	HLA-DQB2		R-HSA-202291;R-HSA-202214;R-HSA-202165;R-HSA-202233;R-HSA-8852200
R-HSA-392518	Signal amplification	1	45	0.00310045	0.9044	0.9044	12	19	0.00149606	9606	Homo sapiens	GNB5		R-HSA-428918;R-HSA-428917;R-HSA-418581;R-HSA-418579;R-HSA-428752;R-HSA-418576;R-HSA-392195;R-HSA-428750;R-HSA-428909;R-HSA-428749;R-HSA-392187;R-HSA-392202
R-HSA-110331	Cleavage of the damaged purine	1	45	0.00310045	0.9044	0.9044	2	9	0.000708661	9606	Homo sapiens	POT1		R-HSA-9629216;R-HSA-9629483
R-HSA-174417	Telomere C-strand (Lagging Strand) Synthesis	1	45	0.00310045	0.9044	0.9044	1	14	0.00110236	9606	Homo sapiens	BLM		R-HSA-174438
R-HSA-2046106	alpha-linolenic acid (ALA) metabolism	1	45	0.00310045	0.9044	0.9044	1	15	0.0011811	9606	Homo sapiens	POT1		R-HSA-2066788
R-HSA-381119	Unfolded Protein Response (UPR)	5	155	0.0106793	0.905706	0.905706	6	94	0.00740157	9606	Homo sapiens	CHL1;DAW1;TMTC1;ADCY1		R-HSA-381111;R-HSA-517731;R-HSA-1791180;R-HSA-1791116;R-HSA-381087;R-HSA-381086
R-HSA-73927	Depurination	1	46	0.00316935	0.909267	0.909267	4	19	0.00149606	9606	Homo sapiens	POT1		R-HSA-9629216;R-HSA-9629483;R-HSA-9629195;R-HSA-9629373
R-HSA-749476	RNA Polymerase III Abortive And Retractive Initiation	1	46	0.00316935	0.909267	0.909267	1	13	0.00102362	9606	Homo sapiens	NFIA		R-HSA-113454
R-HSA-189451	Heme biosynthesis	1	46	0.00316935	0.909267	0.909267	1	20	0.0015748	9606	Homo sapiens	CPOX;NCAM1		R-HSA-189421
R-HSA-74158	RNA Polymerase III Transcription	1	46	0.00316935	0.909267	0.909267	1	25	0.0019685	9606	Homo sapiens	NFIA		R-HSA-113454
R-HSA-1834949	Cytosolic sensors of pathogen-associated DNA	2	77	0.00530522	0.909787	0.909787	6	48	0.00377953	9606	Homo sapiens	ERICH1;NFKB1		R-HSA-9604480;R-HSA-3249386;R-HSA-3134804;R-HSA-8948709;R-HSA-3134946;R-HSA-168140
R-HSA-9664407	Parasite infection	5	157	0.0108171	0.911287	0.911287	11	27	0.00212598	9606	Homo sapiens	YES1;BCL11B;TCF25;WIPF2		R-HSA-9664275;R-HSA-2130194;R-HSA-2029469;R-HSA-2197698;R-HSA-2029466;R-HSA-442592;R-HSA-9664261;R-HSA-2029465;R-HSA-9666458;R-HSA-2197691;R-HSA-2197690
R-HSA-9664417	Leishmania phagocytosis	5	157	0.0108171	0.911287	0.911287	11	27	0.00212598	9606	Homo sapiens	YES1;BCL11B;TCF25;WIPF2		R-HSA-9664275;R-HSA-2130194;R-HSA-2029469;R-HSA-2197698;R-HSA-2029466;R-HSA-442592;R-HSA-9664261;R-HSA-2029465;R-HSA-9666458;R-HSA-2197691;R-HSA-2197690
R-HSA-9664422	FCGR3A-mediated phagocytosis	5	157	0.0108171	0.911287	0.911287	11	27	0.00212598	9606	Homo sapiens	YES1;BCL11B;TCF25;WIPF2		R-HSA-9664275;R-HSA-2130194;R-HSA-2029469;R-HSA-2197698;R-HSA-2029466;R-HSA-442592;R-HSA-9664261;R-HSA-2029465;R-HSA-9666458;R-HSA-2197691;R-HSA-2197690
R-HSA-6798695	Neutrophil degranulation	19	480	0.0330715	0.911703	0.911703	9	10	0.000787402	9606	Homo sapiens	RAB5B;PTPRN2;TCF25;ANK3;NFKB1;DERA;CRACR2A;BEST4;CR1L;PSMB1;SIRPA;POT1;MBP;PRTN3;DOCK2;FCGR2C;B2M;ATG7		R-HSA-6798743;R-HSA-6799350;R-HSA-6800434;R-HSA-6798751;R-HSA-6798749;R-HSA-6798748;R-HSA-6798747;R-HSA-6800426;R-HSA-6798745
R-HSA-1630316	Glycosaminoglycan metabolism	6	182	0.0125396	0.911871	0.911871	10	88	0.00692913	9606	Homo sapiens	CHST9;UPK1B;RASGEF1A;B3GNT6;OXT;SGSH		R-HSA-2025724;R-HSA-2090043;R-HSA-1971483;R-HSA-2046298;R-HSA-2025723;R-HSA-2046265;R-HSA-174389;R-HSA-174392;R-HSA-1678708;R-HSA-1878002
R-HSA-196849	Metabolism of water-soluble vitamins and cofactors	9	254	0.0175003	0.912234	0.912234	11	144	0.0113386	9606	Homo sapiens	YES1;PARP4;PAR1;RFT1;PSMB1;STXBP5;MTHFS;FMN1;ACACA;MMADHC		R-HSA-8938073;R-HSA-6806966;R-HSA-200512;R-HSA-3149492;R-HSA-3149494;R-HSA-196964;R-HSA-3065958;R-HSA-6801342;R-HSA-2993814;R-HSA-3149563;R-HSA-3165230
R-HSA-391251	Protein folding	3	106	0.00730329	0.913715	0.913715	17	28	0.00220472	9606	Homo sapiens	TCF25;GNB5;RGS7		R-HSA-6814119;R-HSA-8850534;R-HSA-389956;R-HSA-8850529;R-HSA-389955;R-HSA-389954;R-HSA-389964;R-HSA-6814124;R-HSA-8850539;R-HSA-389961;R-HSA-6814121;R-HSA-6814120;R-HSA-389974;R-HSA-389969;R-HSA-389970;R-HSA-389980;R-HSA-389976
R-HSA-422356	Regulation of insulin secretion	3	106	0.00730329	0.913715	0.913715	9	34	0.00267717	9606	Homo sapiens	BEST4;PRKAR1B;GNB5		R-HSA-400037;R-HSA-422320;R-HSA-400097;R-HSA-400046;R-HSA-381612;R-HSA-381727;R-HSA-400092;R-HSA-381707;R-HSA-381706
R-HSA-8939236	RUNX1 regulates transcription of genes involved in differentiation of HSCs	3	106	0.00730329	0.913715	0.913715	2	15	0.0011811	9606	Homo sapiens	ERICH1;PSMB1;PSMF1		R-HSA-8956684;R-HSA-8957265
R-HSA-5696395	Formation of Incision Complex in GG-NER	1	47	0.00323825	0.913887	0.913887	7	10	0.000787402	9606	Homo sapiens	ERICH1		R-HSA-6790487;R-HSA-6790454;R-HSA-5690996;R-HSA-5689861;R-HSA-5696465;R-HSA-5696670;R-HSA-5691000
R-HSA-400508	Incretin synthesis, secretion, and inactivation	1	47	0.00323825	0.913887	0.913887	4	14	0.00110236	9606	Homo sapiens	DPP4		R-HSA-9023627;R-HSA-9023626;R-HSA-9023633;R-HSA-9023632
R-HSA-379726	Mitochondrial tRNA aminoacylation	1	47	0.00323825	0.913887	0.913887	1	21	0.00165354	9606	Homo sapiens	FARS2		R-HSA-380203
R-HSA-2029482	Regulation of actin dynamics for phagocytic cup formation	5	158	0.010886	0.913967	0.913967	14	24	0.00188976	9606	Homo sapiens	BCL11B;TCF25;WIPF2;FCGR2C		R-HSA-2197697;R-HSA-2029469;R-HSA-2197698;R-HSA-2029466;R-HSA-2029467;R-HSA-442592;R-HSA-2029465;R-HSA-2029458;R-HSA-2130194;R-HSA-2029453;R-HSA-2029451;R-HSA-2029476;R-HSA-2197691;R-HSA-2197690
R-HSA-72203	Processing of Capped Intron-Containing Pre-mRNA	9	256	0.0176381	0.916473	0.916473	25	32	0.00251969	9606	Homo sapiens	NUP214;ESM1;YES1;SNRPN;C2CD2;CDC5L;TFIP11;PCSK6;FERMT2		R-HSA-8849157;R-HSA-72130;R-HSA-159046;R-HSA-159050;R-HSA-72139;R-HSA-72143;R-HSA-111439;R-HSA-77587;R-HSA-158481;R-HSA-158484;R-HSA-75097;R-HSA-75096;R-HSA-75098;R-HSA-77594;R-HSA-72160;R-HSA-72103;R-HSA-72231;R-HSA-72107;R-HSA-158441;R-HSA-158447;R-HSA-72180;R-HSA-156661;R-HSA-72185;R-HSA-72124;R-HSA-72127
R-HSA-1428517	The citric acid (TCA) cycle and respiratory electron transport	8	233	0.0160535	0.917992	0.917992	15	67	0.00527559	9606	Homo sapiens	NDUFA13;ME1;SUCLG2;NEDD9;ETFA;NOC3L;PDK1		R-HSA-6800870;R-HSA-6799202;R-HSA-9012268;R-HSA-203946;R-HSA-6788556;R-HSA-6799179;R-HSA-9012036;R-HSA-6799178;R-HSA-169260;R-HSA-6799191;R-HSA-163217;R-HSA-169270;R-HSA-6799197;R-HSA-6799196;R-HSA-71775
R-HSA-110313	Translesion synthesis by Y family DNA polymerases bypasses lesions on DNA template	1	48	0.00330715	0.918271	0.918271	23	28	0.00220472	9606	Homo sapiens	ERICH1		R-HSA-5652151;R-HSA-5655892;R-HSA-5656148;R-HSA-110307;R-HSA-110308;R-HSA-110311;R-HSA-5656158;R-HSA-5653756;R-HSA-5655965;R-HSA-5653754;R-HSA-110317;R-HSA-5655835;R-HSA-110316;R-HSA-110319;R-HSA-5655193;R-HSA-5653766;R-HSA-5655170;R-HSA-5653838;R-HSA-5654989;R-HSA-5653770;R-HSA-5654986;R-HSA-5656105;R-HSA-5654985
R-HSA-6811438	Intra-Golgi traffic	1	48	0.00330715	0.918271	0.918271	2	10	0.000787402	9606	Homo sapiens	SYT1		R-HSA-8847883;R-HSA-8847880
R-HSA-425397	Transport of vitamins, nucleosides, and related molecules	3	108	0.00744109	0.919846	0.919846	3	39	0.00307087	9606	Homo sapiens	OXT;PTCHD4;SLC28A3		R-HSA-109538;R-HSA-879575;R-HSA-879584
R-HSA-427413	NoRC negatively regulates rRNA expression	2	80	0.00551192	0.920483	0.920483	4	7	0.000551181	9606	Homo sapiens	CAST;HDAC2		R-HSA-427366;R-HSA-427409;R-HSA-5227490;R-HSA-433672
R-HSA-5625740	RHO GTPases activate PKNs	2	80	0.00551192	0.920483	0.920483	4	20	0.0015748	9606	Homo sapiens	PHLDB1;PDK1		R-HSA-5625797;R-HSA-5625796;R-HSA-5623632;R-HSA-5623667
R-HSA-351202	Metabolism of polyamines	2	80	0.00551192	0.920483	0.920483	1	17	0.00133858	9606	Homo sapiens	PSMB1;PSMF1		R-HSA-353125
R-HSA-5625886	Activated PKN1 stimulates transcription of AR (androgen receptor) regulated genes KLK2 and KLK3	1	49	0.00337605	0.922433	0.922433	2	11	0.000866142	9606	Homo sapiens	PHLDB1		R-HSA-5625797;R-HSA-5625796
R-HSA-1839126	FGFR2 mutant receptor activation	1	49	0.00337605	0.922433	0.922433	3	18	0.00141732	9606	Homo sapiens	THBS2		R-HSA-2033486;R-HSA-2077424;R-HSA-2033472
R-HSA-196741	Cobalamin (Cbl, vitamin B12) transport and metabolism	1	49	0.00337605	0.922433	0.922433	3	30	0.0023622	9606	Homo sapiens	MMADHC		R-HSA-3149492;R-HSA-3149494;R-HSA-3149563
R-HSA-9609736	Assembly and cell surface presentation of NMDA receptors	1	49	0.00337605	0.922433	0.922433	2	23	0.00181102	9606	Homo sapiens	TCF25		R-HSA-9610627;R-HSA-9610408
R-HSA-159236	Transport of Mature mRNA derived from an Intron-Containing Transcript	2	81	0.00558082	0.923775	0.923775	3	4	0.000314961	9606	Homo sapiens	NUP214		R-HSA-75097;R-HSA-75096;R-HSA-75098
R-HSA-4086398	Ca2+ pathway	2	81	0.00558082	0.923775	0.923775	8	27	0.00212598	9606	Homo sapiens	PPP3CB;GNB5		R-HSA-2730872;R-HSA-398193;R-HSA-3965444;R-HSA-3965447;R-HSA-4551465;R-HSA-3965441;R-HSA-398040;R-HSA-4551451
R-HSA-5663084	Diseases of carbohydrate metabolism	2	81	0.00558082	0.923775	0.923775	3	44	0.00346457	9606	Homo sapiens	ERICH1;SGSH		R-HSA-3797226;R-HSA-2263444;R-HSA-9036050
R-HSA-70171	Glycolysis	3	110	0.00757889	0.925576	0.925576	6	24	0.00188976	9606	Homo sapiens	NUP214;GCK		R-HSA-70420;R-HSA-170810;R-HSA-170824;R-HSA-170825;R-HSA-170799;R-HSA-170796
R-HSA-194138	Signaling by VEGF	4	137	0.00943916	0.925996	0.925996	7	84	0.00661417	9606	Homo sapiens	TCF25;AKT3;MITF;PDK1		R-HSA-2317314;R-HSA-5218845;R-HSA-198640;R-HSA-2029465;R-HSA-5218821;R-HSA-198270;R-HSA-2316429
R-HSA-8878171	Transcriptional regulation by RUNX1	9	261	0.0179826	0.926314	0.926314	14	132	0.0103937	9606	Homo sapiens	ADAMTS16;TBX15;OCLN;ERICH1;AUTS2;PSMB1;EBF4;PSMF1;LPIN1;ESR1		R-HSA-8956684;R-HSA-8932076;R-HSA-8935980;R-HSA-8878050;R-HSA-8931981;R-HSA-8932033;R-HSA-8937989;R-HSA-8932037;R-HSA-8932070;R-HSA-8957265;R-HSA-8932084;R-HSA-8932020;R-HSA-8935988;R-HSA-8932021
R-HSA-512988	Interleukin-3, Interleukin-5 and GM-CSF signaling	1	50	0.00344495	0.926383	0.926383	3	38	0.00299213	9606	Homo sapiens	YES1		R-HSA-879917;R-HSA-912629;R-HSA-912627
R-HSA-442660	Na+/Cl- dependent neurotransmitter transporters	1	50	0.00344495	0.926383	0.926383	1	15	0.0011811	9606	Homo sapiens	SLC22A1		R-HSA-374896
R-HSA-6809371	Formation of the cornified envelope	4	138	0.00950806	0.92846	0.92846	11	27	0.00212598	9606	Homo sapiens	KRT82;KRT10;PCSK6;IVL;TSPAN31		R-HSA-6810357;R-HSA-8849797;R-HSA-6811539;R-HSA-6810899;R-HSA-6814387;R-HSA-8942224;R-HSA-6814734;R-HSA-6810894;R-HSA-6814764;R-HSA-6814298;R-HSA-6810937
R-HSA-199977	ER to Golgi Anterograde Transport	5	164	0.0112994	0.928602	0.928602	17	39	0.00307087	9606	Homo sapiens	SPTBN4;TCF25;TMED2;ANK2;ANK3		R-HSA-6807877;R-HSA-6807875;R-HSA-5694418;R-HSA-203973;R-HSA-5694417;R-HSA-6809006;R-HSA-5694527;R-HSA-204008;R-HSA-6809003;R-HSA-5694522;R-HSA-5694439;R-HSA-6809011;R-HSA-6809010;R-HSA-5694446;R-HSA-5694410;R-HSA-5694441;R-HSA-5694409
R-HSA-549132	Organic cation/anion/zwitterion transport	1	51	0.00351385	0.930132	0.930132	4	12	0.000944882	9606	Homo sapiens	SLC22A1		R-HSA-549129;R-HSA-549322;R-HSA-561054;R-HSA-549279
R-HSA-3928662	EPHB-mediated forward signaling	1	51	0.00351385	0.930132	0.930132	5	26	0.00204724	9606	Homo sapiens	YES1		R-HSA-3928623;R-HSA-4093336;R-HSA-3928627;R-HSA-3928583;R-HSA-3928645
R-HSA-1461973	Defensins	1	51	0.00351385	0.930132	0.930132	3	19	0.00149606	9606	Homo sapiens	DEFB127		R-HSA-1462023;R-HSA-1467269;R-HSA-1471322
R-HSA-73621	Pyrimidine catabolism	1	51	0.00351385	0.930132	0.930132	2	17	0.00133858	9606	Homo sapiens	DPYS		R-HSA-73618;R-HSA-73589
R-HSA-9637690	Response of Mtb to phagocytosis	1	51	0.00351385	0.930132	0.930132	2	30	0.0023622	9606	Homo sapiens	ERICH1		R-HSA-9636439;R-HSA-9636461
R-HSA-110329	Cleavage of the damaged pyrimidine	1	51	0.00351385	0.930132	0.930132	1	20	0.0015748	9606	Homo sapiens	POT1		R-HSA-9629497
R-HSA-73928	Depyrimidination	1	51	0.00351385	0.930132	0.930132	2	41	0.00322835	9606	Homo sapiens	POT1		R-HSA-9629497;R-HSA-9629372
R-HSA-3371453	Regulation of HSF1-mediated heat shock response	3	113	0.00778559	0.933471	0.933471	2	14	0.00110236	9606	Homo sapiens	NUP214;RASGEF1A		R-HSA-5252041;R-HSA-3371567
R-HSA-8955332	Carboxyterminal post-translational modifications of tubulin	1	52	0.00358275	0.93369	0.93369	6	6	0.000472441	9606	Homo sapiens	TCF25		R-HSA-8955706;R-HSA-8955869;R-HSA-8955712;R-HSA-8865774;R-HSA-8867370;R-HSA-8866105
R-HSA-9033658	Blood group systems biosynthesis	1	52	0.00358275	0.93369	0.93369	1	22	0.00173228	9606	Homo sapiens	ATXN2		R-HSA-9603989
R-HSA-9664323	FCGR3A-mediated IL10 synthesis	4	141	0.00971476	0.935412	0.935412	6	20	0.0015748	9606	Homo sapiens	YES1;PRKAR1B;ADCY1;FCGR2C		R-HSA-9664275;R-HSA-111925;R-HSA-9664278;R-HSA-9664261;R-HSA-8951727;R-HSA-111930
R-HSA-2029480	Fcgamma receptor (FCGR) dependent phagocytosis	6	193	0.0132975	0.936128	0.936128	23	42	0.00330709	9606	Homo sapiens	YES1;BCL11B;TCF25;WIPF2;FCGR2C		R-HSA-2197697;R-HSA-2029469;R-HSA-2197698;R-HSA-2029466;R-HSA-2029467;R-HSA-2029272;R-HSA-442592;R-HSA-2029273;R-HSA-2029465;R-HSA-2029270;R-HSA-2029271;R-HSA-1861621;R-HSA-2029268;R-HSA-2029458;R-HSA-2029459;R-HSA-2029452;R-HSA-2130194;R-HSA-2029453;R-HSA-2029451;R-HSA-2029449;R-HSA-2029476;R-HSA-2197691;R-HSA-2197690
R-HSA-77286	mitochondrial fatty acid beta-oxidation of saturated fatty acids	1	53	0.00365165	0.937068	0.937068	2	29	0.00228346	9606	Homo sapiens	VPS53		R-HSA-77274;R-HSA-77263
R-HSA-983231	Factors involved in megakaryocyte development and platelet production	6	194	0.0133664	0.938009	0.938009	6	43	0.00338583	9606	Homo sapiens	HDAC2;PRKAR1B;POLDIP2;TCF25;DOCK2;ZFPM2		R-HSA-1011598;R-HSA-983259;R-HSA-996727;R-HSA-992708;R-HSA-996755;R-HSA-983266
R-HSA-948021	Transport to the Golgi and subsequent modification	7	219	0.0150889	0.938031	0.938031	19	60	0.00472441	9606	Homo sapiens	SPTBN4;UPK1B;TCF25;ITGA11;TMED2;ANK2;ANK3		R-HSA-975919;R-HSA-6807877;R-HSA-6807875;R-HSA-5694418;R-HSA-203973;R-HSA-6786048;R-HSA-5694417;R-HSA-6809006;R-HSA-5694527;R-HSA-204008;R-HSA-6809003;R-HSA-5694522;R-HSA-5694439;R-HSA-6809011;R-HSA-6809010;R-HSA-5694446;R-HSA-5694410;R-HSA-5694441;R-HSA-5694409
R-HSA-1655829	Regulation of cholesterol biosynthesis by SREBP (SREBF)	2	86	0.00592531	0.938393	0.938393	2	52	0.00409449	9606	Homo sapiens	ACACA		R-HSA-2426160;R-HSA-1655845
R-HSA-1660662	Glycosphingolipid metabolism	2	86	0.00592531	0.938393	0.938393	1	32	0.00251969	9606	Homo sapiens	ARSJ;DCAF10		R-HSA-1614362
R-HSA-2514859	Inactivation, recovery and regulation of the phototransduction cascade	1	54	0.00372055	0.940273	0.940273	2	19	0.00149606	9606	Homo sapiens	GNB5		R-HSA-2584246;R-HSA-74615
R-HSA-2299718	Condensation of Prophase Chromosomes	1	55	0.00378944	0.943316	0.943316	1	10	0.000787402	9606	Homo sapiens	MCPH1		R-HSA-2429719
R-HSA-3560782	Diseases associated with glycosaminoglycan metabolism	1	55	0.00378944	0.943316	0.943316	2	29	0.00228346	9606	Homo sapiens	RASGEF1A		R-HSA-3560785;R-HSA-3560794
R-HSA-2046104	alpha-linolenic (omega3) and linoleic (omega6) acid metabolism	1	55	0.00378944	0.943316	0.943316	1	25	0.0019685	9606	Homo sapiens	POT1		R-HSA-2066788
R-HSA-1638091	Heparan sulfate/heparin (HS-GAG) metabolism	2	88	0.00606311	0.94346	0.94346	3	33	0.00259843	9606	Homo sapiens	OXT;SGSH		R-HSA-2090043;R-HSA-1678708;R-HSA-1878002
R-HSA-382551	Transport of small molecules	40	963	0.0663497	0.944323	0.944323	62	438	0.0344882	9606	Homo sapiens	PIWIL2;SLC24A3;SLC43A2;LAMA1;SLC22A1;NEDD4L;PLAT;OXT;ADCY1;RASAL2;ATP2C2;AQP2;PCSK6;SLC4A4;SLC1A7;SLC8A1;MYOM2;TSPAN31;BEST4;ERICH1;BMPER;PSMB1;CAPN3;PTCHD4;TRPM8;SLC17A8;PSMF1;RAB11FIP2;SLC34A2;MLKL;EBF4;ANO3;CLCN7;PRKAR1B;FAT1;SUCLG2;GNB5;THOP1;SLC28A3;PAFAH1B1		R-HSA-2744361;R-HSA-549129;R-HSA-418309;R-HSA-442368;R-HSA-947591;R-HSA-427656;R-HSA-428052;R-HSA-435349;R-HSA-6784628;R-HSA-561054;R-HSA-549279;R-HSA-164377;R-HSA-163617;R-HSA-917933;R-HSA-8951727;R-HSA-5691131;R-HSA-936895;R-HSA-5691108;R-HSA-8949178;R-HSA-111925;R-HSA-422320;R-HSA-432188;R-HSA-425661;R-HSA-936883;R-HSA-266310;R-HSA-392263;R-HSA-549322;R-HSA-2682349;R-HSA-432195;R-HSA-432065;R-…
R-HSA-157579	Telomere Maintenance	2	89	0.00613201	0.945843	0.945843	9	23	0.00181102	9606	Homo sapiens	BLM;POT1		R-HSA-163090;R-HSA-163120;R-HSA-174438;R-HSA-181450;R-HSA-163099;R-HSA-163096;R-HSA-164617;R-HSA-164620;R-HSA-176700
R-HSA-5250941	Negative epigenetic regulation of rRNA expression	2	89	0.00613201	0.945843	0.945843	4	12	0.000944882	9606	Homo sapiens	CAST;HDAC2		R-HSA-427366;R-HSA-427409;R-HSA-5227490;R-HSA-433672
R-HSA-6781823	Formation of TC-NER Pre-Incision Complex	1	56	0.00385834	0.946204	0.946204	3	7	0.000551181	9606	Homo sapiens	ERICH1		R-HSA-6782069;R-HSA-6782004;R-HSA-6781867
R-HSA-913531	Interferon Signaling	14	392	0.0270084	0.946757	0.946757	9	66	0.00519685	9606	Homo sapiens	NUP214;EIF4E3;ERICH1;MX2;NCAM1;B2M;HLA-DQB2;PKNOX2		R-HSA-1678841;R-HSA-1678842;R-HSA-1015702;R-HSA-1169307;R-HSA-1176059;R-HSA-1031716;R-HSA-1015699;R-HSA-1031713;R-HSA-1169406
R-HSA-390918	Peroxisomal lipid metabolism	2	90	0.00620091	0.94813	0.94813	2	35	0.00275591	9606	Homo sapiens	ACOXL;POT1		R-HSA-389889;R-HSA-390250
R-HSA-1483249	Inositol phosphate metabolism	2	90	0.00620091	0.94813	0.94813	3	71	0.00559055	9606	Homo sapiens	MTMR3;SLC8A1		R-HSA-6809238;R-HSA-1855221;R-HSA-6809565
R-HSA-73893	DNA Damage Bypass	1	57	0.00392724	0.948944	0.948944	26	34	0.00267717	9606	Homo sapiens	ERICH1		R-HSA-5655892;R-HSA-5656148;R-HSA-5656158;R-HSA-5655965;R-HSA-5655835;R-HSA-5655193;R-HSA-5653766;R-HSA-5655170;R-HSA-5653838;R-HSA-5654989;R-HSA-5653770;R-HSA-5654986;R-HSA-5654985;R-HSA-5652151;R-HSA-110307;R-HSA-110308;R-HSA-110311;R-HSA-5653756;R-HSA-5653754;R-HSA-110317;R-HSA-110316;R-HSA-110319;R-HSA-5655481;R-HSA-5655466;R-HSA-5656105;R-HSA-5652009
R-HSA-532668	N-glycan trimming in the ER and Calnexin/Calreticulin cycle	1	57	0.00392724	0.948944	0.948944	4	18	0.00141732	9606	Homo sapiens	ERICH1		R-HSA-1022127;R-HSA-8853379;R-HSA-8850594;R-HSA-8867288
R-HSA-5693571	Nonhomologous End-Joining (NHEJ)	1	57	0.00392724	0.948944	0.948944	1	13	0.00102362	9606	Homo sapiens	BRE		R-HSA-5686685
R-HSA-425407	SLC-mediated transmembrane transport	15	419	0.0288687	0.9511	0.9511	19	191	0.0150394	9606	Homo sapiens	PIWIL2;SLC34A2;SLC24A3;SLC43A2;LAMA1;SLC22A1;OXT;SLC4A4;SLC1A7;SLC8A1;BMPER;PTCHD4;SLC17A8;SLC28A3;PAFAH1B1		R-HSA-549129;R-HSA-549322;R-HSA-109538;R-HSA-442368;R-HSA-425678;R-HSA-428015;R-HSA-433101;R-HSA-879584;R-HSA-427656;R-HSA-352107;R-HSA-8878664;R-HSA-428052;R-HSA-435349;R-HSA-374896;R-HSA-561054;R-HSA-549279;R-HSA-879575;R-HSA-425661;R-HSA-375417
R-HSA-72187	mRNA 3'-end processing	1	58	0.00399614	0.951546	0.951546	3	3	0.00023622	9606	Homo sapiens	PCSK6		R-HSA-8849157;R-HSA-72180;R-HSA-72185
R-HSA-912446	Meiotic recombination	1	58	0.00399614	0.951546	0.951546	2	9	0.000708661	9606	Homo sapiens	BLM		R-HSA-912429;R-HSA-912496
R-HSA-2162123	Synthesis of Prostaglandins (PG) and Thromboxanes (TX)	1	58	0.00399614	0.951546	0.951546	2	32	0.00251969	9606	Homo sapiens	SLC34A2		R-HSA-76500;R-HSA-2161613
R-HSA-163200	Respiratory electron transport, ATP synthesis by chemiosmotic coupling, and heat production by uncoupling proteins.	4	150	0.0103348	0.952747	0.952747	11	31	0.00244094	9606	Homo sapiens	NDUFA13;ME1;NEDD9;ETFA		R-HSA-6799191;R-HSA-6800870;R-HSA-163217;R-HSA-169270;R-HSA-6799202;R-HSA-6799197;R-HSA-6799196;R-HSA-6788556;R-HSA-6799179;R-HSA-6799178;R-HSA-169260
R-HSA-382556	ABC-family proteins mediated transport	3	122	0.00840568	0.952752	0.952752	3	27	0.00212598	9606	Homo sapiens	ERICH1;PSMB1;PSMF1		R-HSA-8866546;R-HSA-8866542;R-HSA-8866553
R-HSA-109582	Hemostasis	33	824	0.0567728	0.953804	0.953804	106	328	0.0258268	9606	Homo sapiens	APP;HDAC2;POLDIP2;PDE1C;TCF25;PDGFB;PLAT;C6orf25;SLC8A1;KNG1;RIMS2;BEST4;CAPN3;SIRPA;PDK1;YES1;ANGPT2;MITF;SEMA4G;TMX3;PRKAR1B;PAR1;ITGA11;POT1;PTPN9;SUCLG2;PRTN3;GNB5;ZFPM2;DOCK2;SIM2;PAFAH1B1		R-HSA-443910;R-HSA-418309;R-HSA-392195;R-HSA-443905;R-HSA-158218;R-HSA-114697;R-HSA-354060;R-HSA-5607004;R-HSA-443402;R-HSA-397835;R-HSA-939265;R-HSA-392202;R-HSA-481044;R-HSA-418581;R-HSA-418579;R-HSA-430096;R-HSA-418576;R-HSA-354066;R-HSA-5684801;R-HSA-354077;R-HSA-158747;R-HSA-158744;R-HSA-354073;R-HSA-443418;R-HSA-158750;R-HSA-354087;R-HSA-210977;R-HSA-158756;R-HSA-377644;R-HSA-158251;R-HSA-3…
R-HSA-202433	Generation of second messenger molecules	1	59	0.00406504	0.954015	0.954015	3	17	0.00133858	9606	Homo sapiens	HLA-DQB2		R-HSA-202245;R-HSA-202248;R-HSA-202216
R-HSA-2514856	The phototransduction cascade	1	59	0.00406504	0.954015	0.954015	2	27	0.00212598	9606	Homo sapiens	GNB5		R-HSA-2584246;R-HSA-74615
R-HSA-3247509	Chromatin modifying enzymes	8	256	0.0176381	0.956029	0.956029	13	84	0.00661417	9606	Homo sapiens	ATF7IP;PHLDB1;HDAC2;SVOP;PDGFB;SMYD3;SLC4A4;NFKB1		R-HSA-5637686;R-HSA-3247569;R-HSA-5244692;R-HSA-1183128;R-HSA-5651654;R-HSA-8865237;R-HSA-3782637;R-HSA-5661120;R-HSA-5159250;R-HSA-3769447;R-HSA-4827382;R-HSA-4724279;R-HSA-5651657
R-HSA-4839726	Chromatin organization	8	256	0.0176381	0.956029	0.956029	13	84	0.00661417	9606	Homo sapiens	ATF7IP;PHLDB1;HDAC2;SVOP;PDGFB;SMYD3;SLC4A4;NFKB1		R-HSA-5637686;R-HSA-3247569;R-HSA-5244692;R-HSA-1183128;R-HSA-5651654;R-HSA-8865237;R-HSA-3782637;R-HSA-5661120;R-HSA-5159250;R-HSA-3769447;R-HSA-4827382;R-HSA-4724279;R-HSA-5651657
R-HSA-597592	Post-translational protein modification	69	1592	0.109687	0.956285	0.956285	152	525	0.0413386	9606	Homo sapiens	SEMA5A;APP;TCF25;PLAT;PEPD;UPK1B;ADAMTSL3;TMED2;GALNT9;NUP214;FBXW11;ANK2;MITF;ANK3;EBF4;NR5A2;B3GNT6;RFT1;PGR;TOX;THOP1;HDAC4;SPTBN4;RAB5B;HDAC2;BLM;TMEM63C;NTM;GALNTL2;LYPD1;SLCO5A1;ADCY1;ADAMTS12;LYPD5;THBS2;LTBP1;FAM105B;KNG1;ACACA;ADAMTS16;ADAMTS14;ERICH1;GMDS;ARSJ;PSMB1;NCAM1;IGFBP7;PSMF1;DCAF10;RAB6B;GALNT2;LAMB2;LSAMP;LAMB1;ESR1;TMEM114;BRE;ITGA11;PTPN9;ALPL;TAB2;TAF4		R-HSA-8956040;R-HSA-163843;R-HSA-1614362;R-HSA-446212;R-HSA-8853379;R-HSA-8956045;R-HSA-913675;R-HSA-4616015;R-HSA-8955289;R-HSA-8943003;R-HSA-4341073;R-HSA-4090408;R-HSA-4546387;R-HSA-4568914;R-HSA-4655440;R-HSA-8943007;R-HSA-8852127;R-HSA-8865182;R-HSA-5665871;R-HSA-4570463;R-HSA-8955285;R-HSA-3640872;R-HSA-8852134;R-HSA-975919;R-HSA-6807877;R-HSA-8852133;R-HSA-6781764;R-HSA-8852132;R-HSA-68078…
R-HSA-5339562	Uptake and actions of bacterial toxins	1	60	0.00413394	0.956358	0.956358	6	65	0.00511811	9606	Homo sapiens	SYT1		R-HSA-5244402;R-HSA-5250979;R-HSA-5244404;R-HSA-5250986;R-HSA-5250972;R-HSA-5244397
R-HSA-4085001	Sialic acid metabolism	1	60	0.00413394	0.956358	0.956358	1	21	0.00165354	9606	Homo sapiens	NCAM1		R-HSA-4084984
R-HSA-381038	XBP1(S) activates chaperone genes	2	95	0.0065454	0.958248	0.958248	1	47	0.00370079	9606	Homo sapiens	CHL1		R-HSA-1791116
R-HSA-5368286	Mitochondrial translation initiation	2	96	0.0066143	0.960031	0.960031	2	4	0.000314961	9606	Homo sapiens	MTFMT;MRPL43		R-HSA-5389841;R-HSA-5389839
R-HSA-5250924	B-WICH complex positively regulates rRNA expression	1	62	0.00427174	0.960693	0.960693	3	3	0.00023622	9606	Homo sapiens	CAST		R-HSA-5250930;R-HSA-5250947;R-HSA-5250938
R-HSA-8956320	Nucleobase biosynthesis	1	62	0.00427174	0.960693	0.960693	3	23	0.00181102	9606	Homo sapiens	TMED2		R-HSA-73571;R-HSA-73573;R-HSA-73577
R-HSA-73929	Base-Excision Repair, AP Site Formation	1	62	0.00427174	0.960693	0.960693	6	62	0.00488189	9606	Homo sapiens	POT1		R-HSA-9629216;R-HSA-9629483;R-HSA-9629195;R-HSA-9629497;R-HSA-9629372;R-HSA-9629373
R-HSA-211897	Cytochrome P450 - arranged by substrate type	5	185	0.0127463	0.963906	0.963906	7	61	0.00480315	9606	Homo sapiens	SLC34A2;CYP2W1;NEDD4L;CYP46A1		R-HSA-211968;R-HSA-76500;R-HSA-76456;R-HSA-211966;R-HSA-211950;R-HSA-192061;R-HSA-193997
R-HSA-73772	RNA Polymerase I Promoter Escape	1	64	0.00440954	0.964598	0.964598	2	2	0.00015748	9606	Homo sapiens	CAST		R-HSA-73769;R-HSA-74986
R-HSA-446193	Biosynthesis of the N-glycan precursor (dolichol lipid-linked oligosaccharide, LLO) and transfer to a nascent protein	4	159	0.0109549	0.965707	0.965707	4	63	0.00496063	9606	Homo sapiens	TMEM114;GMDS;RFT1;NCAM1		R-HSA-446212;R-HSA-4084984;R-HSA-6787632;R-HSA-446201
R-HSA-1483166	Synthesis of PA	1	65	0.00447843	0.966402	0.966402	1	17	0.00133858	9606	Homo sapiens	NR5A2		R-HSA-1602446
R-HSA-1483191	Synthesis of PC	1	65	0.00447843	0.966402	0.966402	1	18	0.00141732	9606	Homo sapiens	LPIN1		R-HSA-1483203
R-HSA-3299685	Detoxification of Reactive Oxygen Species	1	65	0.00447843	0.966402	0.966402	1	34	0.00267717	9606	Homo sapiens	GPX5		R-HSA-6799695
R-HSA-446219	Synthesis of substrates in N-glycan biosythesis	3	131	0.00902577	0.966712	0.966712	3	49	0.00385827	9606	Homo sapiens	TMEM114;GMDS;NCAM1		R-HSA-4084984;R-HSA-6787632;R-HSA-446201
R-HSA-381070	IRE1alpha activates chaperones	2	101	0.0069588	0.967905	0.967905	1	53	0.00417323	9606	Homo sapiens	CHL1		R-HSA-1791116
R-HSA-6782210	Gap-filling DNA repair synthesis and ligation in TC-NER	1	66	0.00454733	0.968115	0.968115	2	2	0.00015748	9606	Homo sapiens	ERICH1		R-HSA-6782227;R-HSA-6782208
R-HSA-8979227	Triglyceride metabolism	1	66	0.00454733	0.968115	0.968115	1	24	0.00188976	9606	Homo sapiens	LPIN1		R-HSA-75899
R-HSA-8978934	Metabolism of cofactors	1	66	0.00454733	0.968115	0.968115	1	27	0.00212598	9606	Homo sapiens	PPP3CB		R-HSA-2162253
R-HSA-5368287	Mitochondrial translation	2	102	0.0070277	0.96929	0.96929	12	17	0.00133858	9606	Homo sapiens	MTFMT;MRPL43		R-HSA-5389842;R-HSA-5419264;R-HSA-5389857;R-HSA-5419281;R-HSA-5389841;R-HSA-5419271;R-HSA-5389848;R-HSA-5419273;R-HSA-5419279;R-HSA-5389839;R-HSA-5419261;R-HSA-5419277
R-HSA-73856	RNA Polymerase II Transcription Termination	1	67	0.00461623	0.969741	0.969741	2	4	0.000314961	9606	Homo sapiens	PCSK6		R-HSA-72180;R-HSA-77592
R-HSA-2029481	FCGR activation	2	103	0.0070966	0.970617	0.970617	4	6	0.000472441	9606	Homo sapiens	YES1;FCGR2C		R-HSA-2029452;R-HSA-2029449;R-HSA-1861621;R-HSA-2029459
R-HSA-6782135	Dual incision in TC-NER	1	68	0.00468513	0.971283	0.971283	6	6	0.000472441	9606	Homo sapiens	ERICH1		R-HSA-6782211;R-HSA-6782131;R-HSA-6782224;R-HSA-6782141;R-HSA-6782204;R-HSA-6782138
R-HSA-983189	Kinesins	1	68	0.00468513	0.971283	0.971283	2	14	0.00110236	9606	Homo sapiens	TCF25		R-HSA-983259;R-HSA-983266
R-HSA-379724	tRNA Aminoacylation	1	68	0.00468513	0.971283	0.971283	1	42	0.00330709	9606	Homo sapiens	FARS2		R-HSA-380203
R-HSA-8957322	Metabolism of steroids	10	322	0.0221855	0.971915	0.971915	20	235	0.0185039	9606	Homo sapiens	FAT1;NEDD4L;TAB2;PPAPDC2;CYP46A1;RBM46;THOP1;ACACA		R-HSA-8952137;R-HSA-159425;R-HSA-8963915;R-HSA-193766;R-HSA-209765;R-HSA-193064;R-HSA-192137;R-HSA-193070;R-HSA-193711;R-HSA-193997;R-HSA-8848215;R-HSA-193073;R-HSA-196086;R-HSA-2426160;R-HSA-4546387;R-HSA-1655845;R-HSA-469659;R-HSA-196126;R-HSA-193407;R-HSA-192061
R-HSA-9662851	Anti-inflammatory response favouring Leishmania parasite infection	9	297	0.020463	0.971934	0.971934	11	40	0.00314961	9606	Homo sapiens	PTGER4;YES1;PRKAR1B;FLII;NEDD4L;OXT;GNB5;ADCY1;FCGR2C		R-HSA-9660819;R-HSA-9664275;R-HSA-163617;R-HSA-392129;R-HSA-111925;R-HSA-9664278;R-HSA-9664261;R-HSA-8951727;R-HSA-111930;R-HSA-9660824;R-HSA-9660828
R-HSA-9664433	Leishmania parasite growth and survival	9	297	0.020463	0.971934	0.971934	11	40	0.00314961	9606	Homo sapiens	PTGER4;YES1;PRKAR1B;FLII;NEDD4L;OXT;GNB5;ADCY1;FCGR2C		R-HSA-9660819;R-HSA-9664275;R-HSA-163617;R-HSA-392129;R-HSA-111925;R-HSA-9664278;R-HSA-9664261;R-HSA-8951727;R-HSA-111930;R-HSA-9660824;R-HSA-9660828
R-HSA-1236974	ER-Phagosome pathway	4	165	0.0113683	0.97242	0.97242	4	10	0.000787402	9606	Homo sapiens	ERICH1;PSMB1;PSMF1;B2M		R-HSA-8863973;R-HSA-1236935;R-HSA-1236965;R-HSA-1236971
R-HSA-425366	Transport of bile salts and organic acids, metal ions and amine compounds	4	165	0.0113683	0.97242	0.97242	8	67	0.00527559	9606	Homo sapiens	PIWIL2;BMPER;LAMA1;SLC22A1		R-HSA-549129;R-HSA-549322;R-HSA-435349;R-HSA-374896;R-HSA-442368;R-HSA-561054;R-HSA-549279;R-HSA-433101
R-HSA-77289	Mitochondrial Fatty Acid Beta-Oxidation	2	105	0.00723439	0.973107	0.973107	5	47	0.00370079	9606	Homo sapiens	CYP2W1;VPS53		R-HSA-109339;R-HSA-77274;R-HSA-8874745;R-HSA-77263;R-HSA-109342
R-HSA-6811434	COPI-dependent Golgi-to-ER retrograde traffic	2	107	0.00737219	0.975393	0.975393	5	11	0.000866142	9606	Homo sapiens	TCF25;TMED2		R-HSA-6811427;R-HSA-6811426;R-HSA-6811423;R-HSA-6811418;R-HSA-6811417
R-HSA-6790901	rRNA modification in the nucleus and cytosol	1	71	0.00489183	0.975456	0.975456	1	8	0.000629921	9606	Homo sapiens	PTPN9		R-HSA-6790906
R-HSA-2559586	DNA Damage/Telomere Stress Induced Senescence	1	71	0.00489183	0.975456	0.975456	1	18	0.00141732	9606	Homo sapiens	POT1		R-HSA-3785711
R-HSA-212165	Epigenetic regulation of gene expression	3	139	0.00957696	0.975763	0.975763	9	34	0.00267717	9606	Homo sapiens	CAST;HDAC2;PDGFB		R-HSA-427366;R-HSA-5250930;R-HSA-5250947;R-HSA-427409;R-HSA-5250938;R-HSA-427404;R-HSA-5227490;R-HSA-433672;R-HSA-427336
R-HSA-381340	Transcriptional regulation of white adipocyte differentiation	2	108	0.00744109	0.976464	0.976464	11	18	0.00141732	9606	Homo sapiens	MED15;NFKB1		R-HSA-1183058;R-HSA-560472;R-HSA-560473;R-HSA-560491;R-HSA-560493;R-HSA-560510;R-HSA-381283;R-HSA-381309;R-HSA-1183003;R-HSA-560498;R-HSA-560517
R-HSA-70326	Glucose metabolism	3	140	0.00964586	0.976715	0.976715	6	50	0.00393701	9606	Homo sapiens	NUP214;GCK		R-HSA-70420;R-HSA-170810;R-HSA-170824;R-HSA-170825;R-HSA-170799;R-HSA-170796
R-HSA-189445	Metabolism of porphyrins	1	73	0.00502963	0.977896	0.977896	1	40	0.00314961	9606	Homo sapiens	CPOX;NCAM1		R-HSA-189421
R-HSA-5653656	Vesicle-mediated transport	31	824	0.0567728	0.978757	0.978757	97	251	0.0197638	9606	Homo sapiens	SPTBN4;APP;GPM6A;RAB5B;TCF25;RHOBTB3;OXT;PEPD;BICD1;ADAMTS14;ERICH1;CBS;VPS53;AKT3;TMED2;RAB6B;ARHGEF10;SYT1;BCL11B;GALNT2;HPS4;ANK2;ANK3;TPD52L1;NR5A2;VPS24;ACBD3;MCPH1;PAFAH1B1		R-HSA-8868230;R-HSA-5229132;R-HSA-8868236;R-HSA-2316347;R-HSA-8854173;R-HSA-2316349;R-HSA-6807877;R-HSA-6807875;R-HSA-8876193;R-HSA-8867756;R-HSA-8867754;R-HSA-190519;R-HSA-432688;R-HSA-190520;R-HSA-6811431;R-HSA-8849350;R-HSA-6811429;R-HSA-8849348;R-HSA-6811428;R-HSA-432706;R-HSA-6811427;R-HSA-432707;R-HSA-6811426;R-HSA-8877760;R-HSA-8854222;R-HSA-432712;R-HSA-8849353;R-HSA-8866269;R-HSA-8866268…
R-HSA-192105	Synthesis of bile acids and bile salts	2	111	0.00764779	0.979415	0.979415	5	83	0.00653543	9606	Homo sapiens	FAT1;CYP46A1		R-HSA-193766;R-HSA-192137;R-HSA-193407;R-HSA-193711;R-HSA-192061
R-HSA-211981	Xenobiotics	1	75	0.00516742	0.980093	0.980093	2	22	0.00173228	9606	Homo sapiens	CYP2W1		R-HSA-76456;R-HSA-211966
R-HSA-1483255	PI Metabolism	2	112	0.00771669	0.980316	0.980316	7	89	0.00700787	9606	Homo sapiens	MTMR3		R-HSA-6809254;R-HSA-6809238;R-HSA-1676203;R-HSA-1675994;R-HSA-6809325;R-HSA-6809309;R-HSA-6809320
R-HSA-193368	Synthesis of bile acids and bile salts via 7alpha-hydroxycholesterol	1	76	0.00523632	0.981109	0.981109	2	39	0.00307087	9606	Homo sapiens	FAT1		R-HSA-192137;R-HSA-193407
R-HSA-2559580	Oxidative Stress Induced Senescence	2	114	0.00785449	0.982005	0.982005	4	40	0.00314961	9606	Homo sapiens	ERICH1;EBF4		R-HSA-3229089;R-HSA-3223200;R-HSA-6804879;R-HSA-3229102
R-HSA-204005	COPII-mediated vesicle transport	1	77	0.00530522	0.982073	0.982073	10	16	0.00125984	9606	Homo sapiens	TMED2		R-HSA-5694439;R-HSA-5694418;R-HSA-203973;R-HSA-5694417;R-HSA-5694446;R-HSA-5694527;R-HSA-204008;R-HSA-5694522;R-HSA-5694441;R-HSA-5694409
R-HSA-373076	Class A/1 (Rhodopsin-like receptors)	15	462	0.0318313	0.982159	0.982159	17	152	0.0119685	9606	Homo sapiens	PIWIL2;PTGER4;APP;LPAR1;NEDD4L;OXT;KNG1;RXFP3;UTS2D;GALR2;PAR1;CAPRIN2;CMKLR1		R-HSA-391940;R-HSA-392263;R-HSA-374723;R-HSA-389026;R-HSA-8862700;R-HSA-391913;R-HSA-388596;R-HSA-388468;R-HSA-388503;R-HSA-389463;R-HSA-444848;R-HSA-388605;R-HSA-419389;R-HSA-444859;R-HSA-374331;R-HSA-445113;R-HSA-374298
R-HSA-2980736	Peptide hormone metabolism	3	147	0.0101282	0.982444	0.982444	6	63	0.00496063	9606	Homo sapiens	PCSK2;DPP4;NEDD4L		R-HSA-265301;R-HSA-9023627;R-HSA-9023626;R-HSA-9023178;R-HSA-9023633;R-HSA-9023632
R-HSA-2132295	MHC class II antigen presentation	3	148	0.0101971	0.983143	0.983143	24	26	0.00204724	9606	Homo sapiens	TCF25;HLA-DQB2;MCPH1		R-HSA-2130336;R-HSA-2213248;R-HSA-8951498;R-HSA-8951500;R-HSA-2130500;R-HSA-2130725;R-HSA-2130504;R-HSA-2130378;R-HSA-2130731;R-HSA-2130349;R-HSA-2130478;R-HSA-2130640;R-HSA-2130641;R-HSA-2213235;R-HSA-2213236;R-HSA-2130486;R-HSA-2213239;R-HSA-2213241;R-HSA-2130393;R-HSA-2213243;R-HSA-8856157;R-HSA-2130619;R-HSA-2213244;R-HSA-2213246
R-HSA-73886	Chromosome Maintenance	2	116	0.00799228	0.983553	0.983553	9	27	0.00212598	9606	Homo sapiens	BLM;POT1		R-HSA-163090;R-HSA-163120;R-HSA-174438;R-HSA-181450;R-HSA-163099;R-HSA-163096;R-HSA-164617;R-HSA-164620;R-HSA-176700
R-HSA-75105	Fatty acyl-CoA biosynthesis	1	79	0.00544302	0.983855	0.983855	1	24	0.00188976	9606	Homo sapiens	ACACA		R-HSA-200555
R-HSA-1280215	Cytokine Signaling in Immune system	50	1261	0.0868816	0.984534	0.984534	114	699	0.0550394	9606	Homo sapiens	SPTBN4;APP;EIF4E3;PDGFB;NEDD4L;PLAT;ADCY1;RASAL2;IL1RAP;THBS2;RXFP3;BEST4;RASGEF1A;ERICH1;ERBB4;RPS6KA2;PSMB1;CDH22;CAPN3;NCAM1;PSMF1;B2M;PDK1;PKNOX2;NUP214;YES1;FBXW11;MX2;IL18;IRAK3;MITF;FRS2;PTPN14;NFKB1;PTPN9;TAB2;PRTN3;HLA-DQB2		R-HSA-727819;R-HSA-8950410;R-HSA-5658435;R-HSA-9607304;R-HSA-8950423;R-HSA-879917;R-HSA-5658231;R-HSA-449058;R-HSA-8952749;R-HSA-450337;R-HSA-8950179;R-HSA-1031716;R-HSA-450346;R-HSA-1031713;R-HSA-8950183;R-HSA-8950456;R-HSA-451634;R-HSA-8950448;R-HSA-8848314;R-HSA-445752;R-HSA-5672980;R-HSA-5672978;R-HSA-448591;R-HSA-5684250;R-HSA-5684248;R-HSA-5672966;R-HSA-976991;R-HSA-5672965;R-HSA-450133;R-H…
R-HSA-198725	Nuclear Events (kinase and transcription factor activation)	1	80	0.00551192	0.984679	0.984679	2	47	0.00370079	9606	Homo sapiens	RPS6KA2		R-HSA-199895;R-HSA-198746
R-HSA-499943	Interconversion of nucleotide di- and triphosphates	1	81	0.00558082	0.985461	0.985461	1	33	0.00259843	9606	Homo sapiens	MAGI3		R-HSA-504054
R-HSA-449147	Signaling by Interleukins	22	639	0.0440265	0.986079	0.986079	73	490	0.0385827	9606	Homo sapiens	APP;YES1;FBXW11;IL18;NEDD4L;IRAK3;PLAT;IL1RAP;ADCY1;PTPN14;NFKB1;ERICH1;RPS6KA2;PSMB1;PTPN9;TAB2;PRTN3;PSMF1		R-HSA-727819;R-HSA-8950410;R-HSA-446862;R-HSA-6789615;R-HSA-6797293;R-HSA-8848395;R-HSA-450187;R-HSA-8848392;R-HSA-446870;R-HSA-446868;R-HSA-447130;R-HSA-8950423;R-HSA-879917;R-HSA-209063;R-HSA-449058;R-HSA-8952749;R-HSA-209061;R-HSA-8950575;R-HSA-2730894;R-HSA-450337;R-HSA-446894;R-HSA-6789325;R-HSA-8950179;R-HSA-446634;R-HSA-450346;R-HSA-8950183;R-HSA-8950456;R-HSA-451634;R-HSA-8950591;R-HSA-89…
R-HSA-1236977	Endosomal/Vacuolar pathway	1	82	0.00564972	0.986203	0.986203	3	4	0.000314961	9606	Homo sapiens	B2M		R-HSA-1236964;R-HSA-1236954;R-HSA-1236943
R-HSA-194068	Bile acid and bile salt metabolism	2	121	0.00833678	0.986879	0.986879	6	94	0.00740157	9606	Homo sapiens	FAT1;CYP46A1		R-HSA-159425;R-HSA-193766;R-HSA-192137;R-HSA-193407;R-HSA-193711;R-HSA-192061
R-HSA-9020591	Interleukin-12 signaling	1	84	0.00578752	0.987575	0.987575	15	56	0.00440945	9606	Homo sapiens	ADCY1		R-HSA-8950410;R-HSA-8950347;R-HSA-8950575;R-HSA-8950752;R-HSA-8950113;R-HSA-8950179;R-HSA-8981093;R-HSA-8950757;R-HSA-8952807;R-HSA-8950456;R-HSA-8950448;R-HSA-8950128;R-HSA-8950354;R-HSA-447226;R-HSA-8950423
R-HSA-162582	Signal Transduction	150	3364	0.231776	0.987772	0.987772	904	2347	0.184803	9606	Homo sapiens	APP;PHLDB1;FRMPD1;WIPF2;PLAT;PRDM2;IKZF1;IL1RAP;SLC4A4;RXFP3;IGF1R;RIMS2;BEST4;CAPN9;BMPER;RPS6KA2;AKT3;CAPN3;CMKLR1;PDK1;RGS7;MITF;FRS2;EBF4;BCR;UTS2D;PRKAR1B;PGR;SPTBN4;KHDRBS3;PDE1C;NOTCH4;FLII;LPAR1;PDGFB;NEDD4L;RASAL2;KNG1;STK3;ARHGAP22;GALR2;CDH22;STXBP5;SLC38A9;PSMF1;MAP2K5;STRA6;STARD13;YES1;SMURF1;ESRRG;PTK6;ESR1;NFKB1;ARHGAP24;ARHGAP33;GNAL;CAPRIN2;ECHDC1;TAB2;STRN;GNB5;SIM2;PIWIL2;PTPR…		R-HSA-5654614;R-HSA-5654615;R-HSA-5654612;R-HSA-5654608;R-HSA-1562641;R-HSA-380930;R-HSA-5654622;R-HSA-5654623;R-HSA-5654620;R-HSA-5654618;R-HSA-380949;R-HSA-5654596;R-HSA-5654597;R-HSA-5654594;R-HSA-9021596;R-HSA-5654592;R-HSA-5654607;R-HSA-8964241;R-HSA-2197562;R-HSA-5654605;R-HSA-2197564;R-HSA-5654603;R-HSA-5654600;R-HSA-9021609;R-HSA-5654646;R-HSA-5654647;R-HSA-5654643;R-HSA-178215;R-HSA-5654…
R-HSA-1236975	Antigen processing-Cross presentation	4	187	0.0128841	0.987902	0.987902	8	23	0.00181102	9606	Homo sapiens	ERICH1;PSMB1;PSMF1;B2M		R-HSA-8863973;R-HSA-1236935;R-HSA-1236964;R-HSA-1236965;R-HSA-1236954;R-HSA-1236970;R-HSA-1236971;R-HSA-1236943
R-HSA-6803157	Antimicrobial peptides	2	123	0.00847458	0.988018	0.988018	5	58	0.00456693	9606	Homo sapiens	DEFB127;PRTN3		R-HSA-6801687;R-HSA-1462023;R-HSA-1467269;R-HSA-1471322;R-HSA-6813659
R-HSA-6781827	Transcription-Coupled Nucleotide Excision Repair (TC-NER)	1	85	0.00585641	0.98821	0.98821	12	16	0.00125984	9606	Homo sapiens	ERICH1		R-HSA-6782069;R-HSA-6782004;R-HSA-6782227;R-HSA-6782211;R-HSA-6782131;R-HSA-6782208;R-HSA-6782224;R-HSA-6782141;R-HSA-6782204;R-HSA-6781867;R-HSA-6782138;R-HSA-6782234
R-HSA-877300	Interferon gamma signaling	6	250	0.0172247	0.989891	0.989891	2	15	0.0011811	9606	Homo sapiens	NCAM1;B2M;HLA-DQB2		R-HSA-1031716;R-HSA-1031713
R-HSA-6796648	TP53 Regulates Transcription of DNA Repair Genes	1	89	0.00613201	0.990439	0.990439	1	17	0.00133858	9606	Homo sapiens	RASGEF1A		R-HSA-6797712
R-HSA-1643685	Disease	91	2171	0.14958	0.990857	0.990857	271	1216	0.095748	9606	Homo sapiens	DIRAS3;SEMA5A;APP;CNTNAP2;TCF25;FRMPD1;WIPF2;OXT;PLAT;AQP2;SLC4A4;MED15;RPL6;SGSH;BEST4;RASGEF1A;BMPER;ADAMTSL3;AKT3;CAPN3;B2M;PDK1;RPS12;CAST;NUP214;SLC34A2;IL18;MITF;FRS2;KREMEN2;BCR;ZEB2;PRKAR1B;B3GNT6;RFT1;VPS24;DOCK2;MMADHC;MCPH1;HDAC4;PTGER4;HDAC2;LAMA1;FLII;NOTCH4;PDGFB;NEDD4L;ADCY1;ADAMTS12;THBS2;ACACA;ADAMTS16;ADAMTS14;ERICH1;ERBB4;PSMB1;SLC17A8;PTCHD4;PSMF1;ATG7;RPL17;STRA6;YES1;SYT1;BC…		R-HSA-184323;R-HSA-2023455;R-HSA-182279;R-HSA-2023451;R-HSA-182286;R-HSA-5339713;R-HSA-1839112;R-HSA-1839114;R-HSA-5096538;R-HSA-1839110;R-HSA-1839107;R-HSA-9613490;R-HSA-449058;R-HSA-9613498;R-HSA-9610942;R-HSA-167474;R-HSA-9665699;R-HSA-9665697;R-HSA-9665701;R-HSA-167477;R-HSA-9665700;R-HSA-9665707;R-HSA-9665705;R-HSA-167484;R-HSA-9665709;R-HSA-2769007;R-HSA-3149434;R-HSA-8876255;R-HSA-9610954;…
R-HSA-2871809	FCERI mediated Ca+2 mobilization	2	129	0.00888797	0.990885	0.990885	3	11	0.000866142	9606	Homo sapiens	PPP3CB;TMED2		R-HSA-2730872;R-HSA-2730849;R-HSA-2730867
R-HSA-5696399	Global Genome Nucleotide Excision Repair (GG-NER)	1	92	0.00633871	0.99183	0.99183	14	20	0.0015748	9606	Homo sapiens	ERICH1		R-HSA-5690996;R-HSA-5690997;R-HSA-5696465;R-HSA-5696670;R-HSA-5696664;R-HSA-5691000;R-HSA-5691001;R-HSA-6790487;R-HSA-6790454;R-HSA-5690213;R-HSA-5689861;R-HSA-6782943;R-HSA-5696655;R-HSA-5690988
R-HSA-420499	Class C/3 (Metabotropic glutamate/pheromone receptors)	1	93	0.00640761	0.992247	0.992247	1	7	0.000551181	9606	Homo sapiens	GABBR1		R-HSA-420688
R-HSA-5419276	Mitochondrial translation termination	1	94	0.00647651	0.992643	0.992643	5	5	0.000393701	9606	Homo sapiens	MRPL43		R-HSA-5419264;R-HSA-5419281;R-HSA-5419271;R-HSA-5419273;R-HSA-5419277
R-HSA-5389840	Mitochondrial translation elongation	1	94	0.00647651	0.992643	0.992643	5	8	0.000629921	9606	Homo sapiens	MRPL43		R-HSA-5389842;R-HSA-5389857;R-HSA-5389848;R-HSA-5419279;R-HSA-5419261
R-HSA-1614635	Sulfur amino acid metabolism	1	94	0.00647651	0.992643	0.992643	1	37	0.00291339	9606	Homo sapiens	CBS		R-HSA-1614524
R-HSA-446203	Asparagine N-linked glycosylation	12	421	0.0290065	0.992732	0.992732	27	144	0.0113386	9606	Homo sapiens	SPTBN4;UPK1B;TMEM114;ERICH1;GMDS;TCF25;RFT1;ITGA11;TMED2;NCAM1;ANK2;ANK3		R-HSA-446212;R-HSA-8853379;R-HSA-5694418;R-HSA-203973;R-HSA-4084984;R-HSA-5694417;R-HSA-6809006;R-HSA-6809003;R-HSA-6809011;R-HSA-6809010;R-HSA-6787632;R-HSA-5694410;R-HSA-8867288;R-HSA-5694409;R-HSA-1022127;R-HSA-975919;R-HSA-6807877;R-HSA-6807875;R-HSA-8850594;R-HSA-6786048;R-HSA-5694527;R-HSA-204008;R-HSA-5694522;R-HSA-5694439;R-HSA-5694446;R-HSA-5694441;R-HSA-446201
R-HSA-5688426	Deubiquitination	7	288	0.0198429	0.9928	0.9928	22	77	0.00606299	9606	Homo sapiens	ERICH1;BRE;PSMB1;TAB2;PSMF1;ESR1;ACACA		R-HSA-6783238;R-HSA-870479;R-HSA-6782628;R-HSA-6781764;R-HSA-5691381;R-HSA-5691411;R-HSA-936390;R-HSA-870437;R-HSA-5665854;R-HSA-8862184;R-HSA-5690790;R-HSA-5689539;R-HSA-5696960;R-HSA-5690080;R-HSA-5691439;R-HSA-5690319;R-HSA-8865182;R-HSA-5665871;R-HSA-2179291;R-HSA-5690157;R-HSA-5690152;R-HSA-3640872
R-HSA-2187338	Visual phototransduction	3	169	0.0116439	0.992932	0.992932	5	92	0.00724409	9606	Homo sapiens	MYO1D;GNB5;STRA6		R-HSA-2584246;R-HSA-2453876;R-HSA-2453863;R-HSA-2454081;R-HSA-74615
R-HSA-9635486	Infection with Mycobacterium tuberculosis	2	135	0.00930136	0.993079	0.993079	3	73	0.00574803	9606	Homo sapiens	ERICH1;B2M		R-HSA-9637635;R-HSA-9636439;R-HSA-9636461
R-HSA-1483206	Glycerophospholipid biosynthesis	5	232	0.0159846	0.993156	0.993156	21	133	0.0104724	9606	Homo sapiens	NR5A2;SMURF1;PITPNM3;LPIN1;OSBPL10		R-HSA-1482612;R-HSA-8867876;R-HSA-1482771;R-HSA-1602398;R-HSA-1482897;R-HSA-1602417;R-HSA-1482847;R-HSA-1482685;R-HSA-1482745;R-HSA-1602377;R-HSA-1482884;R-HSA-1483203;R-HSA-1602446;R-HSA-1602368;R-HSA-1482862;R-HSA-1482828;R-HSA-1602374;R-HSA-8869241;R-HSA-1482856;R-HSA-1482920;R-HSA-1482825
R-HSA-447115	Interleukin-12 family signaling	1	96	0.0066143	0.993376	0.993376	24	114	0.00897638	9606	Homo sapiens	ADCY1		R-HSA-8950410;R-HSA-8950347;R-HSA-8952749;R-HSA-8950575;R-HSA-8950752;R-HSA-8950113;R-HSA-8950179;R-HSA-8981093;R-HSA-8950757;R-HSA-8952807;R-HSA-8950183;R-HSA-8950456;R-HSA-8950364;R-HSA-8950269;R-HSA-8950591;R-HSA-8950448;R-HSA-8950128;R-HSA-8950354;R-HSA-447226;R-HSA-447130;R-HSA-8950741;R-HSA-8950423;R-HSA-8952823;R-HSA-8950583
R-HSA-212436	Generic Transcription Pathway	61	1553	0.107	0.993486	0.993486	120	824	0.0648819	9606	Homo sapiens	CNTNAP2;ZNF250;PLAT;SLC4A4;MED15;RPTOR;PPP3CB;RASGEF1A;AKT3;PDK1;EBF4;NR5A2;POT1;PGR;THOP1;HDAC4;RAB5B;NLGN1;HDAC2;BLM;NOTCH4;PDGFB;NEDD4L;ADCY1;ADAMTS16;NUAK1;ERICH1;PSMB1;A2BP1;ZSCAN12;SLC38A9;PTCHD4;PSMF1;YES1;AUTS2;SMURF1;DAW1;ARID3A;ESRRG;ESR1;GCK;NFKB1;SKI;TBX15;OCLN;JMY;TAB2;TAF4;LPIN1		R-HSA-2186785;R-HSA-8931981;R-HSA-8939904;R-HSA-3790130;R-HSA-8878220;R-HSA-8864395;R-HSA-9623427;R-HSA-8937369;R-HSA-6805109;R-HSA-6805620;R-HSA-9022365;R-HSA-9009308;R-HSA-8878237;R-HSA-8939667;R-HSA-9022359;R-HSA-8939688;R-HSA-9005995;R-HSA-8878243;R-HSA-870437;R-HSA-2186767;R-HSA-8939706;R-HSA-8939963;R-HSA-3222020;R-HSA-380979;R-HSA-870449;R-HSA-8932020;R-HSA-2186780;R-HSA-8932021;R-HSA-8704…
R-HSA-5689880	Ub-specific processing proteases	4	206	0.0141932	0.994224	0.994224	12	40	0.00314961	9606	Homo sapiens	ERICH1;PSMB1;PSMF1;ACACA		R-HSA-870479;R-HSA-6782628;R-HSA-6781764;R-HSA-5689539;R-HSA-5696960;R-HSA-5690080;R-HSA-936390;R-HSA-870437;R-HSA-5690157;R-HSA-5690152;R-HSA-8862184;R-HSA-3640872
R-HSA-977606	Regulation of Complement cascade	2	139	0.00957696	0.994244	0.994244	8	42	0.00330709	9606	Homo sapiens	CR1L;C4BPB		R-HSA-981535;R-HSA-977626;R-HSA-981658;R-HSA-981637;R-HSA-977619;R-HSA-981648;R-HSA-981680;R-HSA-981665
R-HSA-1989781	PPARA activates gene expression	3	174	0.0119884	0.994276	0.994276	3	41	0.00322835	9606	Homo sapiens	ME1;MED15		R-HSA-560473;R-HSA-1989756;R-HSA-560517
R-HSA-73884	Base Excision Repair	1	99	0.006821	0.99434	0.99434	6	105	0.00826772	9606	Homo sapiens	POT1		R-HSA-9629216;R-HSA-9629483;R-HSA-9629195;R-HSA-9629497;R-HSA-9629372;R-HSA-9629373
R-HSA-71387	Metabolism of carbohydrates	13	456	0.0314179	0.994425	0.994425	21	243	0.0191339	9606	Homo sapiens	NUP214;CHST9;UPK1B;ATXN2;ERICH1;RASGEF1A;B3GNT6;OXT;GCK;RBKS;DERA;SGSH		R-HSA-2025724;R-HSA-2090043;R-HSA-1971483;R-HSA-2046298;R-HSA-2025723;R-HSA-2046265;R-HSA-9603989;R-HSA-3781009;R-HSA-170824;R-HSA-170825;R-HSA-8955844;R-HSA-170799;R-HSA-1678708;R-HSA-170796;R-HSA-1878002;R-HSA-70420;R-HSA-174389;R-HSA-170810;R-HSA-3780995;R-HSA-174392;R-HSA-6787321
R-HSA-9610379	HCMV Late Events	3	175	0.0120573	0.994513	0.994513	4	19	0.00149606	9606	Homo sapiens	NUP214;VPS24		R-HSA-9636128;R-HSA-9610954;R-HSA-9610942;R-HSA-9629004
R-HSA-400206	Regulation of lipid metabolism by PPARalpha	3	176	0.0121262	0.994741	0.994741	3	44	0.00346457	9606	Homo sapiens	ME1;MED15		R-HSA-560473;R-HSA-1989756;R-HSA-560517
R-HSA-211945	Phase I - Functionalization of compounds	7	298	0.0205319	0.994874	0.994874	9	98	0.00771654	9606	Homo sapiens	SLC34A2;CYP2W1;MARC2;NEDD4L;CYP46A1;LTBP1		R-HSA-8936442;R-HSA-211968;R-HSA-76500;R-HSA-6784959;R-HSA-76456;R-HSA-211966;R-HSA-211950;R-HSA-192061;R-HSA-193997
R-HSA-196854	Metabolism of vitamins and cofactors	10	382	0.0263194	0.99513	0.99513	12	205	0.0161417	9606	Homo sapiens	PPP3CB;YES1;PARP4;PAR1;RFT1;PSMB1;STXBP5;MTHFS;FMN1;ACACA;MMADHC		R-HSA-8938073;R-HSA-6806966;R-HSA-200512;R-HSA-3149492;R-HSA-3149494;R-HSA-196964;R-HSA-3065958;R-HSA-6801342;R-HSA-2993814;R-HSA-3149563;R-HSA-2162253;R-HSA-3165230
R-HSA-983170	Antigen Presentation: Folding, assembly and peptide loading of class I MHC	1	102	0.0070277	0.995164	0.995164	11	16	0.00125984	9606	Homo sapiens	B2M		R-HSA-983422;R-HSA-983421;R-HSA-8951499;R-HSA-983146;R-HSA-983161;R-HSA-983142;R-HSA-983427;R-HSA-983426;R-HSA-983138;R-HSA-983425;R-HSA-983424
R-HSA-6785807	Interleukin-4 and Interleukin-13 signaling	4	211	0.0145377	0.995263	0.995263	3	46	0.00362205	9606	Homo sapiens	IL18;NEDD4L;ADCY1		R-HSA-6789615;R-HSA-6789325;R-HSA-6797293
R-HSA-392499	Metabolism of proteins	97	2354	0.162188	0.995935	0.995935	240	891	0.0701575	9606	Homo sapiens	DIRAS3;SEMA5A;PCSK2;APP;MTFMT;TCF25;PLAT;AQP2;PEPD;MED15;RPL6;FARS2;ZDBF2;UPK1B;RASGEF1A;CHL1;ADAMTSL3;TMED2;B2M;GALNT9;RGS7;RPS12;PKNOX2;NUP214;SLC34A2;FBXW11;ANK2;MITF;ANK3;EBF4;MRPL43;NR5A2;B3GNT6;RFT1;PGR;TOX;THOP1;HDAC4;SPTBN4;RAB5B;HDAC2;BLM;TMEM63C;NTM;GALNTL2;LYPD1;NEDD4L;SLCO5A1;TMTC1;ADCY1;ADAMTS12;LYPD5;THBS2;LTBP1;FAM105B;KNG1;ACACA;ADAMTS16;DPP4;ADAMTS14;SRP72;ERICH1;GMDS;ARSJ;PSMB1;…		R-HSA-8956040;R-HSA-163843;R-HSA-1614362;R-HSA-9023627;R-HSA-9023626;R-HSA-8956045;R-HSA-5660752;R-HSA-5660753;R-HSA-4090408;R-HSA-9023633;R-HSA-8852127;R-HSA-5692495;R-HSA-9023632;R-HSA-5665871;R-HSA-3640872;R-HSA-8852134;R-HSA-975919;R-HSA-8852133;R-HSA-8852132;R-HSA-8852131;R-HSA-8850594;R-HSA-8852130;R-HSA-8852129;R-HSA-8852128;R-HSA-870437;R-HSA-381487;R-HSA-8852136;R-HSA-3000348;R-HSA-53898…
R-HSA-9609690	HCMV Early Events	4	215	0.0148133	0.995962	0.995962	4	12	0.000944882	9606	Homo sapiens	NUP214;TCF25;NFKB1		R-HSA-9621073;R-HSA-9614369;R-HSA-9614343;R-HSA-9614367
R-HSA-1280218	Adaptive Immune System	35	999	0.0688301	0.995989	0.995989	122	261	0.0205512	9606	Homo sapiens	TCF25;NEDD4L;PLAT;PPP3CB;BEST4;ERICH1;AKT3;PSMB1;TMED2;NCAM1;PSMF1;UNKL;B2M;ATG7;PDK1;YES1;GALNT2;FBXW11;SMURF1;ANK2;MITF;PDCD1LG2;NFKB1;CLCN7;HECW2;TRIM36;TAB2;GNB5;THOP1;HLA-DQB2;MCPH1		R-HSA-199169;R-HSA-2130725;R-HSA-202245;R-HSA-202500;R-HSA-202248;R-HSA-2130731;R-HSA-202510;R-HSA-2130478;R-HSA-939265;R-HSA-8850326;R-HSA-1168640;R-HSA-1168643;R-HSA-1168642;R-HSA-2130486;R-HSA-2317314;R-HSA-202534;R-HSA-198955;R-HSA-198958;R-HSA-202541;R-HSA-202291;R-HSA-8850356;R-HSA-2317332;R-HSA-202307;R-HSA-8951498;R-HSA-8951499;R-HSA-392513;R-HSA-8951500;R-HSA-198983;R-HSA-2213235;R-HSA-2…
R-HSA-909733	Interferon alpha/beta signaling	3	184	0.0126774	0.996262	0.996262	2	20	0.0015748	9606	Homo sapiens	MX2		R-HSA-1015702;R-HSA-1015699
R-HSA-2730905	Role of LAT2/NTAL/LAB on calcium mobilization	1	107	0.00737219	0.99628	0.99628	1	7	0.000551181	9606	Homo sapiens	PDK1		R-HSA-202164
R-HSA-166658	Complement cascade	2	156	0.0107482	0.997391	0.997391	8	71	0.00559055	9606	Homo sapiens	CR1L;C4BPB		R-HSA-981535;R-HSA-977626;R-HSA-981658;R-HSA-981637;R-HSA-977619;R-HSA-981648;R-HSA-981680;R-HSA-981665
R-HSA-6805567	Keratinization	4	226	0.0155712	0.997409	0.997409	18	34	0.00267717	9606	Homo sapiens	KRT82;KRT10;PCSK6;IVL;TSPAN31		R-HSA-6806629;R-HSA-6805573;R-HSA-8849797;R-HSA-6814734;R-HSA-6810894;R-HSA-6814764;R-HSA-6805546;R-HSA-6806613;R-HSA-6810357;R-HSA-6811539;R-HSA-6810899;R-HSA-6814387;R-HSA-6806610;R-HSA-6809393;R-HSA-6809663;R-HSA-8942224;R-HSA-6814298;R-HSA-6810937
R-HSA-1483257	Phospholipid metabolism	7	325	0.0223922	0.99801	0.99801	28	218	0.0171654	9606	Homo sapiens	MTMR3;NR5A2;SMURF1;PITPNM3;LPIN1;OSBPL10		R-HSA-6809254;R-HSA-1675994;R-HSA-1482771;R-HSA-1602398;R-HSA-1482897;R-HSA-1482847;R-HSA-6809325;R-HSA-6809320;R-HSA-1602377;R-HSA-1482884;R-HSA-1483203;R-HSA-1602446;R-HSA-1602368;R-HSA-1482828;R-HSA-1602374;R-HSA-1482825;R-HSA-1482612;R-HSA-8867876;R-HSA-1602417;R-HSA-1482685;R-HSA-1482745;R-HSA-6809238;R-HSA-1676203;R-HSA-1482862;R-HSA-6809309;R-HSA-8869241;R-HSA-1482856;R-HSA-1482920
R-HSA-5696398	Nucleotide Excision Repair	1	119	0.00819898	0.998019	0.998019	26	36	0.00283465	9606	Homo sapiens	ERICH1		R-HSA-5696465;R-HSA-5696670;R-HSA-6781867;R-HSA-5696664;R-HSA-6790454;R-HSA-6782069;R-HSA-6782004;R-HSA-5689861;R-HSA-6782131;R-HSA-5696655;R-HSA-6782141;R-HSA-6782204;R-HSA-6782138;R-HSA-5690996;R-HSA-5690997;R-HSA-6782211;R-HSA-6782208;R-HSA-5691000;R-HSA-5691001;R-HSA-6790487;R-HSA-5690213;R-HSA-6782227;R-HSA-6782224;R-HSA-6782943;R-HSA-5690988;R-HSA-6782234
R-HSA-74160	Gene expression (Transcription)	71	1850	0.127463	0.998298	0.998298	172	996	0.0784252	9606	Homo sapiens	PIWIL2;PIWIL1;CNTNAP2;ZNF250;PLAT;PCSK6;SLC4A4;MED15;RPTOR;PPP3CB;IPO8;RASGEF1A;AKT3;PDK1;CAST;NUP214;EBF4;POLRMT;NR5A2;POT1;PGR;THOP1;HDAC4;RAB5B;NLGN1;HDAC2;BLM;NOTCH4;PDGFB;NEDD4L;ADCY1;ADAMTS16;NUAK1;ERICH1;PSMB1;A2BP1;ZSCAN12;SLC38A9;PTCHD4;PSMF1;YES1;AUTS2;SMURF1;DAW1;ARID3A;ESRRG;ESR1;GCK;NFKB1;SKI;TBX15;OCLN;NFIA;JMY;TAB2;TSNAX-DISC1;TAF4;LPIN1		R-HSA-2186785;R-HSA-8931981;R-HSA-8939904;R-HSA-73739;R-HSA-3790130;R-HSA-8878220;R-HSA-8864395;R-HSA-433672;R-HSA-5601883;R-HSA-9623427;R-HSA-8937369;R-HSA-6805109;R-HSA-6805620;R-HSA-9022365;R-HSA-9009308;R-HSA-5615682;R-HSA-77592;R-HSA-8878237;R-HSA-8939667;R-HSA-73757;R-HSA-9022359;R-HSA-73758;R-HSA-8939688;R-HSA-5250930;R-HSA-9005995;R-HSA-5601910;R-HSA-9613494;R-HSA-8878243;R-HSA-73769;R-HS…
R-HSA-500792	GPCR ligand binding	19	652	0.0449221	0.99832	0.99832	21	179	0.0140945	9606	Homo sapiens	PIWIL2;PTGER4;APP;GABBR1;WNT7B;LPAR1;NEDD4L;OXT;KNG1;RXFP3;UTS2D;CR1L;GALR2;PAR1;CAPRIN2;GNB5;CMKLR1		R-HSA-391940;R-HSA-392263;R-HSA-374723;R-HSA-389026;R-HSA-381612;R-HSA-8862700;R-HSA-391913;R-HSA-201708;R-HSA-388596;R-HSA-388468;R-HSA-388503;R-HSA-389463;R-HSA-420688;R-HSA-444848;R-HSA-879674;R-HSA-388605;R-HSA-419389;R-HSA-444859;R-HSA-374331;R-HSA-445113;R-HSA-374298
R-HSA-9609646	HCMV Infection	5	270	0.0186027	0.998394	0.998394	8	31	0.00244094	9606	Homo sapiens	NUP214;TCF25;VPS24;NFKB1		R-HSA-9621073;R-HSA-9614369;R-HSA-9636128;R-HSA-9614343;R-HSA-9610954;R-HSA-9610942;R-HSA-9614367;R-HSA-9629004
R-HSA-2871796	FCERI mediated MAPK activation	1	124	0.00854348	0.998476	0.998476	1	20	0.0015748	9606	Homo sapiens	MITF		R-HSA-2424477
R-HSA-73894	DNA Repair	8	368	0.0253548	0.998779	0.998779	105	327	0.025748	9606	Homo sapiens	RAB5B;BLM;ERICH1;BRE;RASGEF1A;KIAA0146;MGMT;POT1		R-HSA-5684052;R-HSA-69891;R-HSA-5655892;R-HSA-5656148;R-HSA-5656158;R-HSA-5685341;R-HSA-6786155;R-HSA-5683801;R-HSA-6786166;R-HSA-6782069;R-HSA-5685838;R-HSA-5653838;R-HSA-6786171;R-HSA-5690996;R-HSA-5690997;R-HSA-5686642;R-HSA-5684081;R-HSA-5686398;R-HSA-5693564;R-HSA-5691000;R-HSA-9629372;R-HSA-5693561;R-HSA-5691001;R-HSA-9629373;R-HSA-5693542;R-HSA-6790487;R-HSA-5684071;R-HSA-5690213;R-HSA-569…
R-HSA-2029485	Role of phospholipids in phagocytosis	1	129	0.00888797	0.998828	0.998828	5	12	0.000944882	9606	Homo sapiens	FCGR2C		R-HSA-2029272;R-HSA-2029273;R-HSA-2029270;R-HSA-2029271;R-HSA-2029268
R-HSA-73857	RNA Polymerase II Transcription	62	1692	0.116577	0.999199	0.999199	139	885	0.069685	9606	Homo sapiens	CNTNAP2;ZNF250;PLAT;PCSK6;SLC4A4;MED15;RPTOR;PPP3CB;RASGEF1A;AKT3;PDK1;EBF4;NR5A2;POT1;PGR;THOP1;HDAC4;RAB5B;NLGN1;HDAC2;BLM;NOTCH4;PDGFB;NEDD4L;ADCY1;ADAMTS16;NUAK1;ERICH1;PSMB1;A2BP1;ZSCAN12;SLC38A9;PTCHD4;PSMF1;YES1;AUTS2;SMURF1;DAW1;ARID3A;ESRRG;ESR1;GCK;NFKB1;SKI;TBX15;OCLN;JMY;TAB2;TAF4;LPIN1		R-HSA-2186785;R-HSA-8931981;R-HSA-8939904;R-HSA-3790130;R-HSA-8878220;R-HSA-8864395;R-HSA-9623427;R-HSA-8937369;R-HSA-6805109;R-HSA-6805620;R-HSA-9022365;R-HSA-9009308;R-HSA-77592;R-HSA-8878237;R-HSA-8939667;R-HSA-9022359;R-HSA-8939688;R-HSA-9005995;R-HSA-9613494;R-HSA-8878243;R-HSA-870437;R-HSA-9613497;R-HSA-2186767;R-HSA-8939706;R-HSA-8939963;R-HSA-3222020;R-HSA-380979;R-HSA-870449;R-HSA-893202…
R-HSA-8953854	Metabolism of RNA	23	782	0.053879	0.999238	0.999238	57	187	0.0147244	9606	Homo sapiens	NUP214;DIRAS3;YES1;SNRPN;C2CD2;CDC5L;TMTC1;TFIP11;PCSK6;AQP2;MED15;RPL6;ESM1;ERICH1;BMPER;PSMB1;PTPN9;PSMF1;RPL17;FERMT2;RPS12;PKNOX2		R-HSA-8849157;R-HSA-429955;R-HSA-8941312;R-HSA-450580;R-HSA-77587;R-HSA-158481;R-HSA-77589;R-HSA-158484;R-HSA-77591;R-HSA-77590;R-HSA-77593;R-HSA-77592;R-HSA-77594;R-HSA-6783483;R-HSA-6790906;R-HSA-927889;R-HSA-927789;R-HSA-450466;R-HSA-450595;R-HSA-72103;R-HSA-72231;R-HSA-72107;R-HSA-429992;R-HSA-72124;R-HSA-72127;R-HSA-450488;R-HSA-72130;R-HSA-430021;R-HSA-159046;R-HSA-159050;R-HSA-72139;R-HSA-…
R-HSA-72306	tRNA processing	2	182	0.0125396	0.999238	0.999238	1	54	0.00425197	9606	Homo sapiens	NUP214		R-HSA-6783483
R-HSA-8956319	Nucleobase catabolism	1	139	0.00957696	0.999307	0.999307	2	58	0.00456693	9606	Homo sapiens	DPYS		R-HSA-73618;R-HSA-73589
R-HSA-5663205	Infectious disease	39	1174	0.0808874	0.999326	0.999326	86	494	0.0388976	9606	Homo sapiens	DIRAS3;PTGER4;APP;CNTNAP2;TCF25;WIPF2;FLII;NEDD4L;OXT;ADCY1;AQP2;MED15;RPL6;ERICH1;PSMB1;PSMF1;B2M;RPL17;RPS12;NUP214;YES1;SYT1;BCL11B;DAW1;IL18;NFKB1;PRKAR1B;PTPN9;VPS24;GNB5;TAF4;DOCK2;FCGR2C;MCPH1		R-HSA-9660819;R-HSA-9664275;R-HSA-184323;R-HSA-2029469;R-HSA-2029466;R-HSA-182279;R-HSA-9664278;R-HSA-2029465;R-HSA-9666458;R-HSA-3159227;R-HSA-9660824;R-HSA-182286;R-HSA-180622;R-HSA-9614367;R-HSA-9660828;R-HSA-9637635;R-HSA-168337;R-HSA-9614343;R-HSA-9664261;R-HSA-2197691;R-HSA-2197690;R-HSA-192925;R-HSA-9613490;R-HSA-5244402;R-HSA-163617;R-HSA-449058;R-HSA-5244404;R-HSA-8951727;R-HSA-9613498;R…
R-HSA-418555	G alpha (s) signalling events	15	605	0.0416839	0.999686	0.999686	9	18	0.00141732	9606	Homo sapiens	PTGER4;GNAL;PDE1C;PDE4D;OR2W1;FLII;OR2H1;NEDD4L;OR13F1;OXT;GNB5;ADCY1		R-HSA-381749;R-HSA-379044;R-HSA-163617;R-HSA-381750;R-HSA-392129;R-HSA-744887;R-HSA-744886;R-HSA-751013;R-HSA-418553
R-HSA-71291	Metabolism of amino acids and derivatives	17	662	0.0456111	0.999716	0.999716	13	285	0.0224409	9606	Homo sapiens	DIRAS3;CTTNBP2;ARID3A;AQP2;HNMT;MED15;RPL6;STK3;RASGEF1A;ERICH1;CBS;PSMB1;PTPN9;PSMF1;RPL17;PSPH;RPS12		R-HSA-353125;R-HSA-977324;R-HSA-1614524;R-HSA-2408544;R-HSA-2408525;R-HSA-6798317;R-HSA-2408559;R-HSA-6793591;R-HSA-70899;R-HSA-2408529;R-HSA-2408540;R-HSA-175993;R-HSA-5333615
R-HSA-15869	Metabolism of nucleotides	3	254	0.0175003	0.999832	0.999832	6	135	0.0106299	9606	Homo sapiens	DPYS;MAGI3;TMED2		R-HSA-504054;R-HSA-73571;R-HSA-73618;R-HSA-73589;R-HSA-73573;R-HSA-73577
R-HSA-2142753	Arachidonic acid metabolism	1	166	0.0114372	0.999833	0.999833	2	77	0.00606299	9606	Homo sapiens	SLC34A2		R-HSA-76500;R-HSA-2161613
R-HSA-388396	GPCR downstream signalling	44	1359	0.0936337	0.999856	0.999856	90	258	0.020315	9606	Homo sapiens	PIWIL2;PTGER4;APP;RGS17;PDE1C;FLII;LPAR1;NEDD4L;OXT;ADCY1;KNG1;RXFP3;CAMKK2;RIMS2;AKAP13;PPP3CB;GALR2;OR2W1;RPS6KA2;AKT3;OR13F1;PDK1;RGS7;STRA6;ARHGEF10;GABBR1;PDE4D;OR2H1;MITF;MYO1D;UTS2D;GNAL;PRKAR1B;PAR1;CAPRIN2;GNB5		R-HSA-8982025;R-HSA-167427;R-HSA-749448;R-HSA-8982026;R-HSA-392064;R-HSA-749454;R-HSA-749453;R-HSA-749452;R-HSA-750988;R-HSA-167429;R-HSA-8982017;R-HSA-8982019;R-HSA-392206;R-HSA-167433;R-HSA-8982018;R-HSA-8982021;R-HSA-749446;R-HSA-8981892;R-HSA-8982020;R-HSA-8964614;R-HSA-112271;R-HSA-2584246;R-HSA-392212;R-HSA-8964634;R-HSA-751001;R-HSA-420883;R-HSA-8964241;R-HSA-750993;R-HSA-749456;R-HSA-7510…
R-HSA-372790	Signaling by GPCR	47	1485	0.102315	0.999961	0.999961	111	437	0.0344094	9606	Homo sapiens	PIWIL2;PTGER4;APP;RGS17;PDE1C;FLII;LPAR1;NEDD4L;OXT;ADCY1;KNG1;RXFP3;CAMKK2;RIMS2;AKAP13;PPP3CB;GALR2;OR2W1;RPS6KA2;AKT3;OR13F1;PDK1;RGS7;STRA6;CMKLR1;ARHGEF10;GABBR1;PDE4D;WNT7B;OR2H1;MITF;MYO1D;UTS2D;GNAL;PRKAR1B;PAR1;CR1L;CAPRIN2;GNB5		R-HSA-167427;R-HSA-391940;R-HSA-167429;R-HSA-392206;R-HSA-167433;R-HSA-8981892;R-HSA-392212;R-HSA-420883;R-HSA-8964241;R-HSA-374298;R-HSA-163617;R-HSA-9619125;R-HSA-8964271;R-HSA-8951727;R-HSA-381749;R-HSA-381750;R-HSA-201783;R-HSA-111925;R-HSA-879674;R-HSA-201787;R-HSA-111930;R-HSA-419389;R-HSA-9618863;R-HSA-374331;R-HSA-392263;R-HSA-2453863;R-HSA-2453876;R-HSA-389463;R-HSA-111955;R-HSA-8964317;…
R-HSA-8978868	Fatty acid metabolism	7	429	0.0295577	0.999962	0.999962	13	217	0.0170866	9606	Homo sapiens	SLC34A2;ACOXL;CYP2W1;RASGEF1A;VPS53;POT1;ACACA		R-HSA-389889;R-HSA-200555;R-HSA-75851;R-HSA-200424;R-HSA-2161613;R-HSA-77263;R-HSA-390250;R-HSA-76500;R-HSA-109339;R-HSA-2066788;R-HSA-77274;R-HSA-8874745;R-HSA-109342
R-HSA-156580	Phase II - Conjugation of compounds	2	258	0.0177759	0.999981	0.999981	3	72	0.00566929	9606	Homo sapiens	PODXL2;RASGEF1A		R-HSA-174389;R-HSA-174392;R-HSA-8954262
R-HSA-168249	Innate Immune System	39	1329	0.0915668	0.999985	0.999985	149	697	0.0548819	9606	Homo sapiens	APP;RAB5B;TCF25;DEFB127;WIPF2;PLAT;C4BPB;PPP3CB;CRACR2A;BEST4;RNF216;ERICH1;RPS6KA2;PSMB1;TMED2;SIRPA;MBP;PSMF1;B2M;ATG7;PDK1;YES1;PTPRN2;BCL11B;FBXW11;IRAK3;MITF;ANK3;NFKB1;DERA;CR1L;POT1;TAB2;PRTN3;DOCK2;FCGR2C		R-HSA-727819;R-HSA-2395439;R-HSA-936960;R-HSA-879362;R-HSA-5621573;R-HSA-981535;R-HSA-1462023;R-HSA-9645442;R-HSA-936991;R-HSA-9604480;R-HSA-936986;R-HSA-5362500;R-HSA-936475;R-HSA-5607757;R-HSA-177690;R-HSA-5607759;R-HSA-177692;R-HSA-975147;R-HSA-202534;R-HSA-450337;R-HSA-450346;R-HSA-202541;R-HSA-2395412;R-HSA-450358;R-HSA-2130194;R-HSA-451634;R-HSA-1296421;R-HSA-2272795;R-HSA-879411;R-HSA-2730…
R-HSA-198933	Immunoregulatory interactions between a Lymphoid and a non-Lymphoid cell	3	316	0.0217721	0.999991	0.999991	14	43	0.00338583	9606	Homo sapiens	NCAM1;B2M;THOP1		R-HSA-199043;R-HSA-199587;R-HSA-199169;R-HSA-198983;R-HSA-199558;R-HSA-198955;R-HSA-199566;R-HSA-198958;R-HSA-8850326;R-HSA-8850356;R-HSA-199062;R-HSA-199579;R-HSA-199576;R-HSA-199583
R-HSA-381753	Olfactory Signaling Pathway	6	432	0.0297644	0.999992	0.999992	2	2	0.00015748	9606	Homo sapiens	GNAL;OR2W1;OR2H1;OR13F1		R-HSA-381749;R-HSA-381750
R-HSA-211859	Biological oxidations	9	545	0.03755	0.999995	0.999995	12	188	0.0148031	9606	Homo sapiens	SLC34A2;CYP2W1;PODXL2;RASGEF1A;MARC2;NEDD4L;CYP46A1;LTBP1		R-HSA-8936442;R-HSA-211968;R-HSA-76500;R-HSA-174389;R-HSA-6784959;R-HSA-76456;R-HSA-174392;R-HSA-211966;R-HSA-211950;R-HSA-8954262;R-HSA-192061;R-HSA-193997
R-HSA-168256	Immune System	91	2823	0.194502	1	1	359	1598	0.125827	9606	Homo sapiens	APP;EIF4E3;TCF25;WIPF2;PLAT;C4BPB;IL1RAP;RXFP3;PPP3CB;BEST4;RASGEF1A;RPS6KA2;AKT3;TMED2;CAPN3;SIRPA;UNKL;B2M;PDK1;PKNOX2;NUP214;FBXW11;IL18;ANK2;IRAK3;MITF;FRS2;ANK3;PDCD1LG2;HECW2;POT1;PRTN3;DOCK2;THOP1;HLA-DQB2;MCPH1;SPTBN4;RAB5B;DEFB127;PDGFB;NEDD4L;RASAL2;ADCY1;THBS2;CRACR2A;ERICH1;RNF216;ERBB4;PSMB1;CDH22;NCAM1;MBP;PSMF1;ATG7;YES1;PTPRN2;BCL11B;GALNT2;SMURF1;MX2;PTPN14;NFKB1;DERA;CLCN7;CR1L;…		R-HSA-8950410;R-HSA-199169;R-HSA-202245;R-HSA-202248;R-HSA-2130478;R-HSA-936960;R-HSA-981535;R-HSA-936991;R-HSA-936986;R-HSA-936475;R-HSA-2130486;R-HSA-177690;R-HSA-9607304;R-HSA-177692;R-HSA-8950423;R-HSA-2317314;R-HSA-5658231;R-HSA-449058;R-HSA-1031716;R-HSA-1031713;R-HSA-8950456;R-HSA-202291;R-HSA-451634;R-HSA-1296421;R-HSA-2317332;R-HSA-8950448;R-HSA-2272795;R-HSA-202307;R-HSA-8951498;R-HSA-5…
R-HSA-556833	Metabolism of lipids	32	1445	0.099559	1	1	70	943	0.074252	9606	Homo sapiens	MTMR3;NEDD4L;CYP46A1;THBS2;MED15;ACACA;OSBPL10;ATXN2;ACOXL;RASGEF1A;VPS53;ARSJ;ME1;DCAF10;SLC34A2;SMURF1;PPAPDC2;NAV2;CYP2W1;NR5A2;PITPNM3;PPAP2A;FAT1;POT1;TAB2;LPIN1;RBM46;THOP1		R-HSA-1614362;R-HSA-389889;R-HSA-1482771;R-HSA-1482897;R-HSA-6809325;R-HSA-192137;R-HSA-560517;R-HSA-6809320;R-HSA-1482884;R-HSA-428690;R-HSA-2426160;R-HSA-1602446;R-HSA-4546387;R-HSA-109339;R-HSA-469659;R-HSA-196126;R-HSA-428696;R-HSA-428185;R-HSA-109342;R-HSA-8867876;R-HSA-193064;R-HSA-1482685;R-HSA-193070;R-HSA-193711;R-HSA-1676203;R-HSA-193073;R-HSA-6809309;R-HSA-1655845;R-HSA-1482920;R-HSA-1…
R-HSA-1430728	Metabolism	94	3650	0.251481	1	1	169	2241	0.176457	9606	Homo sapiens	DIRAS3;NDUFA13;PODXL2;C2CD2;DPYS;CPOX;OXT;FMN1;ETFA;AQP2;CYP46A1;HNMT;MED15;SLC8A1;RPL6;MYOM2;OSBPL10;SGSH;UPK1B;PPP3CB;BEST4;ACOXL;RASGEF1A;ME1;TMED2;PSPH;PDK1;RPS12;NUP214;CHST9;SLC34A2;PARP4;MAGI3;HNF1B;PPAPDC2;NAV2;NR5A2;PRKAR1B;B3GNT6;PITPNM3;RFT1;PPAP2A;POT1;SUCLG2;THOP1;RBKS;MMADHC;GAS7;MTMR3;CTTNBP2;SLC22A1;NEDD9;NEDD4L;ADCY1;THBS2;LTBP1;ACACA;STK3;ATXN2;ERICH1;CBS;ARSJ;MARC2;VPS53;PSMB1;…		R-HSA-1614362;R-HSA-211968;R-HSA-389889;R-HSA-1971483;R-HSA-6799202;R-HSA-1482771;R-HSA-9603989;R-HSA-381707;R-HSA-381706;R-HSA-6793591;R-HSA-5340226;R-HSA-70420;R-HSA-2426160;R-HSA-4546387;R-HSA-381727;R-HSA-109339;R-HSA-164377;R-HSA-196126;R-HSA-3165230;R-HSA-8954262;R-HSA-109342;R-HSA-163617;R-HSA-2090043;R-HSA-2046265;R-HSA-1237045;R-HSA-193064;R-HSA-6799179;R-HSA-193070;R-HSA-170799;R-HSA-67…
