# Supplementary material for: Multi-Omic Data Integration Allows Baseline Immune Signatures to Predict Hepatitis B Vaccine Response in a Small Cohort
Source: Front Immunol. 2020 Nov 30;11:578801. doi: 10.3389/fimmu.2020.578801 (PMC7734088; doi:10.3389/fimmu.2020.578801)
Supplement: Supplementary file 10 [file Table_9.xlsx]

## Sheet: Table_S9_networkanalyst_CpG_mRN
pathwy.id	description	pvalues	Bonferroni	successes	PathwaySize	N	sample.size
R-HSA-6798695	Neutrophil degranulation	1.422e-57	1.423e-54	877.14	43684.8	603750	6933.96
R-HSA-2262752	Cellular responses to stress	7.831e-52	7.839e-49	206.06	5133.31	603750	6933.96
R-HSA-72163	mRNA Splicing - Major Pathway	1.746e-46	1.748e-43	292.69	9848.32	603750	6933.96
R-HSA-195258	RHO GTPase Effectors	1.842e-44	1.844e-41	197.92	5332.88	603750	6933.96
R-HSA-422475	Axon guidance	3.292e-43	3.295e-40	171.54	4263.53	603750	6933.96
R-HSA-4090294	SUMOylation of intracellular receptors	9.403e-33	9.412e-30	33.98	144.26	603750	6933.96
R-HSA-166016	Toll Like Receptor 4 (TLR4) Cascade	5.882e-27	5.888e-24	41.86	374.27	603750	6933.96
R-HSA-3108232	SUMO E3 ligases SUMOylate target proteins	6.875e-26	6.882e-23	78.07	1585.2	603750	6933.96
R-HSA-9006934	Signaling by Receptor Tyrosine Kinases	3.182e-25	3.185e-22	201.2	7754.61	603750	6933.96
R-HSA-6811436	COPI-independent Golgi-to-ER retrograde traffic	8.781e-25	8.79e-22	37.58	330.99	603750	6933.96
R-HSA-2559583	Cellular Senescence	1.074e-24	1.075e-21	51.46	704.36	603750	6933.96
R-HSA-5696395	Formation of Incision Complex in GG-NER	1.264e-21	1.265e-18	25.56	149.34	603750	6933.96
R-HSA-6811558	PI5P, PP2A and IER3 Regulate PI3K/AKT Signaling	1.137e-19	1.138e-16	44.24	679.33	603750	6933.96
R-HSA-8943724	Regulation of PTEN gene transcription	2.769e-19	2.772e-16	46.96	762.38	603750	6933.96
R-HSA-4420097	VEGFA-VEGFR2 Pathway	1.514e-16	1.516e-13	44.65	825.06	603750	6933.96
R-HSA-5663220	RHO GTPases Activate Formins	5.111e-16	5.116e-13	49.39	1047.28	603750	6933.96
R-HSA-9018519	Estrogen-dependent gene expression	2.007e-15	2.009e-12	72.06	2117.04	603750	6933.96
R-HSA-8950505	Gene and protein expression by JAK-STAT signaling after Interleukin-12 stimulation	2.373e-15	2.375e-12	30.2	407.85	603750	6933.96
R-HSA-9020702	Interleukin-1 signaling	4.704e-14	4.709e-11	19.99	158.19	603750	6933.96
R-HSA-437239	Recycling pathway of L1	8.472e-14	8.48e-11	17.47	121.67	603750	6933.96
R-HSA-6807070	PTEN Regulation	1.071e-13	1.072e-10	27.38	377.22	603750	6933.96
R-HSA-3371556	Cellular response to heat stress	2.627e-13	2.63e-10	20.95	196.79	603750	6933.96
R-HSA-2173796	SMAD2/SMAD3:SMAD4 heterotrimer regulates transcription	4.959e-13	4.964e-10	18.45	156.72	603750	6933.96
R-HSA-5663213	RHO GTPases Activate WASPs and WAVEs	2.16e-12	2.162e-09	18.13	171.49	603750	6933.96
R-HSA-3371453	Regulation of HSF1-mediated heat shock response	2.296e-12	2.298e-09	36.14	757.9	603750	6933.96
R-HSA-5663202	Diseases of signal transduction	6.193e-12	6.199e-09	80.34	2944.43	603750	6933.96
R-HSA-3232118	SUMOylation of transcription factors	6.957e-12	6.964e-09	11.76	48.31	603750	6933.96
R-HSA-2559582	Senescence-Associated Secretory Phenotype (SASP)	1.142e-11	1.143e-08	22.28	299.15	603750	6933.96
R-HSA-1169408	ISG15 antiviral mechanism	1.586e-11	1.588e-08	29.26	538.65	603750	6933.96
R-HSA-432722	Golgi Associated Vesicle Biogenesis	1.122e-10	1.123e-07	34.15	786.95	603750	6933.96
R-HSA-1257604	PIP3 activates AKT signaling	1.233e-10	1.234e-07	36.46	874.69	603750	6933.96
R-HSA-3371568	Attenuation phase	1.619e-10	1.621e-07	11.3	63.1	603750	6933.96
R-HSA-6785807	Interleukin-4 and Interleukin-13 signaling	1.865e-10	1.867e-07	45.37	1301.05	603750	6933.96
R-HSA-1799339	SRP-dependent cotranslational protein targeting to membrane	2.225e-10	2.227e-07	20.43	285.12	603750	6933.96
R-HSA-194315	Signaling by Rho GTPases	2.374e-10	2.376e-07	149.67	7473.51	603750	6933.96
R-HSA-446353	Cell-extracellular matrix interactions	3.527e-10	3.531e-07	13.58	105.92	603750	6933.96
R-HSA-390522	Striated Muscle Contraction	3.738e-10	3.742e-07	27.54	538.92	603750	6933.96
R-HSA-8948751	Regulation of PTEN stability and activity	3.897e-10	3.901e-07	14.7	128.56	603750	6933.96
R-HSA-6807878	COPI-mediated anterograde transport	8.79e-10	8.799e-07	77.52	3103.12	603750	6933.96
R-HSA-5673001	RAF/MAP kinase cascade	1.109e-09	1.11e-06	99.67	4439.66	603750	6933.96
R-HSA-164952	The role of Nef in HIV-1 replication and disease pathogenesis	1.747e-09	1.749e-06	11.84	78.18	603750	6933.96
R-HSA-9616222	Transcriptional regulation of granulopoiesis	1.994e-09	1.996e-06	6.83	12.22	603750	6933.96
R-HSA-5656169	Termination of translesion DNA synthesis	2.154e-09	2.156e-06	12.57	99.77	603750	6933.96
R-HSA-8856825	Cargo recognition for clathrin-mediated endocytosis	1.002e-08	1.003e-05	52.35	1855.41	603750	6933.96
R-HSA-397014	Muscle contraction	1.116e-08	1.117e-05	69.34	2821.77	603750	6933.96
R-HSA-69473	G2/M DNA damage checkpoint	1.154e-08	1.155e-05	9.66	53.89	603750	6933.96
R-HSA-109581	Apoptosis	1.284e-08	1.285e-05	27.5	636.51	603750	6933.96
R-HSA-446652	Interleukin-1 family signaling	1.508e-08	1.51e-05	27.41	642.09	603750	6933.96
R-HSA-5633007	Regulation of TP53 Activity	2.977e-08	2.98e-05	35.65	1033.43	603750	6933.96
R-HSA-162909	Host Interactions of HIV factors	3.153e-08	3.156e-05	17.14	274.81	603750	6933.96
R-HSA-3371511	HSF1 activation	4.792e-08	4.797e-05	5.76	10.29	603750	6933.96
R-HSA-2173788	Downregulation of TGF-beta receptor signaling	7.558e-08	7.566e-05	8.02	47.75	603750	6933.96
R-HSA-110320	Translesion Synthesis by POLH	8.64e-08	8.649e-05	7.74	33.06	603750	6933.96
R-HSA-5693565	Recruitment and ATM-mediated phosphorylation of repair and signaling proteins at DNA double strand breaks	1.531e-07	0.0001533	17.53	307.37	603750	6933.96
R-HSA-8939243	RUNX1 interacts with co-factors whose precise effect on RUNX1 targets is not known	3.782e-07	0.0003786	11.59	130.14	603750	6933.96
R-HSA-170834	Signaling by TGF-beta Receptor Complex	4.192e-07	0.0004196	12.25	159.88	603750	6933.96
R-HSA-8939211	ESR-mediated signaling	5.815e-07	0.0005821	31.33	967.58	603750	6933.96
R-HSA-5668599	RHO GTPases Activate NADPH Oxidases	6.493e-07	0.0006499	9.02	84.63	603750	6933.96
