# Supplementary material for: Multi-Omic Data Integration Allows Baseline Immune Signatures to Predict Hepatitis B Vaccine Response in a Small Cohort
Source: Front Immunol. 2020 Nov 30;11:578801. doi: 10.3389/fimmu.2020.578801 (PMC7734088; doi:10.3389/fimmu.2020.578801)
Supplement: Supplementary file 11 [file Table_10.xlsx]

## Sheet: Table_S10_networkanalyst_CpG_mR
pathwy.id	description	pvalues	Bonferroni	successes	PathwaySize	N	sample.size
hsa05205	Proteoglycans in cancer	1.182e-65	3.605e-63	166.32	2550.67	452219	5601.82
hsa04120	Ubiquitin mediated proteolysis	1.21e-39	3.69e-37	193.35	5194.9	452219	5601.82
hsa04722	Neurotrophin signaling pathway	2.661e-36	8.116e-34	73.42	884.15	452219	5601.82
hsa05100	Bacterial invasion of epithelial cells	1.141e-35	3.48e-33	58.92	531.07	452219	5601.82
hsa04144	Endocytosis	3.09e-34	9.424e-32	389.73	16170.6	452219	5601.82
hsa05202	Transcriptional misregulation in cancer	1.366e-32	4.166e-30	227.83	7571.07	452219	5601.82
hsa05211	Renal cell carcinoma	3.199e-31	9.757e-29	36.81	191.34	452219	5601.82
hsa05130	Pathogenic Escherichia coli infection	1.616e-28	4.929e-26	32.13	162.63	452219	5601.82
hsa03050	Proteasome	3.005e-26	9.165e-24	52.62	631.59	452219	5601.82
hsa04010	MAPK signaling pathway	4.407e-25	1.344e-22	212.34	7814.17	452219	5601.82
hsa04066	HIF-1 signaling pathway	2.25e-24	6.863e-22	45.9	504.03	452219	5601.82
hsa03040	Spliceosome	9.585e-23	2.923e-20	192.76	7091.45	452219	5601.82
hsa04510	Focal adhesion	2.863e-22	8.732e-20	67.08	1275.84	452219	5601.82
hsa04620	Toll-like receptor signaling pathway	2.381e-20	7.262e-18	31.37	272.1	452219	5601.82
hsa05220	Chronic myeloid leukemia	7.538e-20	2.299e-17	20.87	87.42	452219	5601.82
hsa04218	Cellular senescence	3.953e-18	1.206e-15	79.05	2037.98	452219	5601.82
hsa05203	Viral carcinogenesis	6.688e-18	2.04e-15	104.69	3209.71	452219	5601.82
hsa04659	Th17 cell differentiation	9.552e-18	2.913e-15	29.55	286.32	452219	5601.82
hsa04670	Leukocyte transendothelial migration	1.426e-16	4.349e-14	40.3	633.1	452219	5601.82
hsa05010	Alzheimer's disease	2.794e-16	8.522e-14	72.05	1889.55	452219	5601.82
hsa05169	Epstein-Barr virus infection	3.65e-14	1.113e-11	67.71	1856.51	452219	5601.82
hsa04657	IL-17 signaling pathway	7.025e-14	2.143e-11	42.63	837.5	452219	5601.82
hsa05162	Measles	2.047e-13	6.243e-11	35.29	613.08	452219	5601.82
hsa05210	Colorectal cancer	1.976e-12	6.027e-10	15.17	99.32	452219	5601.82
hsa05161	Hepatitis B	6.461e-12	1.971e-09	22.75	270.13	452219	5601.82
hsa05166	HTLV-I infection	1.64e-11	5.002e-09	76.76	2583.98	452219	5601.82
hsa05160	Hepatitis C	1.847e-11	5.633e-09	38.66	836.49	452219	5601.82
hsa05418	Fluid shear stress and atherosclerosis	1.933e-11	5.896e-09	42.98	999.29	452219	5601.82
hsa04360	Axon guidance	6.167e-11	1.881e-08	165.23	7774.33	452219	5601.82
hsa04919	Thyroid hormone signaling pathway	1.042e-10	3.178e-08	51.58	1455.8	452219	5601.82
hsa04530	Tight junction	1.555e-10	4.743e-08	113.38	4761.98	452219	5601.82
hsa05215	Prostate cancer	6.665e-10	2.033e-07	20.68	282.16	452219	5601.82
hsa04064	NF-kappa B signaling pathway	6.759e-10	2.061e-07	30.65	625.59	452219	5601.82
hsa04910	Insulin signaling pathway	2.761e-09	8.421e-07	43.11	1225.56	452219	5601.82
hsa04550	Signaling pathways regulating pluripotency of stem cells	8.516e-09	2.597e-06	72.76	2763.67	452219	5601.82
hsa04921	Oxytocin signaling pathway	1.325e-08	4.041e-06	25.65	514.69	452219	5601.82
hsa04810	Regulation of actin cytoskeleton	1.433e-08	4.371e-06	89.39	3759.71	452219	5601.82
hsa04390	Hippo signaling pathway	1.617e-08	4.932e-06	59.63	2109.16	452219	5601.82
hsa04015	Rap1 signaling pathway	1.685e-08	5.139e-06	64.75	2377.23	452219	5601.82
hsa04110	Cell cycle	2.094e-08	6.387e-06	57.6	2019.85	452219	5601.82
hsa04666	Fc gamma R-mediated phagocytosis	3.708e-08	1.131e-05	21.05	392.73	452219	5601.82
hsa04141	Protein processing in endoplasmic reticulum	4.728e-08	1.442e-05	162.82	8383.54	452219	5601.82
hsa04330	Notch signaling pathway	2.235e-07	6.817e-05	23.38	515.73	452219	5601.82
hsa05133	Pertussis	5.197e-07	0.0001585	15.4	243.07	452219	5601.82
