# Supplementary material for: Multi-Omic Data Integration Allows Baseline Immune Signatures to Predict Hepatitis B Vaccine Response in a Small Cohort
Source: Front Immunol. 2020 Nov 30;11:578801. doi: 10.3389/fimmu.2020.578801 (PMC7734088; doi:10.3389/fimmu.2020.578801)
Supplement: Supplementary file 12 [file Table_11.xlsx]

## Sheet: Table_S11_networkanalyst_mRNA_p
pathwy.id	description	pvalues	Bonferroni	successes	PathwaySize	N	sample.size
R-HSA-6798695	Neutrophil degranulation	6.707e-98	6.714e-95	268.67	43684.8	603750	843.02
R-HSA-8950505	Gene and protein expression by JAK-STAT signaling after Interleukin-12 stimulation	2.283e-18	2.285e-15	16.87	407.85	603750	843.02
R-HSA-5668599	RHO GTPases Activate NADPH Oxidases	2.898e-09	2.901e-06	6.49	84.63	603750	843.02
R-HSA-166016	Toll Like Receptor 4 (TLR4) Cascade	4.399e-09	4.403e-06	9.62	374.27	603750	843.02
R-HSA-72163	mRNA Splicing - Major Pathway	1.301e-08	1.302e-05	39.8	9848.32	603750	843.02
R-HSA-3371568	Attenuation phase	3.447e-08	3.45e-05	5.48	63.1	603750	843.02
R-HSA-114608	Platelet degranulation	3.497e-08	3.5e-05	26.31	5129.96	603750	843.02
R-HSA-5626467	RHO GTPases activate IQGAPs	3.668e-07	0.0003672	4.08	41.09	603750	843.02
R-HSA-1236974	ER-Phagosome pathway	6.88e-07	0.0006887	6.26	213.22	603750	843.02
