# Supplementary material for: Multi-Omic Data Integration Allows Baseline Immune Signatures to Predict Hepatitis B Vaccine Response in a Small Cohort
Source: Front Immunol. 2020 Nov 30;11:578801. doi: 10.3389/fimmu.2020.578801 (PMC7734088; doi:10.3389/fimmu.2020.578801)
Supplement: Supplementary file 13 [file Table_12.xlsx]

## Sheet: Table_S12_networkanalyst_mRNA_p
pathwy.id	description	pvalues	Bonferroni	successes	PathwaySize	N	sample.size
hsa05100	Bacterial invasion of epithelial cells	2.165e-35	6.603e-33	27.64	531.07	452219	519.22
hsa04141	Protein processing in endoplasmic reticulum	4.02e-20	1.226e-17	49.93	8383.54	452219	519.22
hsa04810	Regulation of actin cytoskeleton	2.371e-15	7.232e-13	29.86	3759.71	452219	519.22
hsa04657	IL-17 signaling pathway	2.116e-12	6.454e-10	14.2	837.5	452219	519.22
hsa04620	Toll-like receptor signaling pathway	1.465e-09	4.468e-07	8.48	272.1	452219	519.22
hsa04145	Phagosome	4.907e-09	1.497e-06	16.32	2089.59	452219	519.22
hsa04010	MAPK signaling pathway	5.753e-08	1.755e-05	29.13	7814.17	452219	519.22
hsa04520	Adherens junction	2.77e-07	8.448e-05	8.78	537.71	452219	519.22
hsa04611	Platelet activation	1.583e-06	0.0004828	8.47	679.51	452219	519.22
