# Supplementary material for: Multi-Omic Data Integration Allows Baseline Immune Signatures to Predict Hepatitis B Vaccine Response in a Small Cohort
Source: Front Immunol. 2020 Nov 30;11:578801. doi: 10.3389/fimmu.2020.578801 (PMC7734088; doi:10.3389/fimmu.2020.578801)
Supplement: Supplementary file 14 [file Table_13.xlsx]

## Sheet: Table_S13_diablo_features_netwo
pathwy.id	description	pvalues	Bonferroni	successes	PathwaySize	N	sample.size	Genes
R-HSA-909733	Interferon alpha/beta signaling	3.888e-130	3.892e-127	102.99	830.87	603750	1695.56	IFI6;IFI27;IFIT2;IFIT3;RSAD2;IFITM3;XAF1;STAT2;EGR1;IRF9;IRF1;IRF4;IFIT1;MX1;USP18;HLA-A;OAS1;OAS2;OAS3;ISG15;IRF3;STAT1
R-HSA-72163	mRNA Splicing - Major Pathway	6.883e-76	6.89e-73	168.45	9848.32	603750	1695.56	HNRNPA3;HNRNPU;SRRT;LSM7;SNRPA;USP39;ELAVL1;DHX9;HNRNPK;HNRNPC;HNRNPA2B1;SNRPA1;U2AF1;U2AF1;SRSF11;SF3B3;HNRNPH1;HNRNPA1;RBM8A;HNRNPF;SNRPD1;SNRPD2;SRSF7;SNRPB;SNRPD3;SNRPF;POLR2F
R-HSA-913531	Interferon Signaling	1.516e-37	1.518e-34	57.98	2007.18	603750	1695.56	TRIM6;CIITA;MT2A;TRIM8;TRIM5;EIF2AK2;HERC5;IFI6;IFI27;IFIT2;IFIT3;XAF1;IFITM3;RSAD2;DDX58;UBE2L6;KPNB1;NUP88;HLA-DRA;STAT2;EGR1;IFIT1;MX1;USP18;ISG15;IRF9;IRF1;IRF4;HLA-A
R-HSA-1169408	ISG15 antiviral mechanism	8.343e-29	8.351e-26	30.31	538.65	603750	1695.56	DDX58;IFIT1;MX1;HERC5;USP18;UBE2L6;EIF2AK2;IRF3;STAT1;ISG15;KPNB1;NUP88
R-HSA-877300	Interferon gamma signaling	2.334e-26	2.336e-23	44.53	1835.76	603750	1695.56	TRIM6;CIITA;MT2A;TRIM8;TRIM5;HLA-DRA;IRF9;IRF1;IRF4;OAS1;OAS2;OAS3;HLA-A;IRF3;STAT1
R-HSA-109606	Intrinsic Pathway for Apoptosis	6.358e-25	6.364e-22	18.86	132.72	603750	1695.56	GZMB;BCL2L1;STAT3;AVEN;APAF1;YWHAQ;YWHAH;CASP8;YWHAZ;CASP3;YWHAG;XIAP;MAPK8;TP53
R-HSA-6798695	Neutrophil degranulation	2.437e-24	2.439e-21	244.86	43684.8	603750	1695.56	RETN;TOM1;FOLR3;SLPI;RNASET2;SERPINB6;ASAH1;PRCP;NPC2;CHIT1;TXNDC5;PAFAH1B2;SURF4;;DEFA1B;DEFA1B;CD177;TMEM173;BST1;DNAJC5;MIF;LAMP2;ITGAX;DIAPH1;DSP;CCT2;ELANE;DBNL;EEF1A1;S100A9;C3;CTSD;ITGB2;APAF1;TUBB;HSPA1A;CYBB;KPNB1;NCSTN;VCP;HSP90AB1;RHOA;NFKB1;RAC1;DYNC1H1;HSP90AA1
R-HSA-111465	Apoptotic cleavage of cellular proteins	1.369e-14	1.37e-11	15.86	293.73	603750	1695.56	ACIN1;STK24;DBNL;DSP;LMNA;LMNB1;BIRC2;CTNNB1;CASP8;CASP3
R-HSA-166016	Toll Like Receptor 4 (TLR4) Cascade	6.656e-12	6.663e-09	14.88	374.27	603750	1695.56	ITGB2;LBP;PLCG2;MYD88;IKBKE;BIRC2;BIRC3;UBE2D3;TBK1;AGER;IRF3;APP;NFKBIB;RPS6KA2;NOD2;CREB1;CASP8;UBE2D1;JUN;MAPK8;MAP3K7;UBE2V1;NFKB1;RELA;TRAF6;CUL1
R-HSA-109581	Apoptosis	8.128e-12	8.136e-09	17.41	636.51	603750	1695.56	GZMB;DFFA;ACIN1;STK24;BCL2L1;DSP;DBNL;AVEN;APAF1;YWHAH;KPNB1;LMNA;YWHAQ;YWHAZ;XIAP;LMNB1;YWHAG;STAT3;BIRC2;MAPK8;TP53;CTNNB1
R-HSA-8950505	Gene and protein expression by JAK-STAT signaling after Interleukin-12 stimulation	2.104e-11	2.106e-08	14.85	407.85	603750	1695.56	PDCD4;MIF;HSPA9;HNRNPA2B1;SNRPA1;LMNB1;CDC42;RPLP0;HNRNPF
R-HSA-168255	Influenza Life Cycle	4.318e-10	4.322e-07	9.07	143.9	603750	1695.56	CANX;HSPA1A;KPNB1;RPL13A;RPL5;RPL30;RPL31;RPLP1;RPLP2;RPLP0;RPSA;RPS4Y1;RPS13;RPS18;RPS19;RPS21;RPS29;POLR2F;HSP90AA1;NUP88
R-HSA-622312	Inflammasomes	8.828e-10	8.837e-07	6.29	35.64	603750	1695.56	NLRP1;BCL2L1;MEFV;CASP1;TXN;HSP90AB1;APP;NFKB1;RELA
R-HSA-6785807	Interleukin-4 and Interleukin-13 signaling	1.951e-09	1.953e-06	20.3	1301.05	603750	1695.56	IL18;IRF4;LBP;FCER2;JUNB;BCL6;BCL2L1;ITGAX;RORA;TNF;HSP90B1;ITGB2;FOXO3;COL1A2;FN1;MYC;HSP90AA1;STAT1;TP53;STAT3
R-HSA-2262752	Cellular responses to stress	2.05e-09	2.052e-06	42.61	5133.31	603750	1695.56	PRDX3;ST13;ETS1;PRDX2;EPAS1;CEBPB;HSPA9;SIRT1;EEF1A1;NCF4;DCTN1;UBE2D3;TCEB1;POT1;HSPA1A;CYBB;TUBB1;RNF2;DYNC1H1;SP1;GSK3B;LMNB1;RPS6KA2;VCP;TXN;HSP90AB1;MRE11A;MAPK8;RELA;NUP88;JUN;MDM2;STAT3;HSP90AA1;NFKB1;TP53;H2AFX;UBE2D1;CREBBP;EP300;ATM
R-HSA-4420097	VEGFA-VEGFR2 Pathway	3.215e-09	3.218e-06	16.16	825.06	603750	1695.56	PTK2B;HSPB1;NCF4;CYBB;ELMO1;PRKACB;CDC42;CTNNB1;RHOA;ACTB;FYN;HSP90AA1;RAC1
R-HSA-5663205	Infectious disease	4.744e-09	4.749e-06	21.63	1515.79	603750	1695.56	CD8B;VPS4A;PSIP1;LIG4;MAP2K1;EIF2AK2;NPM1;HSP90AB1;CBL;NEDD4L;CTNNB1;ELMO1;TCEB1;CANX;CDK9;RPL13A;RPL5;RPL30;RPL31;RPLP1;RPLP2;HSPA1A;FEN1;RPLP0;ISG15;RPS4Y1;RPS13;RPS18;RPS19;RPS21;RPS29;RPSA;FYN;RAC1;HSP90AA1;KPNB1;NUP88;POLR2F
R-HSA-844456	The NLRP3 inflammasome	2.37e-08	2.372e-05	6.7	61.47	603750	1695.56	MEFV;TXN;CASP1;HSP90AB1;APP;NFKB1;RELA
R-HSA-114608	Platelet degranulation	1.431e-07	0.0001432	38.29	5129.96	603750	1695.56	;A2M;LAMP2;SRGN;SERPING1;WDR1;APOA1;F8;ALB;VWF;APP;FN1
R-HSA-446652	Interleukin-1 family signaling	4.257e-07	0.0004261	12.69	642.09	603750	1695.56	IL18RAP;IL18;CASP1;SMAD3;AGER;NFKBIB;MYD88;MAPK8;APP;UBE2V1;STAT3;NOD2;CUL1;NFKB1;RELA;TBK1;MAP3K7;TRAF6
R-HSA-6809371	Formation of the cornified envelope	8.99e-07	0.0008999	47.7	7607.44	603750	1695.56	KRT72;KRT6C;KRT73;KRT79;KRT2;KRT6A;KRT6B;KRT18;KRT75;KRT5;DSP
