# Supplementary material for: Multi-Omic Data Integration Allows Baseline Immune Signatures to Predict Hepatitis B Vaccine Response in a Small Cohort
Source: Front Immunol. 2020 Nov 30;11:578801. doi: 10.3389/fimmu.2020.578801 (PMC7734088; doi:10.3389/fimmu.2020.578801)
Supplement: Supplementary file 15 [file Table_14.xlsx]

## Sheet: Table_S14_diablo_features_netwo
pathwy.id	description	pvalues	Bonferroni	successes	PathwaySize	N	sample.size
hsa03040	Spliceosome	1.503e-91	4.584e-89	180.43	7091.45	452219	1634.89
hsa05152	Tuberculosis	2.26e-71	6.893e-69	85.21	1478.97	452219	1634.89
hsa04621	NOD-like receptor signaling pathway	8.033e-48	2.45e-45	104.47	4657.52	452219	1634.89
hsa05202	Transcriptional misregulation in cancer	1.062e-43	3.239e-41	125.45	7571.07	452219	1634.89
hsa05160	Hepatitis C	8.138e-28	2.482e-25	37.46	836.49	452219	1634.89
hsa05205	Proteoglycans in cancer	2.39e-24	7.29e-22	54.34	2550.67	452219	1634.89
hsa05169	Epstein-Barr virus infection	5.925e-22	1.807e-19	44.23	1856.51	452219	1634.89
hsa04141	Protein processing in endoplasmic reticulum	1.28e-19	3.904e-17	91.3	8383.54	452219	1634.89
hsa03010	Ribosome	3.24e-19	9.882e-17	105	10753.6	452219	1634.89
hsa04210	Apoptosis	1.497e-18	4.566e-16	37.34	1578.21	452219	1634.89
hsa05131	Shigellosis	4.526e-13	1.38e-10	13.19	191.44	452219	1634.89
hsa04933	AGE-RAGE signaling pathway in diabetic complications	3.388e-11	1.033e-08	13.12	269	452219	1634.89
hsa05130	Pathogenic Escherichia coli infection	6.203e-10	1.892e-07	10.46	162.63	452219	1634.89
hsa05203	Viral carcinogenesis	5.763e-09	1.758e-06	36.51	3209.71	452219	1634.89
hsa04910	Insulin signaling pathway	4.483e-08	1.367e-05	20.16	1225.56	452219	1634.89
hsa04657	IL-17 signaling pathway	6.697e-07	0.0002043	15.1	837.5	452219	1634.89
hsa04659	Th17 cell differentiation	1.313e-06	0.0004005	9.9	286.32	452219	1634.89
